# Supplementary material for: A new family of urea-based low molecular-weight organogelators for environmental remediation: the influence of structure
Source: Soft Matter. 2018 Oct 11;14(43):8821–7. doi: 10.1039/c8sm01682h (PMC6256360; doi:10.1039/c8sm01682h)
Supplement: Supplementary file 2 [file SM-014-C8SM01682H-s002.cif]

# Electronic Supplementary Material (ESI) for Soft Matter.
# This journal is © The Royal Society of Chemistry 2018

####################################################################### 
# 
# This file contains crystal structure data downloaded from the 
# Cambridge Structural Database (CSD) hosted by the Cambridge 
# Crystallographic Data Centre (CCDC).
# 
# Full information about CCDC data access policies and citation 
# guidelines are available at http://www.ccdc.cam.ac.uk/access/V1 
# 
# Audit and citation data items may have been added by the CCDC. 
# Please retain this information to preserve the provenance of 
# this file and to allow appropriate attribution of the data. 
# 
#######################################################################

data_exp_1087
_database_code_depnum_ccdc_archive 'CCDC 1846049'
_audit_update_record             
;
2018-05-29 deposited with the CCDC.
2018-10-11 downloaded from the CCDC.
;
_audit_creation_date             2018-03-05
_audit_creation_method           
;
Olex2 1.2
(compiled 2017.08.10 svn.r3458 for OlexSys, GUI svn.r5381)
;
_shelx_SHELXL_version_number     2014/7
_chemical_name_common            ?
_chemical_name_systematic        ?
_chemical_formula_moiety         'C14 H22 N2 O'
_chemical_formula_sum            'C14 H22 N2 O'
_chemical_formula_weight         234.33
_chemical_absolute_configuration .
_chemical_melting_point          ?
_chemical_oxdiff_formula         'C14 H22 N2 O'
_chemical_oxdiff_usercomment     'Molecule 4'
loop_
_atom_type_symbol
_atom_type_description
_atom_type_scat_dispersion_real
_atom_type_scat_dispersion_imag
_atom_type_scat_source
C C 0.0181 0.0091 'International Tables Vol C Tables 4.2.6.8 and 6.1.1.4'
H H 0.0000 0.0000 'International Tables Vol C Tables 4.2.6.8 and 6.1.1.4'
N N 0.0311 0.0180 'International Tables Vol C Tables 4.2.6.8 and 6.1.1.4'
O O 0.0492 0.0322 'International Tables Vol C Tables 4.2.6.8 and 6.1.1.4'

_shelx_space_group_comment       
;
The symmetry employed for this shelxl refinement is uniquely defined
by the following loop, which should always be used as a source of
symmetry information in preference to the above space-group names.
They are only intended as comments.
;
_space_group_crystal_system      orthorhombic
_space_group_IT_number           33
_space_group_name_H-M_alt        'P n a 21'
_space_group_name_Hall           'P 2c -2n'
loop_
_space_group_symop_operation_xyz
'x, y, z'
'-x, -y, z+1/2'
'x+1/2, -y+1/2, z'
'-x+1/2, y+1/2, z+1/2'

_cell_length_a                   23.0581(13)
_cell_length_b                   16.6608(12)
_cell_length_c                   15.1185(10)
_cell_angle_alpha                90
_cell_angle_beta                 90
_cell_angle_gamma                90
_cell_volume                     5808.0(7)
_cell_formula_units_Z            16
_cell_measurement_reflns_used    5122
_cell_measurement_temperature    295
_cell_measurement_theta_max      73.1860
_cell_measurement_theta_min      4.3980
_shelx_estimated_absorpt_T_max   ?
_shelx_estimated_absorpt_T_min   ?
_exptl_absorpt_coefficient_mu    0.530
_exptl_absorpt_correction_T_max  1.00000
_exptl_absorpt_correction_T_min  0.61040
_exptl_absorpt_correction_type   multi-scan
_exptl_absorpt_process_details   
;
CrysAlisPro 1.171.38.43 (Rigaku Oxford Diffraction, 2015)
Empirical absorption correction using spherical harmonics,
 implemented in SCALE3 ABSPACK scaling algorithm.
;
_exptl_absorpt_special_details   ?
_exptl_crystal_colour            'clear colourless'
_exptl_crystal_colour_lustre     clear
_exptl_crystal_colour_modifier   .
_exptl_crystal_colour_primary    colourless
_exptl_crystal_density_diffrn    1.072
_exptl_crystal_density_meas      ?
_exptl_crystal_density_method    ?
_exptl_crystal_description       needle
_exptl_crystal_F_000             2048
loop_
_exptl_crystal_face_index_h
_exptl_crystal_face_index_k
_exptl_crystal_face_index_l
_exptl_crystal_face_perp_dist
-14 4 0 0.0344
-4 0 -9 0.1626
5 10 0 0.0297
0 0 10 0.1631
-6 -10 0 0.0329
2 -11 0 0.0478
7 -9 0 0.0493
14 -4 0 0.0541
12 6 0 0.0362

_exptl_crystal_size_max          0.347
_exptl_crystal_size_mid          0.091
_exptl_crystal_size_min          0.069
loop_
_exptl_oxdiff_crystal_face_indexfrac_h
_exptl_oxdiff_crystal_face_indexfrac_k
_exptl_oxdiff_crystal_face_indexfrac_l
_exptl_oxdiff_crystal_face_x
_exptl_oxdiff_crystal_face_y
_exptl_oxdiff_crystal_face_z
-13.8528 4.1015 -0.0701 0.6890 -0.7247 0.0090
-4.0113 -0.0692 -9.4499 0.1810 -0.1877 -0.9654
5.4199 10.0838 0.0961 -0.7077 -0.6964 0.1196
-0.1672 0.0448 9.8074 0.0768 0.0783 0.9940
-6.3754 -9.7863 0.1781 0.7566 0.6476 -0.0905
2.2488 -10.6958 0.0830 0.2650 0.9597 -0.0939
7.4072 -9.3990 0.2251 -0.0967 0.9937 -0.0574
14.0345 -3.7645 -0.0852 -0.7138 0.7001 -0.0211
12.4127 6.0438 0.1737 -0.9813 -0.1649 0.0997

_exptl_transmission_factor_max   ?
_exptl_transmission_factor_min   ?
_diffrn_reflns_av_R_equivalents  0.0564
_diffrn_reflns_av_unetI/netI     0.0527
_diffrn_reflns_Laue_measured_fraction_full 0.995
_diffrn_reflns_Laue_measured_fraction_max 0.970
_diffrn_reflns_limit_h_max       27
_diffrn_reflns_limit_h_min       -28
_diffrn_reflns_limit_k_max       18
_diffrn_reflns_limit_k_min       -20
_diffrn_reflns_limit_l_max       18
_diffrn_reflns_limit_l_min       -14
_diffrn_reflns_number            15196
_diffrn_reflns_point_group_measured_fraction_full 0.774
_diffrn_reflns_point_group_measured_fraction_max 0.738
_diffrn_reflns_theta_full        67.684
_diffrn_reflns_theta_max         73.666
_diffrn_reflns_theta_min         3.834
_diffrn_ambient_environment      air
_diffrn_ambient_temperature      295
_diffrn_detector                 'CCD plate'
_diffrn_detector_area_resol_mean 5.2031
_diffrn_detector_type            Atlas
_diffrn_measured_fraction_theta_full 0.995
_diffrn_measured_fraction_theta_max 0.970
_diffrn_measurement_details      
;
List of Runs (angles in degrees, time in seconds):

  # Type    Start    End  Width  t~exp~   \w     \q     \k     \f   Frames
#--------------------------------------------------------------------------
  1  \w      4.00  32.00   1.00   25.00    --  -42.62  38.00  90.00   28
  2  \w    -89.00 -30.00   1.00   25.00    --  -42.62 125.00-120.00   59
  3  \w   -113.00 -28.00   1.00   25.00    --  -42.62 -57.00 -60.00   85
  4  \w     79.00 178.00   1.00  100.00    --  106.36  30.00-150.00   99
  5  \w     82.00 113.00   1.00  100.00    --  106.36  77.00 -30.00   31
  6  \w     65.00 124.00   1.00  100.00    --  106.36 -45.00-150.00   59
  7  \w     29.00 109.00   1.00  100.00    --  106.36 -95.00  90.00   80
;
_diffrn_measurement_device       'four-circle diffractometer'
_diffrn_measurement_device_type  'SuperNova, Dual, Cu at zero, Atlas'
_diffrn_measurement_method       '\w scans'
_diffrn_orient_matrix_type       
'CrysAlisPro convention (1999,Acta A55,543-557)'
_diffrn_orient_matrix_UB_11      -0.0608795717
_diffrn_orient_matrix_UB_12      -0.0375230031
_diffrn_orient_matrix_UB_13      0.0069647926
_diffrn_orient_matrix_UB_21      0.0274354811
_diffrn_orient_matrix_UB_22      -0.0838868052
_diffrn_orient_matrix_UB_23      0.0088315145
_diffrn_orient_matrix_UB_31      0.0017770456
_diffrn_orient_matrix_UB_32      0.0099360078
_diffrn_orient_matrix_UB_33      0.1013336614
_diffrn_radiation_monochromator  mirror
_diffrn_radiation_probe          x-ray
_diffrn_radiation_type           CuK\a
_diffrn_radiation_wavelength     1.54184
_diffrn_source                   'micro-focus sealed X-ray tube'
_diffrn_source_type              'SuperNova (Cu) X-ray Source'
_reflns_Friedel_coverage         0.464
_reflns_Friedel_fraction_full    0.534
_reflns_Friedel_fraction_max     0.488
_reflns_number_gt                5030
_reflns_number_total             8659
_reflns_odcompleteness_completeness 99.54
_reflns_odcompleteness_iscentric 1
_reflns_odcompleteness_theta     66.49
_reflns_special_details          
;
 Reflections were merged by SHELXL according to the crystal
 class for the calculation of statistics and refinement.
 
 _reflns_Friedel_fraction is defined as the number of unique
 Friedel pairs measured divided by the number that would be
 possible theoretically, ignoring centric projections and
 systematic absences.
;
_reflns_threshold_expression     'I > 2\s(I)'
_computing_cell_refinement       'CrysAlisPro 1.171.38.43 (Rigaku OD, 2015)'
_computing_data_collection       'CrysAlisPro 1.171.38.43 (Rigaku OD, 2015)'
_computing_data_reduction        'CrysAlisPro 1.171.38.43 (Rigaku OD, 2015)'
_computing_molecular_graphics    'Olex2 (Dolomanov et al., 2009)'
_computing_publication_material  'Olex2 (Dolomanov et al., 2009)'
_computing_structure_refinement  'ShelXL (Sheldrick, 2015)'
_computing_structure_solution    'ShelXT (Sheldrick, 2015)'
_refine_diff_density_max         1.400
_refine_diff_density_min         -0.443
_refine_diff_density_rms         0.109
_refine_ls_abs_structure_details 
;
 Flack x determined using 1216 quotients [(I+)-(I-)]/[(I+)+(I-)]
 (Parsons, Flack and Wagner, Acta Cryst. B69 (2013) 249-259).
;
_refine_ls_abs_structure_Flack   0.0(2)
_refine_ls_extinction_coef       .
_refine_ls_extinction_method     none
_refine_ls_goodness_of_fit_ref   1.631
_refine_ls_hydrogen_treatment    constr
_refine_ls_matrix_type           full
_refine_ls_number_parameters     633
_refine_ls_number_reflns         8659
_refine_ls_number_restraints     1
_refine_ls_R_factor_all          0.2145
_refine_ls_R_factor_gt           0.1680
_refine_ls_restrained_S_all      1.631
_refine_ls_shift/su_max          0.000
_refine_ls_shift/su_mean         0.000
_refine_ls_structure_factor_coef Fsqd
_refine_ls_weighting_details     
'w=1/[\s^2^(Fo^2^)+(0.2000P)^2^] where P=(Fo^2^+2Fc^2^)/3'
_refine_ls_weighting_scheme      calc
_refine_ls_wR_factor_gt          0.4150
_refine_ls_wR_factor_ref         0.4677
_refine_special_details          ?
_olex2_refinement_description    
;
1. Fixed Uiso
 At 1.2 times of:
  All C(H) groups, All N(H) groups
 At 1.5 times of:
  All C(H,H,H) groups
2.a Ternary CH refined with riding coordinates:
 C9A(H9A), C12A(H12A), C9B(H9B), C12B(H12B), C9C(H9C), C12C(H12C), C9D(H9D),
 C12D(H12D)
2.b Aromatic/amide H refined with riding coordinates:
 N1A(H15A), C1A(H1A), C4A(H4A), C5A(H5A), C6A(H6A), N1B(H15B), C1B(H1B),
 C4B(H4B), C5B(H5B), C6B(H6B), N1C(H15C), C1C(H1C), C4C(H4C), C5C(H5C),
 C6C(H6C), N1D(H15D), C1D(H1D), C4D(H4D), C5D(H5D), C6D(H6D)
2.c Idealised Me refined as rotating group:
 C7A(H7AA,H7AB,H7AC), C10A(H10A,H10B,H10C), C11A(H11A,H11B,H11C), C13A(H13A,
 H13B,H13C), C14A(H14A,H14B,H14C), C7B(H7BA,H7BB,H7BC), C10B(H10D,H10E,H10F),
 C11B(H11D,H11E,H11F), C13B(H13D,H13E,H13F), C14B(H14D,H14E,H14F), C7C(H7CA,
 H7CB,H7CC), C10C(H10G,H10H,H10I), C11C(H11G,H11H,H11I), C13C(H13G,H13H,H13I),
 C14C(H14G,H14H,H14I), C7D(H7DA,H7DB,H7DC), C10D(H10J,H10K,H10L), C11D(H11J,
 H11K,H11L), C13D(H13J,H13K,H13L), C14D(H14J,H14K,H14L)
;
_atom_sites_solution_hydrogens   geom
_atom_sites_solution_primary     dual
_atom_sites_solution_secondary   ?
loop_
_atom_site_label
_atom_site_type_symbol
_atom_site_fract_x
_atom_site_fract_y
_atom_site_fract_z
_atom_site_U_iso_or_equiv
_atom_site_adp_type
_atom_site_occupancy
_atom_site_site_symmetry_order
_atom_site_calc_flag
_atom_site_refinement_flags_posn
_atom_site_refinement_flags_adp
_atom_site_refinement_flags_occupancy
_atom_site_disorder_assembly
_atom_site_disorder_group
O1A O 0.7207(3) 0.1950(4) 0.0599(5) 0.0670(17) Uani 1 1 d . . . A 1
N1A N 0.6730(3) 0.2626(4) 0.1674(5) 0.0520(16) Uani 1 1 d . . . A 1
H15A H 0.6512 0.2606 0.2136 0.062 Uiso 1 1 calc R . . A 1
N2A N 0.6859(4) 0.1239(5) 0.1752(6) 0.071(2) Uani 1 1 d . . . A 1
C1A C 0.7584(7) 0.4388(9) 0.0952(12) 0.106(5) Uani 1 1 d . . . A 1
H1A H 0.7965 0.4572 0.0957 0.127 Uiso 1 1 calc R . . A 1
C2A C 0.7458(4) 0.3652(7) 0.1321(8) 0.073(3) Uani 1 1 d . . . A 1
C3A C 0.6879(3) 0.3397(5) 0.1279(6) 0.0535(19) Uani 1 1 d . . . A 1
C4A C 0.6450(5) 0.3862(5) 0.0978(8) 0.069(3) Uani 1 1 d . . . A 1
H4A H 0.6066 0.3697 0.1023 0.083 Uiso 1 1 calc R . . A 1
C5A C 0.6591(7) 0.4603(7) 0.0591(13) 0.113(6) Uani 1 1 d . . . A 1
H5A H 0.6304 0.4926 0.0345 0.135 Uiso 1 1 calc R . . A 1
C6A C 0.7169(10) 0.4846(8) 0.0584(15) 0.135(8) Uani 1 1 d . . . A 1
H6A H 0.7269 0.5331 0.0321 0.162 Uiso 1 1 calc R . . A 1
C7A C 0.7926(5) 0.3107(12) 0.1754(11) 0.120(6) Uani 1 1 d . . . A 1
H7AA H 0.7754 0.2803 0.2224 0.181 Uiso 1 1 calc GR . . A 1
H7AB H 0.8232 0.3435 0.1987 0.181 Uiso 1 1 calc GR . . A 1
H7AC H 0.8081 0.2748 0.1317 0.181 Uiso 1 1 calc GR . . A 1
C8A C 0.6940(3) 0.1928(5) 0.1301(7) 0.055(2) Uani 1 1 d . . . A 1
C9A C 0.7006(6) 0.0464(7) 0.1300(11) 0.098(4) Uani 1 1 d . . . A 1
H9A H 0.6888 0.0035 0.1706 0.117 Uiso 1 1 calc R . . A 1
C10A C 0.6679(7) 0.0341(8) 0.0496(12) 0.106(5) Uani 1 1 d . . . A 1
H10A H 0.6273 0.0310 0.0635 0.159 Uiso 1 1 calc GR . . A 1
H10B H 0.6800 -0.0150 0.0220 0.159 Uiso 1 1 calc GR . . A 1
H10C H 0.6745 0.0782 0.0100 0.159 Uiso 1 1 calc GR . . A 1
C11A C 0.7635(7) 0.0370(9) 0.1172(12) 0.116(6) Uani 1 1 d . . . A 1
H11A H 0.7766 0.0741 0.0730 0.175 Uiso 1 1 calc GR . . A 1
H11B H 0.7718 -0.0168 0.0984 0.175 Uiso 1 1 calc GR . . A 1
H11C H 0.7832 0.0475 0.1720 0.175 Uiso 1 1 calc GR . . A 1
C12A C 0.6662(6) 0.1215(9) 0.2678(9) 0.095(4) Uani 1 1 d . . . A 1
H12A H 0.6610 0.1770 0.2875 0.114 Uiso 1 1 calc R . . A 1
C13A C 0.6073(7) 0.0800(11) 0.2744(12) 0.115(5) Uani 1 1 d . . . A 1
H13A H 0.5771 0.1197 0.2735 0.172 Uiso 1 1 calc GR . . A 1
H13B H 0.6053 0.0501 0.3285 0.172 Uiso 1 1 calc GR . . A 1
H13C H 0.6025 0.0442 0.2251 0.172 Uiso 1 1 calc GR . . A 1
C14A C 0.7121(7) 0.0835(12) 0.3266(11) 0.125(6) Uani 1 1 d . . . A 1
H14A H 0.7057 0.0267 0.3298 0.187 Uiso 1 1 calc GR . . A 1
H14B H 0.7097 0.1062 0.3849 0.187 Uiso 1 1 calc GR . . A 1
H14C H 0.7498 0.0937 0.3023 0.187 Uiso 1 1 calc GR . . A 1
O1B O 0.5602(2) 0.2796(5) 0.2481(4) 0.0661(18) Uani 1 1 d . . . B 2
N1B N 0.5631(3) 0.2893(6) 0.3975(6) 0.073(2) Uani 1 1 d . . . B 2
H15B H 0.5449 0.2814 0.4464 0.087 Uiso 1 1 calc R . . B 2
N2B N 0.4764(3) 0.2649(4) 0.3229(5) 0.0532(16) Uani 1 1 d . . . B 2
C1B C 0.6987(6) 0.4041(13) 0.3674(13) 0.129(7) Uani 1 1 d . . . B 2
H1B H 0.7132 0.4496 0.3394 0.154 Uiso 1 1 calc R . . B 2
C2B C 0.6390(5) 0.3869(10) 0.3614(10) 0.101(5) Uani 1 1 d . . . B 2
C3B C 0.6220(4) 0.3135(9) 0.3994(7) 0.083(4) Uani 1 1 d . . . B 2
C4B C 0.6607(5) 0.2617(11) 0.4416(9) 0.094(4) Uani 1 1 d . . . B 2
H4B H 0.6467 0.2143 0.4662 0.113 Uiso 1 1 calc R . . B 2
C5B C 0.7187(7) 0.2789(16) 0.4476(13) 0.128(7) Uani 1 1 d . . . B 2
H5B H 0.7451 0.2429 0.4720 0.153 Uiso 1 1 calc R . . B 2
C6B C 0.7362(6) 0.3548(16) 0.4143(14) 0.141(9) Uani 1 1 d . . . B 2
H6B H 0.7740 0.3721 0.4242 0.170 Uiso 1 1 calc R . . B 2
C7B C 0.5988(7) 0.4433(9) 0.3218(12) 0.108(4) Uani 1 1 d . . . B 2
H7BA H 0.5936 0.4305 0.2604 0.163 Uiso 1 1 calc GR . . B 2
H7BB H 0.6139 0.4968 0.3272 0.163 Uiso 1 1 calc GR . . B 2
H7BC H 0.5621 0.4401 0.3517 0.163 Uiso 1 1 calc GR . . B 2
C8B C 0.5348(3) 0.2783(5) 0.3192(7) 0.0536(18) Uani 1 1 d . . . B 2
C9B C 0.4435(4) 0.2530(5) 0.2389(7) 0.059(2) Uani 1 1 d . . . B 2
H9B H 0.4030 0.2447 0.2559 0.070 Uiso 1 1 calc R . . B 2
C10B C 0.4445(5) 0.3271(8) 0.1809(8) 0.083(3) Uani 1 1 d . . . B 2
H10D H 0.4390 0.3740 0.2168 0.124 Uiso 1 1 calc GR . . B 2
H10E H 0.4140 0.3237 0.1379 0.124 Uiso 1 1 calc GR . . B 2
H10F H 0.4812 0.3305 0.1512 0.124 Uiso 1 1 calc GR . . B 2
C11B C 0.4622(5) 0.1782(7) 0.1903(10) 0.080(3) Uani 1 1 d . . . B 2
H11D H 0.4977 0.1885 0.1591 0.119 Uiso 1 1 calc GR . . B 2
H11E H 0.4326 0.1629 0.1489 0.119 Uiso 1 1 calc GR . . B 2
H11F H 0.4681 0.1355 0.2320 0.119 Uiso 1 1 calc GR . . B 2
C12B C 0.4423(4) 0.2659(8) 0.4041(8) 0.077(3) Uani 1 1 d . . . B 2
H12B H 0.4696 0.2739 0.4530 0.092 Uiso 1 1 calc R . . B 2
C13B C 0.3987(7) 0.3313(12) 0.4101(12) 0.127(6) Uani 1 1 d . . . B 2
H13D H 0.4165 0.3813 0.3940 0.191 Uiso 1 1 calc GR . . B 2
H13E H 0.3845 0.3347 0.4697 0.191 Uiso 1 1 calc GR . . B 2
H13F H 0.3671 0.3201 0.3707 0.191 Uiso 1 1 calc GR . . B 2
C14B C 0.4125(8) 0.1832(11) 0.4198(12) 0.119(6) Uani 1 1 d . . . B 2
H14D H 0.3861 0.1722 0.3721 0.179 Uiso 1 1 calc GR . . B 2
H14E H 0.3915 0.1845 0.4746 0.179 Uiso 1 1 calc GR . . B 2
H14F H 0.4414 0.1418 0.4223 0.179 Uiso 1 1 calc GR . . B 2
O1C O 0.5317(4) 0.1930(5) 0.5578(6) 0.089(2) Uani 1 1 d . . . C 3
N1C N 0.5765(3) 0.2513(5) 0.6696(6) 0.067(2) Uani 1 1 d . . . C 3
H15C H 0.5987 0.2471 0.7150 0.081 Uiso 1 1 calc R . . C 3
N2C N 0.5672(5) 0.1192(6) 0.6678(8) 0.091(3) Uani 1 1 d . . . C 3
C1C C 0.4849(8) 0.4334(11) 0.6154(15) 0.130(7) Uani 1 1 d . . . C 3
H1C H 0.4477 0.4525 0.6269 0.155 Uiso 1 1 calc R . . C 3
C2C C 0.5025(5) 0.3565(9) 0.6389(10) 0.095(4) Uani 1 1 d . . . C 3
C3C C 0.5583(4) 0.3302(8) 0.6395(8) 0.082(3) Uani 1 1 d . . . C 3
C4C C 0.6012(6) 0.3849(7) 0.6025(8) 0.082(3) Uani 1 1 d . . . C 3
H4C H 0.6399 0.3695 0.6003 0.099 Uiso 1 1 calc R . . C 3
C5C C 0.5845(6) 0.4616(7) 0.5695(9) 0.082(3) Uani 1 1 d . . . C 3
H5C H 0.6119 0.4968 0.5468 0.098 Uiso 1 1 calc R . . C 3
C6C C 0.5283(13) 0.4816(10) 0.5719(16) 0.156(10) Uani 1 1 d . . . C 3
H6C H 0.5168 0.5289 0.5443 0.187 Uiso 1 1 calc R . . C 3
C7C C 0.4562(6) 0.3043(14) 0.6782(14) 0.146(8) Uani 1 1 d . . . C 3
H7CA H 0.4464 0.2624 0.6372 0.220 Uiso 1 1 calc GR . . C 3
H7CB H 0.4224 0.3360 0.6903 0.220 Uiso 1 1 calc GR . . C 3
H7CC H 0.4702 0.2810 0.7322 0.220 Uiso 1 1 calc GR . . C 3
C8C C 0.5589(4) 0.1850(7) 0.6269(8) 0.070(3) Uani 1 1 d . . . C 3
C9C C 0.5520(8) 0.0433(8) 0.6222(12) 0.109(5) Uani 1 1 d . . . C 3
H9C H 0.5621 -0.0009 0.6620 0.131 Uiso 1 1 calc R . . C 3
C10C C 0.4926(9) 0.0368(10) 0.6033(17) 0.151(9) Uani 1 1 d . . . C 3
H10G H 0.4754 -0.0024 0.6417 0.226 Uiso 1 1 calc GR . . C 3
H10H H 0.4875 0.0204 0.5429 0.226 Uiso 1 1 calc GR . . C 3
H10I H 0.4742 0.0878 0.6123 0.226 Uiso 1 1 calc GR . . C 3
C11C C 0.5912(9) 0.0359(8) 0.5392(9) 0.125(7) Uani 1 1 d . . . C 3
H11G H 0.5675 0.0368 0.4869 0.187 Uiso 1 1 calc GR . . C 3
H11H H 0.6122 -0.0138 0.5416 0.187 Uiso 1 1 calc GR . . C 3
H11I H 0.6180 0.0799 0.5376 0.187 Uiso 1 1 calc GR . . C 3
C12C C 0.5857(6) 0.1132(7) 0.7643(10) 0.093(4) Uani 1 1 d . . . C 3
H12C H 0.5924 0.1681 0.7853 0.112 Uiso 1 1 calc R . . C 3
C13C C 0.5449(9) 0.0736(11) 0.8296(15) 0.146(8) Uani 1 1 d . . . C 3
H13G H 0.5176 0.1124 0.8511 0.219 Uiso 1 1 calc GR . . C 3
H13H H 0.5669 0.0524 0.8783 0.219 Uiso 1 1 calc GR . . C 3
H13I H 0.5245 0.0307 0.8008 0.219 Uiso 1 1 calc GR . . C 3
C14C C 0.6460(8) 0.0652(12) 0.7749(11) 0.125(6) Uani 1 1 d . . . C 3
H14G H 0.6494 0.0262 0.7284 0.187 Uiso 1 1 calc GR . . C 3
H14H H 0.6468 0.0385 0.8312 0.187 Uiso 1 1 calc GR . . C 3
H14I H 0.6778 0.1023 0.7714 0.187 Uiso 1 1 calc GR . . C 3
O1D O 0.6896(3) 0.2732(7) 0.7501(5) 0.094(3) Uani 1 1 d . . . D 4
N1D N 0.6869(3) 0.2826(6) 0.8991(7) 0.076(2) Uani 1 1 d . . . D 4
H15D H 0.7059 0.2770 0.9476 0.091 Uiso 1 1 calc R . . D 4
N2D N 0.7739(3) 0.2538(6) 0.8227(6) 0.071(2) Uani 1 1 d . . . D 4
C1D C 0.5472(6) 0.3948(11) 0.8691(12) 0.112(5) Uani 1 1 d . . . D 4
H1D H 0.5326 0.4391 0.8389 0.134 Uiso 1 1 calc R . . D 4
C2D C 0.6093(5) 0.3768(9) 0.8657(9) 0.093(4) Uani 1 1 d . . . D 4
C3D C 0.6275(4) 0.3017(7) 0.9034(9) 0.083(3) Uani 1 1 d . . . D 4
C4D C 0.5888(6) 0.2448(15) 0.9436(8) 0.124(7) Uani 1 1 d . . . D 4
H4D H 0.5994 0.1938 0.9630 0.149 Uiso 1 1 calc R . . D 4
C5D C 0.5286(7) 0.2796(17) 0.9499(14) 0.141(9) Uani 1 1 d . . . D 4
H5D H 0.5007 0.2508 0.9810 0.170 Uiso 1 1 calc R . . D 4
C6D C 0.5128(7) 0.3498(14) 0.9134(16) 0.131(7) Uani 1 1 d . . . D 4
H6D H 0.4747 0.3666 0.9206 0.157 Uiso 1 1 calc R . . D 4
C7D C 0.6478(6) 0.4278(8) 0.8194(13) 0.108(5) Uani 1 1 d . . . D 4
H7DA H 0.6846 0.4285 0.8489 0.161 Uiso 1 1 calc GR . . D 4
H7DB H 0.6321 0.4811 0.8178 0.161 Uiso 1 1 calc GR . . D 4
H7DC H 0.6527 0.4083 0.7602 0.161 Uiso 1 1 calc GR . . D 4
C8D C 0.7152(4) 0.2726(8) 0.8209(8) 0.074(3) Uani 1 1 d . . . D 4
C9D C 0.8060(4) 0.2489(6) 0.7400(7) 0.061(2) Uani 1 1 d . . . D 4
H9D H 0.8471 0.2451 0.7560 0.074 Uiso 1 1 calc R . . D 4
C10D C 0.7918(6) 0.1733(8) 0.6889(11) 0.103(4) Uani 1 1 d . . . D 4
H10J H 0.7826 0.1309 0.7295 0.155 Uiso 1 1 calc GR . . D 4
H10K H 0.8247 0.1580 0.6537 0.155 Uiso 1 1 calc GR . . D 4
H10L H 0.7592 0.1831 0.6510 0.155 Uiso 1 1 calc GR . . D 4
C11D C 0.7996(6) 0.3247(8) 0.6849(8) 0.088(3) Uani 1 1 d . . . D 4
H11J H 0.8016 0.3112 0.6232 0.132 Uiso 1 1 calc GR . . D 4
H11K H 0.8303 0.3614 0.6992 0.132 Uiso 1 1 calc GR . . D 4
H11L H 0.7629 0.3494 0.6973 0.132 Uiso 1 1 calc GR . . D 4
C12D C 0.8085(4) 0.2579(9) 0.9066(7) 0.084(4) Uani 1 1 d . . . D 4
H12D H 0.7813 0.2646 0.9558 0.101 Uiso 1 1 calc R . . D 4
C13D C 0.8396(7) 0.1809(13) 0.9199(13) 0.135(7) Uani 1 1 d . . . D 4
H13J H 0.8198 0.1389 0.8888 0.202 Uiso 1 1 calc GR . . D 4
H13K H 0.8408 0.1684 0.9819 0.202 Uiso 1 1 calc GR . . D 4
H13L H 0.8785 0.1856 0.8977 0.202 Uiso 1 1 calc GR . . D 4
C14D C 0.8500(8) 0.3322(13) 0.9061(13) 0.139(7) Uani 1 1 d . . . D 4
H14J H 0.8740 0.3306 0.8542 0.209 Uiso 1 1 calc GR . . D 4
H14K H 0.8741 0.3310 0.9579 0.209 Uiso 1 1 calc GR . . D 4
H14L H 0.8275 0.3807 0.9059 0.209 Uiso 1 1 calc GR . . D 4

loop_
_atom_site_aniso_label
_atom_site_aniso_U_11
_atom_site_aniso_U_22
_atom_site_aniso_U_33
_atom_site_aniso_U_23
_atom_site_aniso_U_13
_atom_site_aniso_U_12
O1A 0.086(4) 0.057(3) 0.058(4) 0.009(3) 0.021(3) 0.013(3)
N1A 0.050(3) 0.055(4) 0.051(4) 0.003(3) 0.013(3) 0.006(3)
N2A 0.098(5) 0.065(5) 0.050(5) 0.019(4) 0.024(4) 0.030(4)
C1A 0.104(9) 0.086(8) 0.126(13) -0.044(9) 0.041(9) -0.041(8)
C2A 0.067(5) 0.077(6) 0.076(7) -0.018(6) 0.013(5) -0.012(4)
C3A 0.046(4) 0.054(4) 0.060(5) -0.006(4) 0.012(4) -0.004(3)
C4A 0.080(6) 0.050(4) 0.076(7) 0.000(5) 0.009(5) 0.017(4)
C5A 0.148(12) 0.050(5) 0.141(14) 0.013(7) 0.062(11) 0.018(7)
C6A 0.187(17) 0.052(6) 0.167(19) -0.023(9) 0.095(15) -0.027(9)
C7A 0.054(5) 0.218(19) 0.089(10) -0.039(12) -0.011(6) 0.000(8)
C8A 0.056(4) 0.054(4) 0.054(5) 0.004(4) 0.012(4) 0.021(3)
C9A 0.122(9) 0.064(6) 0.106(11) 0.021(7) 0.043(9) 0.026(6)
C10A 0.123(11) 0.074(7) 0.121(13) -0.022(8) 0.018(10) 0.010(7)
C11A 0.137(11) 0.106(9) 0.105(12) 0.026(9) 0.037(10) 0.070(9)
C12A 0.102(8) 0.111(9) 0.072(8) 0.026(7) 0.017(7) 0.036(7)
C13A 0.110(10) 0.129(12) 0.105(12) 0.037(10) 0.024(9) 0.011(9)
C14A 0.136(11) 0.161(15) 0.078(9) 0.052(11) -0.029(9) 0.009(10)
O1B 0.049(3) 0.101(5) 0.049(4) -0.012(4) 0.004(3) -0.006(3)
N1B 0.044(3) 0.126(7) 0.047(4) -0.007(5) -0.005(3) -0.009(4)
N2B 0.037(3) 0.069(4) 0.054(4) 0.000(4) -0.006(3) -0.006(2)
C1B 0.083(8) 0.188(17) 0.115(13) -0.066(13) 0.017(9) -0.058(10)
C2B 0.060(5) 0.144(12) 0.100(10) -0.072(9) 0.019(6) -0.037(7)
C3B 0.050(4) 0.153(11) 0.047(6) -0.045(7) -0.011(4) -0.012(6)
C4B 0.059(6) 0.156(13) 0.067(7) -0.025(8) -0.012(6) 0.000(6)
C5B 0.072(8) 0.21(2) 0.102(13) -0.032(14) -0.023(8) 0.015(11)
C6B 0.069(7) 0.23(2) 0.124(15) -0.088(17) -0.011(9) -0.022(11)
C7B 0.122(10) 0.101(9) 0.102(11) -0.024(9) 0.013(10) -0.022(8)
C8B 0.044(3) 0.065(5) 0.052(5) -0.007(4) -0.001(4) 0.001(3)
C9B 0.050(4) 0.063(5) 0.064(6) 0.002(4) -0.019(4) -0.006(3)
C10B 0.089(7) 0.096(8) 0.063(7) 0.014(6) -0.015(6) 0.007(6)
C11B 0.072(5) 0.075(6) 0.092(8) -0.022(6) -0.001(6) -0.014(5)
C12B 0.041(4) 0.129(9) 0.060(6) -0.008(7) 0.004(4) -0.002(4)
C13B 0.121(10) 0.167(15) 0.093(11) -0.014(11) 0.035(10) 0.058(10)
C14B 0.123(11) 0.133(12) 0.101(12) 0.045(10) 0.031(9) -0.022(9)
O1C 0.111(5) 0.076(4) 0.082(6) 0.001(4) -0.033(5) -0.009(4)
N1C 0.050(4) 0.095(6) 0.057(5) 0.010(4) -0.014(4) -0.004(3)
N2C 0.105(7) 0.070(6) 0.098(8) -0.022(6) -0.016(6) -0.001(5)
C1C 0.118(11) 0.110(11) 0.161(19) 0.040(12) -0.020(12) 0.025(9)
C2C 0.078(7) 0.112(10) 0.094(10) 0.007(8) -0.017(7) 0.008(6)
C3C 0.045(4) 0.132(9) 0.070(7) 0.038(7) -0.007(4) 0.010(5)
C4C 0.108(8) 0.083(7) 0.057(6) -0.012(6) -0.004(6) 0.009(6)
C5C 0.114(8) 0.056(5) 0.075(8) 0.008(5) -0.013(7) -0.012(5)
C6C 0.26(3) 0.075(9) 0.128(17) -0.029(10) -0.074(19) 0.032(13)
C7C 0.072(7) 0.23(2) 0.139(16) -0.022(16) -0.002(9) -0.025(10)
C8C 0.048(4) 0.102(8) 0.061(6) 0.025(6) -0.011(4) -0.010(4)
C9C 0.160(13) 0.063(6) 0.103(12) -0.020(7) -0.025(10) 0.000(7)
C10C 0.162(15) 0.097(10) 0.19(2) -0.014(13) -0.088(16) -0.037(10)
C11C 0.25(2) 0.068(7) 0.058(7) -0.002(6) 0.009(10) 0.074(10)
C12C 0.130(10) 0.069(7) 0.081(9) 0.014(6) -0.023(8) -0.011(6)
C13C 0.187(17) 0.116(12) 0.135(17) -0.026(12) 0.072(15) -0.029(12)
C14C 0.165(15) 0.135(13) 0.074(10) -0.001(10) -0.011(10) -0.015(12)
O1D 0.062(4) 0.163(8) 0.057(5) 0.000(5) -0.015(4) 0.008(4)
N1D 0.072(5) 0.094(6) 0.062(5) 0.014(5) -0.003(5) -0.004(4)
N2D 0.040(3) 0.124(7) 0.049(4) 0.014(5) 0.003(3) 0.002(3)
C1D 0.082(7) 0.134(12) 0.119(13) -0.030(10) 0.038(8) 0.015(8)
C2D 0.095(8) 0.112(10) 0.070(8) -0.017(7) -0.021(6) 0.032(7)
C3D 0.067(5) 0.097(8) 0.085(8) -0.016(7) -0.011(6) -0.004(5)
C4D 0.072(7) 0.26(2) 0.042(6) 0.006(9) 0.014(6) -0.045(9)
C5D 0.081(9) 0.23(2) 0.118(15) -0.044(16) 0.028(9) -0.058(13)
C6D 0.089(10) 0.159(17) 0.144(18) -0.026(15) -0.009(11) 0.040(11)
C7D 0.089(7) 0.092(8) 0.142(14) 0.029(10) 0.015(9) 0.010(6)
C8D 0.058(5) 0.107(8) 0.057(6) 0.003(6) 0.004(5) -0.002(5)
C9D 0.041(4) 0.088(6) 0.055(6) -0.006(5) 0.001(4) 0.000(3)
C10D 0.117(9) 0.095(8) 0.098(10) -0.038(8) -0.010(8) -0.008(7)
C11D 0.116(9) 0.102(8) 0.046(6) 0.006(6) 0.003(6) 0.007(7)
C12D 0.047(4) 0.167(12) 0.039(5) 0.000(7) -0.009(4) -0.002(5)
C13D 0.100(9) 0.195(19) 0.109(13) 0.063(14) -0.024(9) 0.007(11)
C14D 0.139(13) 0.182(18) 0.096(12) -0.016(13) -0.032(11) -0.056(13)

_geom_special_details            
;
 All esds (except the esd in the dihedral angle between two l.s. planes)
 are estimated using the full covariance matrix.  The cell esds are taken
 into account individually in the estimation of esds in distances, angles
 and torsion angles; correlations between esds in cell parameters are only
 used when they are defined by crystal symmetry.  An approximate (isotropic)
 treatment of cell esds is used for estimating esds involving l.s. planes.
;
loop_
_geom_bond_atom_site_label_1
_geom_bond_atom_site_label_2
_geom_bond_distance
_geom_bond_site_symmetry_2
_geom_bond_publ_flag
O1A C8A 1.227(12) . ?
N1A H15A 0.8600 . ?
N1A C3A 1.458(11) . ?
N1A C8A 1.382(10) . ?
N2A C8A 1.348(12) . ?
N2A C9A 1.501(15) . ?
N2A C12A 1.472(15) . ?
C1A H1A 0.9300 . ?
C1A C2A 1.38(2) . ?
C1A C6A 1.34(3) . ?
C2A C3A 1.402(12) . ?
C2A C7A 1.55(2) . ?
C3A C4A 1.336(13) . ?
C4A H4A 0.9300 . ?
C4A C5A 1.405(16) . ?
C5A H5A 0.9300 . ?
C5A C6A 1.39(3) . ?
C6A H6A 0.9300 . ?
C7A H7AA 0.9600 . ?
C7A H7AB 0.9600 . ?
C7A H7AC 0.9600 . ?
C9A H9A 0.9800 . ?
C9A C10A 1.44(2) . ?
C9A C11A 1.47(2) . ?
C10A H10A 0.9600 . ?
C10A H10B 0.9600 . ?
C10A H10C 0.9600 . ?
C11A H11A 0.9600 . ?
C11A H11B 0.9600 . ?
C11A H11C 0.9600 . ?
C12A H12A 0.9800 . ?
C12A C13A 1.53(2) . ?
C12A C14A 1.520(18) . ?
C13A H13A 0.9600 . ?
C13A H13B 0.9600 . ?
C13A H13C 0.9600 . ?
C14A H14A 0.9600 . ?
C14A H14B 0.9600 . ?
C14A H14C 0.9600 . ?
O1B C8B 1.225(11) . ?
N1B H15B 0.8600 . ?
N1B C3B 1.417(11) . ?
N1B C8B 1.363(12) . ?
N2B C8B 1.364(9) . ?
N2B C9B 1.492(11) . ?
N2B C12B 1.459(13) . ?
C1B H1B 0.9300 . ?
C1B C2B 1.408(16) . ?
C1B C6B 1.39(3) . ?
C2B C3B 1.41(2) . ?
C2B C7B 1.45(2) . ?
C3B C4B 1.40(2) . ?
C4B H4B 0.9300 . ?
C4B C5B 1.37(2) . ?
C5B H5B 0.9300 . ?
C5B C6B 1.42(3) . ?
C6B H6B 0.9300 . ?
C7B H7BA 0.9600 . ?
C7B H7BB 0.9600 . ?
C7B H7BC 0.9600 . ?
C9B H9B 0.9800 . ?
C9B C10B 1.514(15) . ?
C9B C11B 1.510(15) . ?
C10B H10D 0.9600 . ?
C10B H10E 0.9600 . ?
C10B H10F 0.9600 . ?
C11B H11D 0.9600 . ?
C11B H11E 0.9600 . ?
C11B H11F 0.9600 . ?
C12B H12B 0.9800 . ?
C12B C13B 1.485(19) . ?
C12B C14B 1.56(2) . ?
C13B H13D 0.9600 . ?
C13B H13E 0.9600 . ?
C13B H13F 0.9600 . ?
C14B H14D 0.9600 . ?
C14B H14E 0.9600 . ?
C14B H14F 0.9600 . ?
O1C C8C 1.227(13) . ?
N1C H15C 0.8600 . ?
N1C C3C 1.453(15) . ?
N1C C8C 1.342(15) . ?
N2C C8C 1.274(15) . ?
N2C C9C 1.482(16) . ?
N2C C12C 1.522(18) . ?
C1C H1C 0.9300 . ?
C1C C2C 1.39(2) . ?
C1C C6C 1.44(3) . ?
C2C C3C 1.359(15) . ?
C2C C7C 1.50(2) . ?
C3C C4C 1.457(18) . ?
C4C H4C 0.9300 . ?
C4C C5C 1.425(17) . ?
C5C H5C 0.9300 . ?
C5C C6C 1.34(3) . ?
C6C H6C 0.9300 . ?
C7C H7CA 0.9600 . ?
C7C H7CB 0.9600 . ?
C7C H7CC 0.9600 . ?
C9C H9C 0.9800 . ?
C9C C10C 1.40(2) . ?
C9C C11C 1.55(2) . ?
C10C H10G 0.9600 . ?
C10C H10H 0.9600 . ?
C10C H10I 0.9600 . ?
C11C H11G 0.9600 . ?
C11C H11H 0.9600 . ?
C11C H11I 0.9600 . ?
C12C H12C 0.9800 . ?
C12C C13C 1.51(2) . ?
C12C C14C 1.61(2) . ?
C13C H13G 0.9600 . ?
C13C H13H 0.9600 . ?
C13C H13I 0.9600 . ?
C14C H14G 0.9600 . ?
C14C H14H 0.9600 . ?
C14C H14I 0.9600 . ?
O1D C8D 1.222(14) . ?
N1D H15D 0.8600 . ?
N1D C3D 1.406(13) . ?
N1D C8D 1.361(15) . ?
N2D C8D 1.389(12) . ?
N2D C9D 1.455(12) . ?
N2D C12D 1.500(12) . ?
C1D H1D 0.9300 . ?
C1D C2D 1.465(17) . ?
C1D C6D 1.28(3) . ?
C2D C3D 1.438(19) . ?
C2D C7D 1.41(2) . ?
C3D C4D 1.44(2) . ?
C4D H4D 0.9300 . ?
C4D C5D 1.51(3) . ?
C5D H5D 0.9300 . ?
C5D C6D 1.34(3) . ?
C6D H6D 0.9300 . ?
C7D H7DA 0.9600 . ?
C7D H7DB 0.9600 . ?
C7D H7DC 0.9600 . ?
C9D H9D 0.9800 . ?
C9D C10D 1.513(15) . ?
C9D C11D 1.520(16) . ?
C10D H10J 0.9600 . ?
C10D H10K 0.9600 . ?
C10D H10L 0.9600 . ?
C11D H11J 0.9600 . ?
C11D H11K 0.9600 . ?
C11D H11L 0.9600 . ?
C12D H12D 0.9800 . ?
C12D C13D 1.48(2) . ?
C12D C14D 1.57(2) . ?
C13D H13J 0.9600 . ?
C13D H13K 0.9600 . ?
C13D H13L 0.9600 . ?
C14D H14J 0.9600 . ?
C14D H14K 0.9600 . ?
C14D H14L 0.9600 . ?

loop_
_geom_angle_atom_site_label_1
_geom_angle_atom_site_label_2
_geom_angle_atom_site_label_3
_geom_angle
_geom_angle_site_symmetry_1
_geom_angle_site_symmetry_3
_geom_angle_publ_flag
C3A N1A H15A 120.3 . . ?
C8A N1A H15A 120.3 . . ?
C8A N1A C3A 119.4(7) . . ?
C8A N2A C9A 118.0(8) . . ?
C8A N2A C12A 123.2(9) . . ?
C12A N2A C9A 118.7(9) . . ?
C2A C1A H1A 119.2 . . ?
C6A C1A H1A 119.2 . . ?
C6A C1A C2A 121.5(12) . . ?
C1A C2A C3A 116.8(12) . . ?
C1A C2A C7A 122.9(12) . . ?
C3A C2A C7A 120.2(11) . . ?
C2A C3A N1A 118.3(8) . . ?
C4A C3A N1A 118.4(7) . . ?
C4A C3A C2A 123.0(9) . . ?
C3A C4A H4A 120.6 . . ?
C3A C4A C5A 118.7(11) . . ?
C5A C4A H4A 120.6 . . ?
C4A C5A H5A 120.6 . . ?
C6A C5A C4A 118.7(16) . . ?
C6A C5A H5A 120.6 . . ?
C1A C6A C5A 120.8(13) . . ?
C1A C6A H6A 119.6 . . ?
C5A C6A H6A 119.6 . . ?
C2A C7A H7AA 109.5 . . ?
C2A C7A H7AB 109.5 . . ?
C2A C7A H7AC 109.5 . . ?
H7AA C7A H7AB 109.5 . . ?
H7AA C7A H7AC 109.5 . . ?
H7AB C7A H7AC 109.5 . . ?
O1A C8A N1A 120.3(8) . . ?
O1A C8A N2A 122.3(7) . . ?
N2A C8A N1A 117.4(8) . . ?
N2A C9A H9A 106.2 . . ?
C10A C9A N2A 112.8(11) . . ?
C10A C9A H9A 106.2 . . ?
C10A C9A C11A 113.0(13) . . ?
C11A C9A N2A 111.9(13) . . ?
C11A C9A H9A 106.2 . . ?
C9A C10A H10A 109.5 . . ?
C9A C10A H10B 109.5 . . ?
C9A C10A H10C 109.5 . . ?
H10A C10A H10B 109.5 . . ?
H10A C10A H10C 109.5 . . ?
H10B C10A H10C 109.5 . . ?
C9A C11A H11A 109.5 . . ?
C9A C11A H11B 109.5 . . ?
C9A C11A H11C 109.5 . . ?
H11A C11A H11B 109.5 . . ?
H11A C11A H11C 109.5 . . ?
H11B C11A H11C 109.5 . . ?
N2A C12A H12A 107.4 . . ?
N2A C12A C13A 110.4(13) . . ?
N2A C12A C14A 110.6(11) . . ?
C13A C12A H12A 107.4 . . ?
C14A C12A H12A 107.4 . . ?
C14A C12A C13A 113.2(13) . . ?
C12A C13A H13A 109.5 . . ?
C12A C13A H13B 109.5 . . ?
C12A C13A H13C 109.5 . . ?
H13A C13A H13B 109.5 . . ?
H13A C13A H13C 109.5 . . ?
H13B C13A H13C 109.5 . . ?
C12A C14A H14A 109.5 . . ?
C12A C14A H14B 109.5 . . ?
C12A C14A H14C 109.5 . . ?
H14A C14A H14B 109.5 . . ?
H14A C14A H14C 109.5 . . ?
H14B C14A H14C 109.5 . . ?
C3B N1B H15B 119.5 . . ?
C8B N1B H15B 119.5 . . ?
C8B N1B C3B 121.0(8) . . ?
C8B N2B C9B 119.3(8) . . ?
C8B N2B C12B 124.3(8) . . ?
C12B N2B C9B 116.3(6) . . ?
C2B C1B H1B 119.3 . . ?
C6B C1B H1B 119.3 . . ?
C6B C1B C2B 121(2) . . ?
C1B C2B C7B 121.3(17) . . ?
C3B C2B C1B 115.1(17) . . ?
C3B C2B C7B 123.5(10) . . ?
C2B C3B N1B 120.5(11) . . ?
C4B C3B N1B 116.5(13) . . ?
C4B C3B C2B 123.0(11) . . ?
C3B C4B H4B 119.2 . . ?
C5B C4B C3B 121.7(18) . . ?
C5B C4B H4B 119.2 . . ?
C4B C5B H5B 122.0 . . ?
C4B C5B C6B 116.1(19) . . ?
C6B C5B H5B 122.0 . . ?
C1B C6B C5B 122.1(14) . . ?
C1B C6B H6B 119.0 . . ?
C5B C6B H6B 119.0 . . ?
C2B C7B H7BA 109.5 . . ?
C2B C7B H7BB 109.5 . . ?
C2B C7B H7BC 109.5 . . ?
H7BA C7B H7BB 109.5 . . ?
H7BA C7B H7BC 109.5 . . ?
H7BB C7B H7BC 109.5 . . ?
O1B C8B N1B 122.0(7) . . ?
O1B C8B N2B 120.7(8) . . ?
N1B C8B N2B 117.3(8) . . ?
N2B C9B H9B 106.4 . . ?
N2B C9B C10B 112.2(8) . . ?
N2B C9B C11B 112.3(8) . . ?
C10B C9B H9B 106.4 . . ?
C11B C9B H9B 106.4 . . ?
C11B C9B C10B 112.7(10) . . ?
C9B C10B H10D 109.5 . . ?
C9B C10B H10E 109.5 . . ?
C9B C10B H10F 109.5 . . ?
H10D C10B H10E 109.5 . . ?
H10D C10B H10F 109.5 . . ?
H10E C10B H10F 109.5 . . ?
C9B C11B H11D 109.5 . . ?
C9B C11B H11E 109.5 . . ?
C9B C11B H11F 109.5 . . ?
H11D C11B H11E 109.5 . . ?
H11D C11B H11F 109.5 . . ?
H11E C11B H11F 109.5 . . ?
N2B C12B H12B 106.8 . . ?
N2B C12B C13B 115.1(11) . . ?
N2B C12B C14B 110.9(11) . . ?
C13B C12B H12B 106.8 . . ?
C13B C12B C14B 109.9(12) . . ?
C14B C12B H12B 106.8 . . ?
C12B C13B H13D 109.5 . . ?
C12B C13B H13E 109.5 . . ?
C12B C13B H13F 109.5 . . ?
H13D C13B H13E 109.5 . . ?
H13D C13B H13F 109.5 . . ?
H13E C13B H13F 109.5 . . ?
C12B C14B H14D 109.5 . . ?
C12B C14B H14E 109.5 . . ?
C12B C14B H14F 109.5 . . ?
H14D C14B H14E 109.5 . . ?
H14D C14B H14F 109.5 . . ?
H14E C14B H14F 109.5 . . ?
C3C N1C H15C 119.8 . . ?
C8C N1C H15C 119.8 . . ?
C8C N1C C3C 120.5(9) . . ?
C8C N2C C9C 118.2(12) . . ?
C8C N2C C12C 124.3(10) . . ?
C9C N2C C12C 117.2(11) . . ?
C2C C1C H1C 122.4 . . ?
C2C C1C C6C 115.3(16) . . ?
C6C C1C H1C 122.4 . . ?
C1C C2C C7C 115.4(14) . . ?
C3C C2C C1C 125.1(15) . . ?
C3C C2C C7C 118.9(14) . . ?
N1C C3C C4C 119.3(9) . . ?
C2C C3C N1C 124.6(11) . . ?
C2C C3C C4C 116.0(12) . . ?
C3C C4C H4C 119.6 . . ?
C5C C4C C3C 120.7(12) . . ?
C5C C4C H4C 119.6 . . ?
C4C C5C H5C 120.8 . . ?
C6C C5C C4C 118.5(15) . . ?
C6C C5C H5C 120.8 . . ?
C1C C6C H6C 118.5 . . ?
C5C C6C C1C 123.1(16) . . ?
C5C C6C H6C 118.5 . . ?
C2C C7C H7CA 109.5 . . ?
C2C C7C H7CB 109.5 . . ?
C2C C7C H7CC 109.5 . . ?
H7CA C7C H7CB 109.5 . . ?
H7CA C7C H7CC 109.5 . . ?
H7CB C7C H7CC 109.5 . . ?
O1C C8C N1C 118.4(10) . . ?
O1C C8C N2C 125.7(11) . . ?
N2C C8C N1C 115.5(9) . . ?
N2C C9C H9C 107.4 . . ?
N2C C9C C11C 107.9(13) . . ?
C10C C9C N2C 113.1(14) . . ?
C10C C9C H9C 107.4 . . ?
C10C C9C C11C 113.4(17) . . ?
C11C C9C H9C 107.4 . . ?
C9C C10C H10G 109.5 . . ?
C9C C10C H10H 109.5 . . ?
C9C C10C H10I 109.5 . . ?
H10G C10C H10H 109.5 . . ?
H10G C10C H10I 109.5 . . ?
H10H C10C H10I 109.5 . . ?
C9C C11C H11G 109.5 . . ?
C9C C11C H11H 109.5 . . ?
C9C C11C H11I 109.5 . . ?
H11G C11C H11H 109.5 . . ?
H11G C11C H11I 109.5 . . ?
H11H C11C H11I 109.5 . . ?
N2C C12C H12C 107.1 . . ?
N2C C12C C14C 111.7(12) . . ?
C13C C12C N2C 118.6(14) . . ?
C13C C12C H12C 107.1 . . ?
C13C C12C C14C 104.7(13) . . ?
C14C C12C H12C 107.1 . . ?
C12C C13C H13G 109.5 . . ?
C12C C13C H13H 109.5 . . ?
C12C C13C H13I 109.5 . . ?
H13G C13C H13H 109.5 . . ?
H13G C13C H13I 109.5 . . ?
H13H C13C H13I 109.5 . . ?
C12C C14C H14G 109.5 . . ?
C12C C14C H14H 109.5 . . ?
C12C C14C H14I 109.5 . . ?
H14G C14C H14H 109.5 . . ?
H14G C14C H14I 109.5 . . ?
H14H C14C H14I 109.5 . . ?
C3D N1D H15D 118.8 . . ?
C8D N1D H15D 118.8 . . ?
C8D N1D C3D 122.4(10) . . ?
C8D N2D C9D 119.4(8) . . ?
C8D N2D C12D 121.6(9) . . ?
C9D N2D C12D 117.3(7) . . ?
C2D C1D H1D 119.9 . . ?
C6D C1D H1D 119.9 . . ?
C6D C1D C2D 120.2(18) . . ?
C3D C2D C1D 116.8(15) . . ?
C7D C2D C1D 120.5(14) . . ?
C7D C2D C3D 122.4(11) . . ?
N1D C3D C2D 117.6(11) . . ?
N1D C3D C4D 118.3(13) . . ?
C4D C3D C2D 124.1(12) . . ?
C3D C4D H4D 124.9 . . ?
C3D C4D C5D 110.1(18) . . ?
C5D C4D H4D 124.9 . . ?
C4D C5D H5D 118.0 . . ?
C6D C5D C4D 124.0(17) . . ?
C6D C5D H5D 118.0 . . ?
C1D C6D C5D 123.9(16) . . ?
C1D C6D H6D 118.1 . . ?
C5D C6D H6D 118.1 . . ?
C2D C7D H7DA 109.5 . . ?
C2D C7D H7DB 109.5 . . ?
C2D C7D H7DC 109.5 . . ?
H7DA C7D H7DB 109.5 . . ?
H7DA C7D H7DC 109.5 . . ?
H7DB C7D H7DC 109.5 . . ?
O1D C8D N1D 121.8(9) . . ?
O1D C8D N2D 119.3(10) . . ?
N1D C8D N2D 118.6(10) . . ?
N2D C9D H9D 106.4 . . ?
N2D C9D C10D 112.1(10) . . ?
N2D C9D C11D 112.0(9) . . ?
C10D C9D H9D 106.4 . . ?
C10D C9D C11D 113.0(11) . . ?
C11D C9D H9D 106.4 . . ?
C9D C10D H10J 109.5 . . ?
C9D C10D H10K 109.5 . . ?
C9D C10D H10L 109.5 . . ?
H10J C10D H10K 109.5 . . ?
H10J C10D H10L 109.5 . . ?
H10K C10D H10L 109.5 . . ?
C9D C11D H11J 109.5 . . ?
C9D C11D H11K 109.5 . . ?
C9D C11D H11L 109.5 . . ?
H11J C11D H11K 109.5 . . ?
H11J C11D H11L 109.5 . . ?
H11K C11D H11L 109.5 . . ?
N2D C12D H12D 107.8 . . ?
N2D C12D C14D 110.9(11) . . ?
C13D C12D N2D 109.4(12) . . ?
C13D C12D H12D 107.8 . . ?
C13D C12D C14D 112.9(13) . . ?
C14D C12D H12D 107.8 . . ?
C12D C13D H13J 109.5 . . ?
C12D C13D H13K 109.5 . . ?
C12D C13D H13L 109.5 . . ?
H13J C13D H13K 109.5 . . ?
H13J C13D H13L 109.5 . . ?
H13K C13D H13L 109.5 . . ?
C12D C14D H14J 109.5 . . ?
C12D C14D H14K 109.5 . . ?
C12D C14D H14L 109.5 . . ?
H14J C14D H14K 109.5 . . ?
H14J C14D H14L 109.5 . . ?
H14K C14D H14L 109.5 . . ?

loop_
_geom_torsion_atom_site_label_1
_geom_torsion_atom_site_label_2
_geom_torsion_atom_site_label_3
_geom_torsion_atom_site_label_4
_geom_torsion
_geom_torsion_site_symmetry_1
_geom_torsion_site_symmetry_2
_geom_torsion_site_symmetry_3
_geom_torsion_site_symmetry_4
_geom_torsion_publ_flag
N1A C3A C4A C5A -179.7(11) . . . . ?
C1A C2A C3A N1A -179.2(10) . . . . ?
C1A C2A C3A C4A -6.4(16) . . . . ?
C2A C1A C6A C5A 2(3) . . . . ?
C2A C3A C4A C5A 7.6(17) . . . . ?
C3A N1A C8A O1A -6.5(13) . . . . ?
C3A N1A C8A N2A 171.1(8) . . . . ?
C3A C4A C5A C6A -4(2) . . . . ?
C4A C5A C6A C1A -1(3) . . . . ?
C6A C1A C2A C3A 1(2) . . . . ?
C6A C1A C2A C7A -179.9(15) . . . . ?
C7A C2A C3A N1A 2.0(15) . . . . ?
C7A C2A C3A C4A 174.7(11) . . . . ?
C8A N1A C3A C2A -67.5(12) . . . . ?
C8A N1A C3A C4A 119.4(10) . . . . ?
C8A N2A C9A C10A -59.3(15) . . . . ?
C8A N2A C9A C11A 69.4(15) . . . . ?
C8A N2A C12A C13A 116.5(13) . . . . ?
C8A N2A C12A C14A -117.4(14) . . . . ?
C9A N2A C8A O1A -11.2(16) . . . . ?
C9A N2A C8A N1A 171.2(10) . . . . ?
C9A N2A C12A C13A -66.6(14) . . . . ?
C9A N2A C12A C14A 59.5(18) . . . . ?
C12A N2A C8A O1A 165.7(10) . . . . ?
C12A N2A C8A N1A -11.9(15) . . . . ?
C12A N2A C9A C10A 123.6(13) . . . . ?
C12A N2A C9A C11A -107.6(14) . . . . ?
N1B C3B C4B C5B -180.0(13) . . . . ?
C1B C2B C3B N1B -179.9(11) . . . . ?
C1B C2B C3B C4B 1.0(17) . . . . ?
C2B C1B C6B C5B 9(3) . . . . ?
C2B C3B C4B C5B -1(2) . . . . ?
C3B N1B C8B O1B 8.6(16) . . . . ?
C3B N1B C8B N2B -171.9(10) . . . . ?
C3B C4B C5B C6B 4(2) . . . . ?
C4B C5B C6B C1B -9(3) . . . . ?
C6B C1B C2B C3B -5(2) . . . . ?
C6B C1B C2B C7B 172.3(15) . . . . ?
C7B C2B C3B N1B 2.6(18) . . . . ?
C7B C2B C3B C4B -176.4(13) . . . . ?
C8B N1B C3B C2B 60.4(15) . . . . ?
C8B N1B C3B C4B -120.5(12) . . . . ?
C8B N2B C9B C10B -63.9(11) . . . . ?
C8B N2B C9B C11B 64.2(11) . . . . ?
C8B N2B C12B C13B 114.5(13) . . . . ?
C8B N2B C12B C14B -119.9(12) . . . . ?
C9B N2B C8B O1B -0.9(13) . . . . ?
C9B N2B C8B N1B 179.6(8) . . . . ?
C9B N2B C12B C13B -61.9(14) . . . . ?
C9B N2B C12B C14B 63.7(12) . . . . ?
C12B N2B C8B O1B -177.1(10) . . . . ?
C12B N2B C8B N1B 3.4(14) . . . . ?
C12B N2B C9B C10B 112.7(10) . . . . ?
C12B N2B C9B C11B -119.2(10) . . . . ?
N1C C3C C4C C5C 177.7(11) . . . . ?
C1C C2C C3C N1C 175.9(16) . . . . ?
C1C C2C C3C C4C -8(2) . . . . ?
C2C C1C C6C C5C -13(3) . . . . ?
C2C C3C C4C C5C 1.1(18) . . . . ?
C3C N1C C8C O1C 6.5(15) . . . . ?
C3C N1C C8C N2C -166.4(10) . . . . ?
C3C C4C C5C C6C -1(2) . . . . ?
C4C C5C C6C C1C 7(3) . . . . ?
C6C C1C C2C C3C 13(3) . . . . ?
C6C C1C C2C C7C -175.8(18) . . . . ?
C7C C2C C3C N1C 5(2) . . . . ?
C7C C2C C3C C4C -178.4(14) . . . . ?
C8C N1C C3C C2C 63.9(18) . . . . ?
C8C N1C C3C C4C -112.4(12) . . . . ?
C8C N2C C9C C10C -63(2) . . . . ?
C8C N2C C9C C11C 62.9(16) . . . . ?
C8C N2C C12C C13C 117.0(15) . . . . ?
C8C N2C C12C C14C -121.1(13) . . . . ?
C9C N2C C8C O1C 11(2) . . . . ?
C9C N2C C8C N1C -176.5(11) . . . . ?
C9C N2C C12C C13C -56.2(18) . . . . ?
C9C N2C C12C C14C 65.6(16) . . . . ?
C12C N2C C8C O1C -161.9(13) . . . . ?
C12C N2C C8C N1C 10.4(17) . . . . ?
C12C N2C C9C C10C 110.3(18) . . . . ?
C12C N2C C9C C11C -123.4(13) . . . . ?
N1D C3D C4D C5D 174.4(12) . . . . ?
C1D C2D C3D N1D 178.6(12) . . . . ?
C1D C2D C3D C4D 0(2) . . . . ?
C2D C1D C6D C5D -8(3) . . . . ?
C2D C3D C4D C5D -7(2) . . . . ?
C3D N1D C8D O1D -6.1(19) . . . . ?
C3D N1D C8D N2D 180.0(11) . . . . ?
C3D C4D C5D C6D 7(3) . . . . ?
C4D C5D C6D C1D 0(3) . . . . ?
C6D C1D C2D C3D 8(2) . . . . ?
C6D C1D C2D C7D -177.9(18) . . . . ?
C7D C2D C3D N1D 5(2) . . . . ?
C7D C2D C3D C4D -173.9(15) . . . . ?
C8D N1D C3D C2D -62.6(16) . . . . ?
C8D N1D C3D C4D 116.5(15) . . . . ?
C8D N2D C9D C10D -74.4(13) . . . . ?
C8D N2D C9D C11D 53.9(13) . . . . ?
C8D N2D C12D C13D 128.0(13) . . . . ?
C8D N2D C12D C14D -106.8(14) . . . . ?
C9D N2D C8D O1D 10.6(17) . . . . ?
C9D N2D C8D N1D -175.4(10) . . . . ?
C9D N2D C12D C13D -66.7(14) . . . . ?
C9D N2D C12D C14D 58.5(15) . . . . ?
C12D N2D C8D O1D 175.6(12) . . . . ?
C12D N2D C8D N1D -10.4(17) . . . . ?
C12D N2D C9D C10D 120.0(12) . . . . ?
C12D N2D C9D C11D -111.8(11) . . . . ?

loop_
_refln_index_h
_refln_index_k
_refln_index_l
_refln_F_squared_meas
_refln_F_squared_sigma
0 0 3 -0.52 1.75
0 0 5 0.65 2.08
0 0 6 1840.89 34.86
0 0 7 -0.15 2.74
0 0 8 2738.67 50.59
0 0 9 1.76 2.81
0 0 10 294.67 19.17
0 0 11 -1.32 1.62
0 0 12 552.09 13.95
0 0 13 0.75 1.72
0 0 14 524.83 12.97
0 0 15 -4.48 2
0 0 16 125.51 5.04
0 -1 1 -0.04 0.56
0 1 2 1.52 1.76
0 -1 2 2.22 1.34
0 -1 3 -0.34 1.53
0 1 3 -0.19 1.76
0 -1 4 72.92 6.96
0 1 4 40.14 7.14
0 1 5 0.81 2.05
0 -1 5 0.56 2.07
0 1 6 11.98 4.73
0 -1 6 7.88 4.78
0 1 7 -0.63 2.84
0 -1 7 -0.08 2.58
0 -1 8 2.18 2.86
0 1 8 -0.64 2.45
0 -1 9 2.2 3.28
0 1 9 1.23 2.54
0 1 10 11.58 5.68
0 1 11 1.13 1.5
0 1 11 0.01 2.82
0 -1 11 -2.14 1.98
0 -1 12 6.67 2.63
0 1 12 14.23 3.24
0 1 13 3.12 1.8
0 -1 13 0.77 1.55
0 -1 14 29.87 4.14
0 1 14 25.29 3.34
0 1 15 -1.75 1.45
0 -1 15 -4.86 1.92
0 -1 16 -2 1.35
0 1 16 0.54 0.95
0 -1 17 0.02 0.71
0 -2 1 0.36 1.06
0 -2 -1 0.8 0.8
0 -2 3 2.62 1.42
0 -2 -3 -0.13 1.2
0 2 3 0.44 1.92
0 2 5 -1.19 2.47
0 -2 5 3.41 2.63
0 2 6 437.71 18.2
0 -2 6 428.28 16.45
0 2 7 -1.42 3.65
0 2 8 1062.72 33.31
0 -2 -8 1089.91 22.43
0 2 9 -4.19 3.6
0 2 10 138.49 13.73
0 2 11 -0.06 1.45
0 2 11 0.58 3.43
0 -2 11 -1.99 2.32
0 2 12 641.54 14.28
0 -2 12 629.82 16.15
0 -2 13 -1.59 1.91
0 2 13 -5.54 2.06
0 -2 14 223.02 9.05
0 2 14 203.68 7.31
0 2 15 -0.62 1
0 -2 15 1.72 1.47
0 2 16 57.5 3.04
0 -2 16 52.36 3.51
0 -2 17 0.56 0.83
0 -3 0 27.2 2.87
0 -3 1 0.49 1.31
0 -3 -1 1.7 1.04
0 -3 -2 14.28 2.25
0 -3 2 9.38 2.43
0 -3 -3 5.45 1.67
0 -3 3 0.76 1.58
0 3 3 2.69 2.84
0 3 4 5.73 3.82
0 -3 4 6.66 2.76
0 -3 -4 10.45 2.17
0 3 5 0.29 2.23
0 -3 -5 -1.18 1.25
0 3 6 15.19 5.27
0 -3 -6 2.83 1.55
0 -3 -7 -4.27 2.21
0 3 7 2.1 2.96
0 3 8 21.49 7.14
0 3 9 0.06 3.01
0 3 10 5.55 5.14
0 3 11 -2.1 3.67
0 -3 11 2.46 1.78
0 3 11 -5.48 2.07
0 -3 12 4.15 2.21
0 3 12 5.25 2.26
0 -3 13 -1.21 2.33
0 3 13 0.95 1.28
0 3 14 10.78 2.27
0 -3 14 12.61 2.98
0 -3 15 0.3 1.46
0 3 15 4.26 1.33
0 3 16 17.52 1.83
0 -3 16 -0.23 1.23
0 -3 17 -2.3 1.04
0 -4 0 3540.61 28.8
0 -4 1 2.15 2.13
0 -4 -1 -0.1 1.01
0 -4 -2 1294.75 15.65
0 -4 2 1343.69 22.1
0 -4 3 0.42 1.66
0 4 3 -1.33 2.38
0 -4 -3 0.19 0.94
0 4 4 5512.45 57.5
0 -4 -4 5707.77 37.03
0 4 5 1.56 2.31
0 -4 -5 2.17 1.41
0 4 6 510.52 20.66
0 -4 -6 537.24 12.78
0 4 7 0.11 2.7
0 4 8 1130.35 35.65
0 4 9 -0.22 3.05
0 4 10 649.21 31.42
0 -4 10 632.07 15.91
0 -4 11 0.73 1.9
0 4 11 -1.41 1.4
0 4 11 0.26 3.95
0 4 12 603.53 12.49
0 -4 12 606.91 16.69
0 4 12 643.28 33.47
0 4 13 0.31 1.32
0 -4 13 -2.77 2.43
0 -4 14 142.3 7.86
0 4 14 138.68 5.35
0 4 15 11.93 1.76
0 -4 15 -0.13 1.5
0 -4 16 16.31 2.35
0 -4 17 -2.66 1.13
0 -5 0 89.58 7.46
0 -5 -1 3.6 2.29
0 -5 1 2.43 2.3
0 -5 2 16.88 4.84
0 -5 -2 16.31 2.97
0 -5 -3 1.03 1.12
0 -5 3 -1.88 2.18
0 -5 -4 3.63 1.76
0 -5 4 4.48 3.2
0 5 4 3.52 3.22
0 -5 5 2.08 2.82
0 5 5 0.64 2.47
0 -5 -5 1.24 1.29
0 5 6 29.25 7.54
0 -5 -6 24.6 3.21
0 5 7 7.3 5.08
0 5 8 20.73 7.03
0 5 9 3.34 4.28
0 -5 10 2.74 2.11
0 5 10 3.08 1.65
0 5 10 3.91 4.58
0 5 11 2.22 3.54
0 5 11 1.94 1.56
0 -5 11 1.31 2
0 5 12 13.46 3.06
0 5 12 11.57 6.44
0 -5 12 12.22 3.67
0 5 13 8.16 1.93
0 -5 13 2 2.14
0 -5 14 32.5 4.28
0 5 14 40.6 3.18
0 5 15 63.43 3.31
0 -5 15 -0.74 1.61
0 -5 16 6.13 1.92
0 -6 0 324.63 12.6
0 -6 0 334.78 11.43
0 -6 -1 -0.8 1.98
0 -6 1 0.11 2.08
0 -6 2 9936.57 72.02
0 -6 -2 9787.93 56.7
0 -6 3 -0.85 2.61
0 -6 -3 -1.61 1.59
0 6 4 2783.43 45.93
0 -6 4 2688.66 41.4
0 -6 -4 2676.28 28.63
0 -6 -5 0.45 1.29
0 6 5 0.2 2.72
0 -6 5 1.55 2.2
0 6 6 642.17 25.5
0 6 7 -0.61 2.82
0 6 8 910.45 35.83
0 6 9 -1.27 4.32
0 -6 9 -1.81 2.27
0 6 10 148.27 5.74
0 -6 10 127.75 7.95
0 6 10 142.88 15.99
0 6 11 -3.53 3.43
0 6 11 0.53 1.13
0 -6 11 2.18 2.16
0 -6 12 295.82 12.31
0 6 12 313.59 8.08
0 6 12 305.19 23.97
0 6 13 27.14 3.18
0 -6 13 3.47 2.51
0 -6 14 226.14 10.17
0 -6 15 1.56 1.7
0 -6 16 12.7 2.28
0 -7 0 61.82 6.89
0 -7 -1 11.72 4.04
0 -7 -1 11.12 2.97
0 -7 1 7.54 3.72
0 -7 -2 29.04 4.08
0 -7 2 38.72 6.49
0 -7 -3 -1.5 1.81
0 -7 3 -2.25 2.9
0 7 4 13.29 6.48
0 -7 -4 13.31 3.45
0 -7 5 -1.01 2.5
0 -7 -5 1.85 1.65
0 7 5 -1.31 2.97
0 7 6 0.71 2.53
0 7 7 2.75 3.73
0 7 8 10.32 5.9
0 7 9 -0.57 3.34
0 7 9 12.22 2.73
0 7 10 11.52 6.56
0 -7 10 12.93 3.54
0 -7 11 8.27 3.21
0 7 11 2.33 5.39
0 -7 12 3.86 2.83
0 7 12 73.78 4.36
0 -7 13 6.15 2.94
0 -7 14 23.39 3.98
0 -7 15 3.75 1.9
0 -7 16 1.25 1.3
0 -8 0 41.76 5.57
0 -8 1 -1.97 2.71
0 -8 -1 -1.02 2.45
0 -8 2 929.88 26.33
0 -8 -2 986.75 22.37
0 -8 -2 958.57 24.15
0 -8 -3 -1.37 1.87
0 -8 -3 -2.16 2.38
0 -8 3 0.52 2.21
0 -8 -4 498.19 14.96
0 -8 4 490.25 20.8
0 -8 -4 489.37 16.2
0 8 4 496.41 21.97
0 -8 5 -0.31 2.17
0 8 5 0.49 2.97
0 8 6 2.94 2.97
0 8 7 -0.32 3.72
0 8 8 164.3 16.8
0 8 9 -4.8 5.05
0 -8 10 81.58 7.02
0 8 10 100.91 13.8
0 -8 11 -2.87 2.71
0 8 11 5.27 3.77
0 -8 12 101.03 7.41
0 -8 13 4.39 2.53
0 -8 14 129.99 7.58
0 -8 15 -3 1.79
0 -8 16 7.8 1.72
0 -9 0 15.26 4.59
0 -9 1 9.16 5.52
0 -9 -1 13.25 5.19
0 -9 -2 7.25 4.11
0 -9 2 8.93 4.6
0 9 3 -0.66 2.34
0 -9 3 1.86 2.85
0 -9 -3 2.27 2.27
0 -9 4 12.63 4.69
0 9 4 11.37 5.22
0 -9 -4 9.49 3.65
0 -9 -4 8.76 3.52
0 -9 5 0.94 2.52
0 9 5 -0.16 2.48
0 9 6 2.25 4.16
0 -9 7 2.61 1.98
0 9 7 3.19 2.76
0 9 8 3.25 4
0 -9 8 2.17 2.1
0 9 9 -4.85 4.83
0 9 10 -0.4 4.52
0 -9 10 4.96 3.07
0 -9 11 -3.75 3.07
0 -9 12 0.65 2.01
0 -9 13 3.43 2.46
0 -9 14 -1.17 2.36
0 -9 15 -4.29 1.75
0 -9 16 0.75 0.99
0 -10 0 233.62 14.62
0 -10 -1 -1.22 2.39
0 -10 1 -0.71 2.55
0 -10 -2 339.28 17.06
0 -10 2 309.04 17.77
0 -10 -3 0 1.89
0 -10 3 0.01 2.65
0 10 3 1.46 2.61
0 -10 4 39.93 7.18
0 10 4 33.59 6.9
0 10 5 1.88 3.15
0 10 6 293.09 20.51
0 -10 6 306.18 11.09
0 -10 7 -2.04 2.13
0 10 7 -0.26 2.85
0 10 8 0.8 3.6
0 -10 8 3.69 1.93
0 10 9 -4.37 4.37
0 -10 9 -0.49 1.87
0 -10 10 69.79 6.45
0 -10 11 -2.59 2.96
0 -10 12 0.69 2.09
0 -10 13 -1.79 1.8
0 -10 14 3.84 1.8
0 -10 15 -1.68 1.45
0 -10 16 1.78 0.93
0 -11 0 12.08 4.43
0 -11 -1 15.74 5.16
0 -11 1 12.89 6.34
0 -11 -2 2.97 3.15
0 -11 2 2.59 3.07
0 11 3 -1.6 2.55
0 -11 -3 1.45 2.99
0 -11 3 0.56 1.77
0 -11 3 3.94 3.59
0 11 4 8.01 4.18
0 -11 4 8.28 3.13
0 -11 4 18.05 6.06
0 -11 5 -0.48 1.74
0 11 5 5.46 4.17
0 11 6 7.9 5.05
0 -11 6 9.55 3.21
0 11 7 2.3 3.77
0 -11 7 3.56 2.24
0 -11 8 15.15 3.33
0 11 8 9.46 5.47
0 -11 9 0.28 1.88
0 -11 10 2.18 2.77
0 -11 10 7.09 2.71
0 -11 11 -1.75 2.57
0 -11 12 -1.43 2.29
0 -11 13 -0.12 1.68
0 -11 14 -3.65 1.81
0 -11 15 -1.74 1.19
0 -12 0 265.85 10.32
0 -12 0 262.57 18.03
0 -12 1 -0.28 2.93
0 -12 -1 1.18 2.43
0 -12 1 0.67 1.86
0 -12 -1 -0.2 1.65
0 -12 2 369.15 22.26
0 -12 -2 380.93 11.75
0 -12 -2 353.8 19.84
0 -12 2 343.11 12.05
0 -12 3 -1.28 1.88
0 -12 3 1.03 3.59
0 -12 4 212.75 10.13
0 -12 5 -0.98 2.05
0 -12 6 165.22 9.29
0 -12 7 -0.77 2.09
0 -12 8 10.73 2.99
0 -12 9 1.8 2.27
0 -12 10 8.03 3.27
0 -12 10 16.01 3.04
0 -12 11 -2.63 2.34
0 -12 12 2.56 2.18
0 -12 13 1.38 1.71
0 -12 14 -2.91 1.52
0 -12 15 -1.09 0.94
0 -13 0 14.04 3.5
0 -13 0 19.72 6.73
0 -13 1 5.93 2.88
0 -13 1 12.58 5.4
0 -13 -1 4.26 2.36
0 -13 -1 5.24 5.39
0 -13 -2 34.47 4.86
0 -13 2 43.89 5.1
0 -13 3 -2.74 2.24
0 -13 4 1.27 1.97
0 -13 5 0.54 1.87
0 -13 6 6.06 2.61
0 -13 7 0.71 2.19
0 -13 8 4.97 2.26
0 -13 9 0.87 2.13
0 -13 10 3.15 2.67
0 -13 10 2.25 2.12
0 -13 11 0 1.9
0 -13 12 -0.34 1.64
0 -13 13 2.34 1.6
0 -13 14 -0.34 1.08
0 -14 0 278.79 11.35
0 -14 -1 -5.03 2.4
0 -14 1 -0.72 2.11
0 -14 2 240.94 10.76
0 -14 -2 236.1 10.1
0 -14 3 -1.8 2.27
0 -14 4 22.63 3.56
0 -14 5 -0.95 2.23
0 -14 6 15.2 3.19
0 -14 7 -1.18 2.04
0 -14 8 0.18 2.04
0 -14 9 -0.62 1.73
0 -14 10 13.77 3.51
0 -14 10 17.21 2.94
0 -14 11 -0.21 1.72
0 -14 12 5.05 1.94
0 -14 13 1.48 1.27
0 -15 0 8.51 2.72
0 -15 1 -1.93 2.49
0 -15 -1 1.74 1.91
0 -15 -2 4.58 2.21
0 -15 2 0.31 2.13
0 -15 4 -2.31 2.82
0 -15 5 0.22 1.87
0 -15 6 0.14 1.84
0 -15 7 1.39 1.95
0 -15 8 0 1.59
0 -15 9 0.5 1.58
0 -15 10 -0.99 1.92
0 -15 11 -0.94 1.5
0 -15 12 5 1.66
0 -16 0 33.32 4.32
0 -16 -1 -2.96 2.25
0 -16 1 -2.32 1.99
0 -16 2 23.94 3.7
0 -16 -2 24.79 3.31
0 -16 3 -2.68 2.32
0 -16 4 17.64 3.74
0 -16 5 0.7 1.82
0 -16 6 3.99 2.17
0 -16 7 -0.58 1.65
0 -16 8 1.76 1.94
0 -16 9 -1.6 1.9
0 -16 9 -0.44 1.35
0 -16 10 6.85 2.12
0 -16 11 1.85 1.34
0 -17 0 1.52 1.87
0 -17 -1 0.99 1.82
0 -17 1 -0.25 1.8
0 -17 -2 -0.67 1.5
0 -17 2 1.35 1.96
0 -17 3 0 1.77
0 -17 4 0.55 2.08
0 -17 5 0 1.67
0 -17 6 -0.63 1.73
0 -17 7 -0.9 1.53
0 -17 8 -0.56 1.54
0 -17 8 -0.21 1.27
0 -17 9 -0.86 1.47
0 -17 10 -0.8 1.19
0 -18 0 0.4 1.53
0 -18 -1 -0.38 1.52
0 -18 1 -0.02 1.78
0 -18 -2 10.96 2.4
0 -18 2 11.81 2.76
0 -18 3 -0.86 1.69
0 -18 4 1.44 1.58
0 -18 5 -0.09 1.52
0 -18 6 4.43 2.01
0 -18 7 0.22 1.24
0 -18 8 0.46 1.25
0 -18 9 0.63 1.01
0 -19 0 2.82 1.63
0 -19 1 -1.1 1.44
0 -19 -1 -0.39 1.21
0 -19 2 2.28 1.7
0 -19 3 -0.37 1.4
0 -19 4 0.6 1.27
0 -19 5 0.81 1.13
0 -19 6 -0.48 1.22
0 -19 7 -0.68 1.13
0 -20 0 0.91 1.05
0 -20 1 0.8 1.14
0 -20 2 6.45 1.66
0 -20 3 1 1.2
1 0 1 0.3 0.58
-1 0 2 0.08 1.11
1 0 2 -0.11 1.06
1 0 2 -0.06 0.53
-1 0 3 0.51 1.54
1 0 3 -0.39 1.58
-1 0 4 1.33 2.39
1 0 4 -1.89 2.26
-1 0 5 -1.27 2.27
1 0 5 0.33 2.26
-1 0 6 -2.1 3.01
1 0 6 0.8 2.27
-1 0 7 -0.02 2.6
1 0 7 2.1 2.74
1 0 8 -1.11 2.71
-1 0 8 -1.27 2.63
1 0 9 0.58 2.64
-1 0 9 1.81 2.55
1 0 10 4.69 3.65
-1 0 10 -0.12 3.34
1 0 11 0.58 1.45
-1 0 11 -0.41 1.49
-1 0 11 0.03 3.12
1 0 12 0.24 1.49
-1 0 12 1.07 1.65
1 0 13 2.67 1.97
-1 0 13 2.92 1.89
1 0 14 3.07 2.12
-1 0 14 0.89 1.34
1 0 15 -6.11 2.1
-1 0 15 -2.71 1.62
1 0 16 -1.23 1.23
1 0 17 1 0.88
1 -1 17 0.17 0.79
1 -1 16 -2.13 1.39
1 -1 15 5.4 1.93
-1 1 15 7.38 1.6
1 -1 14 16.75 3.05
-1 1 14 10.59 1.91
1 -1 13 4.57 2.2
-1 1 13 1.9 1.58
-1 1 12 38.9 4.05
-1 1 12 42.75 10.29
1 -1 12 33.21 3.93
-1 1 11 2.23 1.58
1 -1 11 1.03 1.58
-1 1 11 1.52 3.57
-1 1 10 10.05 5.07
-1 1 9 21.3 5.89
-1 1 8 200.87 14.72
1 -1 8 186.75 13.38
1 -1 7 101.7 9.43
-1 1 7 91.48 9.19
-1 1 6 149.61 11.62
1 -1 6 142.38 10.61
-1 1 5 200.56 12.08
1 -1 5 193.71 11.11
-1 1 4 1950.04 30.58
1 -1 4 1839.03 28.47
1 -1 3 752.22 12.11
1 -1 3 818.65 16.48
1 -1 2 382.56 7.3
-1 1 2 410.22 10.34
1 -1 1 0.58 0.6
-1 -1 1 2.73 0.75
1 1 1 0.8 0.84
-1 -1 2 193.35 9.5
1 1 2 402.97 11.47
-1 -1 3 819.03 16.79
1 1 3 687.23 18.81
-1 -1 4 1774.17 30.2
1 1 4 1903.15 29.31
-1 -1 5 225.09 11.55
1 1 5 190.44 11.47
1 1 6 149.19 11.56
-1 -1 6 150.47 11.04
1 1 7 93.84 9.56
-1 -1 7 79.58 9.23
-1 -1 8 164.27 13.42
1 1 8 178.47 13.58
1 1 9 16.17 5.56
-1 -1 9 15.99 5.46
-1 -1 10 18.58 5.92
1 1 10 11.05 4.67
1 1 11 1.66 1.83
1 1 11 5.48 4.53
-1 -1 11 0.07 1.47
1 1 12 32.36 3.86
-1 -1 12 30.3 3.92
1 1 13 5.7 2.41
-1 -1 13 4.41 2.31
1 1 14 10.04 2.16
-1 -1 14 19.26 3.06
-1 -1 15 4.53 1.29
1 1 15 6.22 1.61
-1 -1 16 -0.28 1.1
1 1 16 -0.26 1
1 1 17 5.54 1.09
1 -2 17 -0.11 0.86
-1 2 15 19.97 2.22
1 -2 15 26.9 3.21
1 -2 14 8.53 2.48
-1 2 14 10.18 1.82
-1 2 13 37.83 3.6
1 -2 13 38.09 4.6
-1 2 12 1.43 3.76
-1 2 12 -3.12 2.13
1 -2 12 1.6 1.73
-1 2 11 30.34 7.05
-1 2 11 33.89 3.44
1 -2 11 28.94 3.83
-1 2 10 78.2 11.7
-1 2 9 2.03 3.48
-1 2 8 238.92 16.67
-1 2 7 46.85 7.11
-1 2 6 259.73 14.92
-1 2 5 16.17 3.84
-1 -2 -4 3021.8 23.59
-1 2 4 3089.67 39.84
-1 2 3 741.16 18.85
1 -2 3 742.78 14.52
-1 -2 -2 818.42 8.21
1 -2 1 64.77 3.73
-1 -2 -1 51.31 2.27
-1 -2 0 319.43 6.8
1 -2 0 381.13 7.13
-1 -2 1 97.1 5.01
1 -2 -1 158.4 5.03
1 2 2 1092.22 18.96
1 -2 -2 1145.49 14.13
1 2 3 792.85 17.65
-1 -2 3 849.73 15.84
-1 -2 4 3197.37 34.92
1 -2 -4 3194.17 28.96
1 2 5 6.31 3.68
-1 -2 5 16.96 3.63
-1 -2 6 199.68 12.58
1 2 6 196.67 13.56
1 2 7 37.31 6.84
-1 -2 7 40.38 6.63
1 2 8 229.91 16.88
1 -2 -8 243.19 11.78
-1 -2 8 243.48 16.03
1 2 9 2 2.88
1 -2 -9 -1.47 2.39
1 2 10 93.3 11.35
1 2 11 31.56 7.48
1 2 11 31.77 3.67
-1 -2 11 21.31 3.49
-1 -2 12 -0.61 2.25
1 2 12 1.74 1.39
-1 -2 13 46.1 4.45
1 2 13 39.82 3.74
1 2 14 7.26 1.88
-1 -2 14 11.29 2.72
-1 -2 15 31.75 3.29
1 2 15 21.8 2.58
-1 -2 16 -5.08 1.66
1 2 16 2.56 1.17
1 2 17 23.46 1.75
1 -3 17 -0.04 0.88
1 -3 16 2.48 1.29
1 -3 15 7.73 2.1
1 -3 14 25.53 3.55
-1 3 14 24.28 2.53
1 -3 13 4.95 1.96
-1 3 13 12.48 7.25
-1 3 13 5.87 1.68
-1 3 12 1.57 1.27
-1 3 12 2.67 3.66
1 -3 12 0.66 2.56
1 -3 11 4.47 2.65
-1 3 11 -0.62 1.36
-1 3 11 5.6 4.91
-1 3 10 128.62 13.84
-1 3 9 153.74 15.82
-1 3 8 298.9 19.03
-1 3 7 375 20.42
-1 -3 -6 24.54 2.82
-1 3 6 39.41 6.18
1 -3 5 323.36 12.6
-1 -3 -5 308.84 8.46
1 -3 4 713.36 16.49
-1 -3 -4 719.98 11.2
-1 3 4 714.44 21.36
1 -3 3 2098.32 27.22
-1 -3 -3 1983.67 16.67
-1 -3 -2 791.1 10.03
1 -3 1 461.16 10.22
-1 -3 -1 328.03 8.07
-1 -3 0 2046.59 21.75
1 -3 0 2055.47 20.69
-1 -3 1 306.36 9.83
1 -3 -1 329.43 8.4
1 3 2 729.92 16.38
-1 -3 2 675.79 14.43
-1 -3 3 1772.71 25.52
1 3 3 1838.75 28.14
1 -3 -4 670.19 13.11
1 3 4 678.83 19.98
1 -3 -5 284.94 10
1 3 5 321.64 15.94
1 3 6 47.76 7.12
1 -3 -6 32.82 4.04
1 3 7 346.21 19.15
1 -3 -7 398.16 13.62
1 -3 -8 335.05 13.21
1 3 8 308.31 19.58
1 3 9 165.97 15.03
1 3 10 125.6 13.68
-1 -3 11 4.76 2.23
1 3 11 1.96 1.51
1 3 11 5.68 4.64
1 3 12 1.69 1.4
1 3 12 2.85 3.47
-1 -3 12 0.81 2.4
1 3 13 6.67 1.75
-1 -3 13 9.19 2.56
1 3 14 13.48 2.24
-1 -3 14 19.21 3.28
-1 -3 15 12.97 2.45
1 3 15 11.54 1.81
1 3 16 9.27 1.56
-1 -3 16 -1.04 1.54
1 -4 17 -1.4 1.07
1 -4 16 11.99 2.19
1 -4 15 7.51 1.98
-1 4 14 38.97 2.91
1 -4 14 34.23 4.4
1 -4 13 27.1 4.04
-1 4 13 35.96 3.14
1 -4 12 20.56 3.76
-1 4 12 21.01 7.43
-1 4 12 21.49 2.7
-1 4 11 10.43 1.89
-1 4 11 13.91 6.27
1 -4 11 12.67 2.87
-1 4 10 68.35 11.98
1 -4 10 85.45 6.14
-1 4 9 5.32 3.96
-1 4 8 560.15 27.64
-1 4 7 170.21 14.52
-1 -4 -6 271.38 8.2
-1 4 6 266.9 16.61
-1 -4 -5 30.18 2.55
1 -4 5 31.23 4.26
-1 4 5 31.26 5.58
1 -4 4 1883.18 29.39
-1 4 4 1773.87 36.32
-1 -4 -3 69.36 3.72
1 -4 3 53.76 6.33
-1 -4 -2 583.94 11.11
1 -4 2 652.15 15.78
1 -4 1 151.58 7.28
-1 -4 -1 143.51 7.04
-1 -4 0 1011.96 19.14
1 -4 0 1379.69 18.74
-1 -4 1 166.83 8.23
1 -4 -1 185.73 6.69
1 -4 -2 719.7 13.36
-1 -4 2 534.01 17.67
1 -4 -3 87.37 4.89
-1 -4 3 91.29 6.7
1 -4 -4 1829.66 22.66
1 4 4 1682.58 33.8
1 4 5 23.17 5.15
1 -4 -5 26.71 3.47
1 4 6 325.98 17.25
1 -4 -6 313.42 10.9
1 -4 -7 155.18 8.56
1 4 7 170.65 13.49
1 4 8 544.62 26.34
1 4 9 8.74 4.32
1 4 10 69.96 4.89
1 4 10 83.43 11.51
-1 -4 10 64.13 5.89
1 4 11 12.92 6.16
1 4 11 9.18 2.1
-1 -4 11 9.63 2.78
-1 -4 12 15.35 3.44
1 4 12 16.03 2.54
1 4 12 19.27 7.02
1 4 13 41.75 3.41
-1 -4 13 32.21 4.12
1 4 14 37.35 3.19
-1 -4 14 33.38 4.14
1 4 15 19.08 2.12
-1 -4 15 11.82 2.35
-1 -4 16 11.31 2.06
1 4 16 52.93 2.78
1 -5 17 -2.65 1.23
1 -5 16 22.34 2.76
1 -5 15 28.52 3.75
1 -5 14 28.79 4.07
1 -5 13 0.33 2.23
-1 5 13 7.45 1.86
-1 5 12 231.33 21.83
-1 5 12 218.51 7.48
1 -5 12 222.24 10.75
-1 5 11 31.82 3.14
-1 5 11 34.29 8.63
1 -5 11 27.36 4.36
-1 5 10 4.7 1.84
-1 5 10 6.69 4.54
1 -5 10 4.8 2.27
-1 5 9 8.53 4.41
-1 5 8 222.65 17.41
-1 5 7 459.65 24.06
-1 5 6 117.97 12.16
-1 5 5 285.61 16.05
1 -5 5 296.3 13.63
-1 5 4 308.69 16.01
-1 -5 -4 296.54 8.25
-1 -5 -3 625.45 11.93
1 -5 3 672.75 18.34
-1 -5 -2 1524.03 22.43
-1 -5 -2 1602.03 21.05
-1 -5 -1 430.48 11.35
1 -5 1 401.11 12.89
1 -5 0 964.07 20.58
-1 -5 0 1116.54 21.21
1 -5 -1 474.71 11.75
-1 -5 1 475.93 14.49
1 -5 -2 1683.65 22.22
-1 -5 2 1594.7 27.83
1 5 3 620.78 20.09
1 -5 -3 657.24 14.04
-1 -5 4 285.32 13.48
1 -5 -4 290.74 10.36
1 5 5 263.7 14.63
1 -5 -5 251.74 9.62
1 5 6 123.87 12.04
1 -5 -6 106.63 7.43
1 5 7 453.52 24.55
1 -5 -7 467.3 14.7
1 5 8 193.86 15.79
1 5 9 5.48 4.6
1 5 10 6.06 4.35
-1 -5 10 3.99 2.19
1 5 10 5.08 1.72
1 5 11 25.86 3.23
1 5 11 22.36 7.87
-1 -5 11 30.63 4.44
1 5 12 190.23 7.32
1 5 12 233.46 21.2
-1 -5 12 215.97 10.7
-1 -5 13 -1.63 2.69
1 5 13 3.82 1.57
1 5 14 31.92 2.99
-1 -5 14 33.73 3.89
-1 -5 15 25.53 3.35
1 5 15 64.52 3.36
-1 -5 16 21.59 2.55
1 -6 16 14.12 2.35
1 -6 15 13.98 2.96
1 -6 14 38.23 4.7
1 -6 13 12.91 3.4
-1 6 12 264.09 7.43
-1 6 12 263.88 24.66
1 -6 12 293.99 12.55
-1 6 11 82.35 4.49
1 -6 11 71.32 6.67
-1 6 11 69.24 13.21
-1 6 10 66.53 4.08
1 -6 10 72.75 6.35
1 -6 9 16 3.61
-1 6 9 14.94 6.48
-1 6 8 340.5 23.5
-1 6 7 29.4 6.98
-1 6 6 76.52 9.63
1 -6 5 10.29 3.74
-1 6 5 11.8 4.66
-1 6 4 865.34 27.38
-1 -6 -4 820.85 15.11
1 -6 4 743.56 23.17
-1 -6 -4 763.94 16.91
1 -6 3 793.13 21.58
-1 -6 -3 753.65 16.96
-1 -6 -3 810.77 15.95
1 -6 2 1273.45 27.66
-1 -6 -2 1277.63 23.13
-1 -6 -1 1181.42 24.18
-1 -6 0 10.89 3.81
1 -6 0 10.29 3.48
-1 -6 1 1161.74 25.76
1 -6 -1 1201.07 20.92
-1 -6 2 1236.01 26.58
1 -6 -2 1160.69 20.52
1 -6 -3 713.96 16.46
1 6 3 683.12 22.16
1 -6 -4 793.08 17.14
-1 -6 4 841.82 24.78
1 6 4 844.51 25.3
1 6 5 2.57 3.9
1 -6 -5 8.86 2.64
1 6 6 75.02 9.04
1 -6 -6 67.16 5.76
1 6 7 35.8 7.41
1 6 8 359.73 21.99
1 6 9 17.93 6.99
1 6 10 69.43 4.52
1 6 10 75.19 12.08
-1 -6 10 59.5 6.15
-1 -6 11 63.99 6.21
1 6 11 67.04 4.41
1 6 11 69.18 12.49
-1 -6 12 232.69 11.34
1 6 12 292.1 8.31
1 6 12 260.3 23.55
1 6 13 21.7 2.98
-1 -6 13 13.57 3.38
-1 -6 14 39.46 4.44
1 6 14 95.97 3.97
-1 -6 15 13.71 2.67
-1 -6 16 10.78 2.05
1 -7 16 1.72 1.38
1 -7 15 34.19 3.82
1 -7 14 61.07 5.72
1 -7 13 12.88 3.63
1 -7 12 77.25 7.16
-1 7 11 206.92 6.63
-1 7 11 186.25 20.33
1 -7 11 173.93 10.01
-1 7 10 15.97 5.64
1 -7 10 16.03 3.88
-1 7 9 34.66 3.3
-1 7 9 12.72 5.77
-1 7 8 11.64 5.38
-1 7 7 47.42 9.63
1 -7 6 2.76 2.51
-1 7 6 3.21 3.76
1 -7 5 93.86 9.19
-1 7 5 73.88 10.28
-1 -7 -4 58.73 5.42
1 -7 4 59.51 7.76
-1 -7 -4 44.42 5.04
-1 7 4 41.02 8.53
-1 -7 -3 357.32 12.11
-1 -7 -3 353.08 13.41
-1 -7 -2 493.55 16
1 -7 2 597.21 20.58
1 -7 1 137.19 9.57
-1 -7 -1 108.12 7.8
1 -7 0 354.87 15.38
-1 -7 0 343.24 15.29
1 -7 -1 131.77 8.03
-1 -7 1 122.3 8.72
-1 -7 2 400.79 19.15
1 -7 -2 568.49 15.51
1 -7 -3 350.47 13.57
-1 -7 3 358.93 15.97
1 7 3 384.65 18.69
-1 -7 4 62.38 7.49
1 7 4 54.91 8.23
1 -7 -4 62.26 5.7
1 -7 -5 81.95 6.59
1 7 5 73.73 9.79
1 7 6 5.92 3.88
1 7 7 72.55 9.96
1 7 8 15.07 5.39
1 7 9 18.09 2.54
1 7 9 6.29 4.04
1 7 10 18.05 5.99
1 7 10 26.59 3.52
-1 -7 10 14.81 3.57
-1 -7 11 170.63 10.16
1 7 11 193.76 20.01
1 7 11 167.42 6.32
1 7 12 100.54 5.31
-1 -7 12 84.49 7.43
-1 -7 13 12.74 3.28
-1 -7 14 55.07 5.18
-1 -7 15 33.29 3.59
-1 -7 16 2.33 1.29
1 -8 16 4.17 1.45
1 -8 15 0.68 1.51
1 -8 14 43.29 4.84
1 -8 13 36.61 4.93
1 -8 12 9.69 3.56
-1 8 11 84.77 14.45
1 -8 11 85.69 7.21
-1 8 10 13.16 4.88
1 -8 10 16.34 3.86
-1 8 9 5.35 5.01
-1 8 8 14.7 6.42
-1 8 7 8.81 4.08
-1 8 6 5.16 3.83
1 -8 5 -0.01 2.41
-1 8 5 2.1 3.49
-1 8 4 148.88 13
-1 -8 -4 117.7 9.11
1 -8 4 138.64 11.58
-1 -8 -3 43.85 5.72
1 -8 3 39.02 7.13
1 -8 2 175.51 13.1
-1 -8 -2 226.92 11.81
-1 -8 -1 352.35 15.25
1 -8 1 331.46 16.24
1 -8 0 170.19 11.98
-1 -8 0 188.44 12.06
-1 -8 1 327.31 15.49
1 -8 -1 290.7 13.65
1 -8 -2 195.18 11.04
-1 -8 2 239.31 13.73
1 -8 -3 43.06 5.31
-1 -8 3 42.36 6.83
1 8 3 41.78 6.6
1 -8 -4 131.62 8.53
1 8 4 128.47 12.06
-1 -8 4 162.43 12.15
1 -8 -5 -0.01 1.67
1 8 5 2.18 3.35
1 8 6 10.98 4.47
1 8 7 5.48 3.67
1 8 8 15.45 5.93
1 8 9 1.73 4.38
-1 -8 10 18.65 3.46
1 8 10 17.12 7.08
-1 -8 11 80.55 7.18
1 8 11 91.54 14.2
-1 -8 12 14.71 3.6
-1 -8 13 29.89 4.44
-1 -8 14 29.87 3.86
-1 -8 15 2.33 1.72
-1 -8 16 4.6 1.38
1 -9 16 0.55 1
1 -9 15 5.12 1.87
1 -9 14 5.71 2.27
1 -9 13 9.34 3.07
1 -9 12 1.54 2.23
1 -9 11 3.69 2.41
1 -9 10 23.27 4.43
-1 9 10 14.24 7
1 -9 9 7.45 2.56
-1 9 9 6.12 5.25
1 -9 8 32.94 4.47
-1 9 8 37.01 9.26
-1 9 7 8.69 4.73
1 -9 7 12.57 2.64
-1 9 6 82 11.94
-1 9 5 -0.9 2.83
1 -9 5 0.75 2.35
-1 9 4 58.34 9.48
1 -9 4 69.15 8.81
-1 -9 -3 60.2 6.62
1 -9 3 63.35 7.92
-1 -9 -2 207.45 12.5
1 -9 2 192.06 15.11
-1 -9 -1 96.93 8.83
1 -9 1 83.28 9.15
1 -9 0 591.6 23.52
-1 -9 0 504.9 20.27
1 -9 -1 98.05 9.55
-1 -9 1 91.03 9.17
-1 -9 2 215.94 14.88
1 -9 -2 221.25 12.2
1 -9 -2 213.64 13.74
1 9 3 61.93 8.34
1 -9 -3 66.2 6.77
1 -9 -3 63.33 7.73
-1 -9 3 41.62 8.23
1 -9 -4 59.19 7.08
1 9 4 54.74 8.26
-1 -9 4 75.87 9.26
1 -9 -4 69.36 6.6
1 9 5 -2.34 3.28
1 9 6 72.53 10.7
1 9 7 7.41 4.49
-1 -9 7 14.06 2.76
-1 -9 8 40.36 4.55
1 9 8 42.38 9.15
1 9 9 3.55 4.23
1 9 10 20.32 7.26
-1 -9 10 25.44 4.13
-1 -9 11 2.62 2.52
-1 -9 12 0.39 2.23
-1 -9 13 7.48 2.48
-1 -9 14 10.99 2.4
-1 -9 15 2.97 1.6
-1 -9 16 3.14 1.16
1 -10 16 0.18 0.79
1 -10 15 -0.3 1.32
1 -10 14 -6.65 2.73
1 -10 13 11.76 3.2
1 -10 12 6.2 2.88
1 -10 11 7.53 3.19
1 -10 10 -8.37 3.81
-1 10 9 9.98 5.41
1 -10 9 12.23 3.06
-1 10 8 -1.01 3.15
1 -10 8 1.44 1.94
-1 10 7 32.01 8.57
1 -10 7 45.79 4.85
1 -10 6 67.21 6.05
-1 10 6 58.88 10.41
1 -10 5 4.31 3.36
-1 10 5 7.38 4.1
1 -10 4 29.83 6.89
-1 10 4 28.55 6.97
-1 -10 -3 15.78 4.28
1 -10 3 17.54 4.68
1 -10 2 72.68 8.69
-1 -10 -2 66.22 7.89
-1 -10 -1 106.3 9.77
1 -10 1 99.89 10.79
-1 -10 0 305.84 17.2
1 -10 0 279.25 16.2
1 -10 -1 86.88 9.85
-1 -10 1 104.21 10.61
1 -10 -2 57.84 7.91
1 10 2 47.12 8.07
-1 -10 2 73.27 9.17
1 10 3 19.81 5.45
-1 -10 3 19.08 5.98
1 -10 -3 20.38 4.62
1 10 4 25.02 6.57
1 10 5 8.58 4.09
-1 -10 6 69.81 5.46
1 10 6 59.48 9.9
-1 -10 7 29.61 4.28
1 10 7 41.28 9.16
-1 -10 8 1.74 1.99
1 10 8 -0.3 3.45
-1 -10 9 10.34 2.72
1 10 9 2.82 3.96
-1 -10 11 10.02 3.04
-1 -10 12 2.75 2.37
-1 -10 13 13.44 2.97
-1 -10 14 -6.44 2.58
-1 -10 15 -0.42 1.32
1 -11 15 -0.33 1.06
1 -11 14 -4.71 1.95
1 -11 13 6.18 2.36
1 -11 12 11.16 3.31
1 -11 11 -4.03 2.58
1 -11 10 3.35 2.21
1 -11 10 -4.92 3.27
1 -11 9 3.73 2.52
1 -11 8 11.61 3.72
-1 11 8 32.57 8.68
-1 11 7 9.45 5.57
1 -11 7 6.04 2.75
1 -11 6 0.58 2.28
-1 11 6 -0.53 2.97
-1 11 5 37.7 7.92
1 -11 5 44.45 4.86
1 -11 4 2.35 2.44
-1 11 4 8.34 4.29
1 -11 4 12.82 4.95
1 -11 3 2.98 1.65
1 -11 3 6.06 3.8
-1 11 3 2.68 3.44
-1 -11 -2 113.25 10.73
1 -11 2 112.61 12.19
-1 -11 -1 84.49 9.72
1 -11 1 83.03 10.08
1 -11 0 533.48 24.69
-1 -11 0 485.68 22.99
1 -11 -1 84.46 10.31
-1 -11 1 70.94 9.55
-1 -11 2 109.31 11.31
1 -11 -2 110.36 11.03
-1 -11 3 2.87 1.9
1 -11 -3 4.17 3.08
-1 -11 4 8.38 2.57
-1 -11 5 45.35 4.82
-1 -11 6 2.12 1.96
-1 -11 7 10.84 3.02
-1 -11 8 30.5 4.32
-1 -11 9 0.63 2.01
-1 -11 11 -5.7 2.76
-1 -11 12 13.52 3.17
-1 -11 13 4.56 2.09
-1 -11 14 -2.64 1.66
-1 -11 15 0 1.02
1 -12 15 -1.32 1
1 -12 14 2.24 1.49
1 -12 13 2.81 1.95
1 -12 12 6.54 2.46
1 -12 11 1.53 2.09
1 -12 10 31.1 4.08
1 -12 10 26.96 4.58
1 -12 9 25.44 4.07
1 -12 8 3.23 2.38
1 -12 7 10.18 2.95
1 -12 6 16.86 3.48
1 -12 5 10.17 2.76
1 -12 4 4.62 2.03
1 -12 4 5.78 3.54
1 -12 3 38.91 4.55
-1 -12 -3 29.34 3.85
1 -12 3 30.47 8.3
-1 -12 -2 27.49 6.02
1 -12 2 22.81 3.84
1 -12 2 24.12 5.95
-1 -12 -2 22.18 3.27
-1 -12 -1 36.16 7.01
1 -12 1 34.56 7.1
-1 -12 -1 32.14 3.86
1 -12 1 33.32 4.15
-1 -12 0 249.06 18.25
-1 -12 0 212.31 9.94
1 -12 0 253.83 10.26
1 -12 0 214.58 17.6
-1 -12 1 32.76 3.97
1 -12 -1 34.27 4.15
1 -12 -1 31.15 6.97
-1 -12 1 36 7.8
1 -12 -2 19.86 5.33
1 -12 -2 26.85 3.5
-1 -12 2 16.69 3.47
-1 -12 3 42.16 4.45
-1 -12 4 4.85 2.2
-1 -12 5 8.39 2.51
-1 -12 6 13.51 3.16
-1 -12 7 13.98 3.18
-1 -12 8 4.13 2.23
-1 -12 9 12.87 3.87
-1 -12 10 24.43 3.95
-1 -12 10 18.97 4.09
-1 -12 11 1.26 2
-1 -12 12 5.37 2.28
-1 -12 13 5.99 2.23
-1 -12 14 2.99 1.54
1 -13 14 9.54 1.82
1 -13 13 13.84 2.49
1 -13 12 0.23 1.59
1 -13 11 -3.83 2.44
1 -13 10 27.93 4.42
1 -13 10 25.55 3.97
1 -13 9 14.28 3.62
1 -13 8 12.69 3.91
1 -13 7 0 1.81
1 -13 6 23.64 4.2
1 -13 5 14.44 3.15
1 -13 4 3.61 2.14
-1 -13 -3 96.74 6.26
1 -13 3 108.73 13.89
1 -13 3 78.67 6.65
1 -13 2 71.67 5.9
1 -13 2 75.36 11.5
-1 -13 -2 66.66 5.85
-1 -13 -1 105.72 6.9
1 -13 1 109.31 13
1 -13 0 245.65 10.64
-1 -13 0 243.63 10.71
1 -13 0 256.87 19.51
-1 -13 1 105.92 7.27
1 -13 -1 106.42 12.45
1 -13 -1 89.91 6.96
1 -13 -2 61.35 5.57
-1 -13 2 66.72 5.91
1 -13 -2 78.37 10.5
-1 -13 3 92.09 7.19
-1 -13 4 7.02 2.54
-1 -13 5 16.96 3.4
-1 -13 6 26.12 3.91
-1 -13 7 2.82 2.12
-1 -13 8 19.2 3.69
-1 -13 9 28.47 3.98
-1 -13 10 20.69 4.44
-1 -13 10 31.72 3.99
-1 -13 11 0.41 1.87
-1 -13 12 3.23 1.88
-1 -13 13 7.85 2.22
-1 -13 14 6.02 1.53
1 -14 13 1.36 1.35
1 -14 12 1.34 1.7
1 -14 11 -1.83 1.99
1 -14 10 14.06 3.73
1 -14 9 -0.05 1.71
1 -14 8 20.48 3.82
1 -14 7 2.31 1.93
1 -14 6 18.1 3.66
1 -14 5 22.45 4.02
1 -14 4 -4.17 2.76
-1 -14 -3 0.49 1.7
1 -14 3 2.79 1.99
-1 -14 -2 81.27 6.03
1 -14 2 82.4 6.78
-1 -14 -1 13.23 3.2
1 -14 1 13.6 3.14
1 -14 1 18.19 6.38
1 -14 0 160.39 16.49
-1 -14 0 157.85 8.68
1 -14 0 168.13 9.32
1 -14 -1 15.12 3.12
-1 -14 1 17.63 3.34
-1 -14 2 66.72 6.44
1 -14 -2 80.54 6.19
-1 -14 3 2.31 1.88
-1 -14 4 -0.2 1.74
-1 -14 5 10.38 3.36
-1 -14 6 13.88 3.15
-1 -14 7 0.77 1.91
-1 -14 8 9.99 3.25
-1 -14 9 0.56 1.69
-1 -14 10 19.18 3.6
-1 -14 10 18.56 3.08
-1 -14 11 -2.32 1.89
-1 -14 12 2.24 1.6
-1 -14 13 4.36 1.54
1 -15 12 3.84 1.56
1 -15 11 0.52 1.49
1 -15 10 2.54 2.05
1 -15 9 10.31 3
1 -15 9 9.57 2.63
1 -15 8 5.43 2.17
1 -15 7 0.66 1.75
1 -15 6 2.03 2.19
1 -15 5 3.45 2.39
1 -15 4 0.22 1.91
1 -15 3 1.63 1.93
-1 -15 -3 9.58 2.5
-1 -15 -2 3.09 2.18
1 -15 2 3.58 2.02
-1 -15 -1 9.68 2.61
1 -15 1 5.49 2.49
-1 -15 0 26.81 4.04
1 -15 0 17.18 3.57
-1 -15 1 10.62 2.88
1 -15 -1 10.82 2.6
-1 -15 2 0.52 2.08
1 -15 -2 3.18 1.98
-1 -15 3 4.9 2.3
-1 -15 4 -2.54 2.44
-1 -15 5 2.23 1.94
-1 -15 6 4.98 2.36
-1 -15 7 2.16 2
-1 -15 8 10.27 2.83
-1 -15 9 11.37 2.67
-1 -15 10 1.3 1.89
-1 -15 11 2.21 1.66
-1 -15 12 4.68 1.54
1 -16 11 0.77 1.22
1 -16 10 -1.28 1.61
1 -16 9 0.01 1.73
1 -16 8 6.63 2.4
1 -16 7 0.33 1.7
1 -16 6 2.45 1.83
1 -16 5 0.03 1.77
1 -16 4 4.36 2.35
1 -16 3 -1.17 2.29
-1 -16 -3 -0.78 1.67
1 -16 2 0.12 2.02
-1 -16 -2 -1.61 1.98
-1 -16 -1 17.34 3.42
1 -16 1 21.75 3.61
-1 -16 0 11.56 2.49
1 -16 0 11.41 2.89
-1 -16 1 12.77 3.35
1 -16 -1 22.59 3.63
1 -16 -2 -1.95 1.99
-1 -16 2 -0.97 2.16
-1 -16 3 -2.79 2.56
-1 -16 4 4.47 2.38
-1 -16 5 2.66 2.14
-1 -16 6 1.55 2.11
-1 -16 7 0.72 1.55
-1 -16 8 4.55 2.28
-1 -16 9 -0.83 1.86
-1 -16 9 2.65 1.63
-1 -16 10 -1.35 1.59
-1 -16 11 0.3 1.1
1 -17 10 2.44 1.33
1 -17 9 0.8 1.44
1 -17 8 1.28 1.61
1 -17 8 1.73 1.42
1 -17 7 1.42 1.65
1 -17 6 1.59 1.71
1 -17 5 0.78 1.7
1 -17 4 6.98 2.42
1 -17 3 6.2 2.25
1 -17 2 -1.25 2.03
-1 -17 -2 0.23 1.59
-1 -17 -1 7.82 2.4
1 -17 1 5.7 2.09
-1 -17 0 -0.69 1.71
1 -17 0 -1.24 1.73
1 -17 -1 6.19 2.72
-1 -17 1 7.43 2.35
1 -17 -2 -0.35 1.47
-1 -17 2 0.8 1.7
-1 -17 3 9.57 2.64
-1 -17 4 11.79 3.01
-1 -17 5 1.03 1.77
-1 -17 6 3.56 2.16
-1 -17 7 2.06 1.64
-1 -17 8 1.74 1.55
-1 -17 9 1.6 1.57
-1 -17 10 3.15 1.45
1 -18 9 0.01 0.94
1 -18 8 1.73 1.4
1 -18 7 -0.08 1.31
1 -18 7 0.2 1.39
1 -18 6 0.72 1.55
1 -18 5 -0.87 1.63
1 -18 4 2.68 1.88
1 -18 3 -0.83 1.64
-1 -18 -2 0.77 1.4
1 -18 2 -0.94 1.77
1 -18 1 1.17 1.63
-1 -18 -1 0.34 1.52
1 -18 0 4 2.13
-1 -18 0 5.38 2.33
-1 -18 1 0.1 1.54
1 -18 -1 0.38 1.44
-1 -18 2 -1.05 1.66
-1 -18 3 0.81 1.69
-1 -18 4 2.52 1.87
-1 -18 5 0.33 1.53
-1 -18 6 -0.75 1.46
-1 -18 7 0.64 1.21
-1 -18 8 -0.22 1.25
-1 -18 9 -0.82 1.07
1 -19 7 1.06 1.11
1 -19 6 -2.37 1.47
1 -19 5 1.59 1.33
1 -19 4 0.23 1.29
1 -19 3 0.59 1.52
1 -19 2 0.69 1.59
-1 -19 -1 5.53 1.9
1 -19 1 3.06 1.85
1 -19 0 0.1 1.41
-1 -19 0 2.06 1.57
1 -19 -1 3.41 1.54
-1 -19 1 3.48 1.76
-1 -19 2 1.36 1.56
-1 -19 3 2.95 1.77
-1 -19 4 -0.31 1.36
-1 -19 5 0.85 1.24
-1 -19 6 0.43 1.1
-1 -19 7 -2.57 1.37
1 -20 2 5.77 1.64
1 -20 1 -0.57 1.02
-1 -20 0 3.23 1.21
-1 -20 1 0.92 1.17
-1 -20 2 3.89 1.43
-1 -20 3 1.4 1.13
-1 -20 4 6.86 1.56
2 0 0 0.18 0.45
2 0 1 0.02 0.33
2 0 2 -0.59 1.22
-2 0 2 1.96 1.49
2 0 3 4.45 1.04
2 0 3 6.43 3.19
2 0 4 20.8 5.03
-2 0 4 29.29 4.99
2 0 5 6.32 3.16
-2 0 5 11.83 4.44
2 0 6 1.83 2.59
-2 0 6 -1.04 2.29
2 0 7 18.21 5.12
-2 0 7 12.62 5.33
-2 0 8 25.05 6.33
2 0 8 26.37 6.93
2 0 9 4.84 3.93
-2 0 9 2.78 3.2
-2 0 10 2.11 3.04
-2 0 11 28.05 7.74
-2 0 11 25.51 3.97
2 0 11 20.59 4
2 0 12 5.81 2.44
-2 0 12 6.58 2.41
2 0 13 30.04 4.33
-2 0 13 30.28 4.09
2 0 14 10.72 2.93
-2 0 14 1.87 1.37
2 0 15 10.07 2.21
2 0 16 -1.41 1.13
2 0 17 1.98 0.96
2 -1 17 4.65 1.21
2 -1 16 20.18 2.26
2 -1 15 21.74 2.75
2 -1 14 19.61 3.09
2 -1 13 691.68 16.44
-2 1 13 714.93 14.4
2 -1 12 16.61 2.56
-2 1 12 25.68 3.01
-2 1 12 19.03 6.03
2 -1 11 215.82 9.11
-2 1 11 214.37 17.28
-2 1 10 393.87 22.72
-2 1 9 540.68 24.91
-2 1 8 235.03 15.35
-2 1 7 510.88 20.3
-2 1 6 543.06 19.66
2 -1 6 563.43 19.13
-2 1 5 1670.4 30.69
2 -1 5 1655.96 29.51
2 -1 4 2275.83 21.82
-2 1 4 2222.49 31.61
2 1 2 137.61 5.95
-2 -1 2 145.19 5.4
2 1 4 2253.32 32.38
-2 -1 4 2087.46 28.33
2 1 5 1623.7 30.7
-2 -1 5 1757.26 30.23
-2 -1 6 544.89 18.94
2 1 6 555.08 19.58
2 1 7 527.9 20.84
-2 -1 7 524.31 20.04
2 1 8 232.44 14.85
-2 -1 8 242.58 14.88
2 1 9 533.71 24.18
-2 -1 9 513.38 22.65
2 1 10 422.34 23.37
-2 -1 10 403.18 21.99
-2 -1 11 236.19 8.95
2 1 11 212.11 8.49
2 1 12 21.45 3.02
-2 -1 12 21.34 2.79
-2 -1 13 707.3 15.58
2 1 13 651.9 15.12
-2 -1 14 23.74 2.97
2 1 14 15 2.13
-2 -1 15 14.93 1.85
2 1 15 16.56 2.11
2 1 16 24.9 2.4
2 1 17 8.92 1.31
2 -2 17 -1.18 1.01
2 -2 16 -3.33 1.77
2 -2 15 5.43 2.14
2 -2 14 2.34 1.83
2 -2 13 10.46 2.91
-2 2 13 27.1 9.49
-2 2 12 1.23 3.78
2 -2 12 -2.44 2.41
-2 2 11 3.4 4.62
2 -2 11 -1.06 1.94
-2 2 10 0.79 3.35
-2 2 9 13.77 6.05
-2 2 8 3.05 3.33
-2 2 7 19.84 6.59
-2 2 6 1.75 3.22
-2 -2 -5 23.33 3.16
-2 2 5 26.85 6.78
2 -2 5 36.59 4.57
-2 2 4 0.7 2.05
2 -2 4 0.69 1.33
-2 -2 -4 1.79 0.93
-2 -2 -3 -0.77 0.44
2 -2 3 0.17 1.39
2 -2 2 4.8 1.5
2 -2 1 0.49 0.92
2 -2 0 0.11 0.92
2 -2 -1 1.59 1.13
2 2 1 -0.05 0.89
2 2 2 1.93 1.97
-2 -2 2 6.04 1.93
2 -2 -3 4.99 2.21
2 2 3 0.57 2.19
-2 -2 3 3 2.26
2 2 4 -1.49 2.27
2 -2 -4 2.08 1.72
-2 -2 4 2.18 2.07
-2 -2 5 27.26 5.81
2 2 5 26.48 5.33
-2 -2 6 2.13 2.9
2 2 6 4.72 3.66
2 2 7 12.86 5.97
-2 -2 7 16.37 6.08
2 -2 -8 0.67 1.83
-2 -2 8 5.48 3.7
2 2 8 0.47 3
2 2 9 8.41 5.53
2 -2 -9 7.94 3.04
-2 -2 9 16.61 5.9
2 2 10 3.28 3.26
-2 -2 11 0.61 1.99
2 2 11 2.1 1.98
2 2 11 5.18 5.39
-2 -2 12 -1.68 2.21
2 2 12 1.63 1.58
-2 -2 13 11.45 2.91
2 2 13 6.88 2.33
2 2 14 -1.18 1.47
-2 -2 14 1.49 1.66
-2 -2 15 7.3 2.04
2 2 15 2.39 1.27
2 2 16 2.91 1.22
2 2 17 15.66 1.51
2 -3 17 -0.23 1.06
2 -3 16 7.56 1.69
2 -3 15 45.32 4.16
2 -3 14 17.55 3.05
2 -3 13 367.22 12.78
2 -3 12 60.12 5.31
-2 3 12 65.27 10.8
2 -3 11 289.53 11.18
-2 3 11 307.99 22.25
2 -3 10 18.7 3.08
-2 3 10 18.33 5.89
-2 3 9 137.85 13.16
-2 3 8 61.45 8.8
-2 3 7 875.88 29.15
-2 3 6 79.47 8.08
-2 -3 -5 1390.09 13.56
2 -3 5 1376.03 23.72
-2 3 5 1367.44 30.07
2 -3 4 6014.81 46.11
-2 -3 -4 6053.59 24.06
2 -3 3 3265.17 32.64
-2 -3 -3 3247.24 15.17
-2 -3 -3 3218.48 16.94
-2 -3 -2 2197.82 14.3
-2 -3 -2 2192.75 17.34
2 -3 -2 2076.67 21.3
2 3 2 2159.87 25.3
2 3 3 3245.24 36
2 -3 -3 3153.34 28.54
2 -3 -4 5893.41 43.23
2 3 4 6275.47 57.21
2 -3 -5 1352.81 22.26
2 3 5 1346.89 29.25
2 3 6 84.2 8.17
2 -3 -6 77.16 5.72
2 3 7 880.41 28.63
2 -3 -7 870.32 20.7
2 -3 -8 55.87 5.54
2 3 8 59.49 7.93
2 3 9 141.34 13.08
2 3 10 15.84 5.03
2 3 11 320.42 22.14
2 3 11 296.34 9.3
-2 -3 11 309.1 11
2 3 12 66.31 4.36
-2 -3 12 59.85 4.88
2 3 13 319.77 9.48
-2 -3 13 354.02 11.84
-2 -3 14 12.97 2.56
2 3 14 13.33 2.03
-2 -3 15 52.2 3.98
2 3 15 41.2 3.07
2 3 16 10.65 1.51
2 3 17 62.85 2.48
2 -4 17 -0.19 1.09
2 -4 16 3.04 1.59
2 -4 15 -1.39 1.74
2 -4 14 1.02 1.85
2 -4 13 1.34 2.17
-2 4 12 5.56 4.74
2 -4 12 1.48 2.11
-2 4 11 22.32 8.16
2 -4 11 19.04 4.14
2 -4 10 3.93 2.31
-2 4 10 2.04 3.99
-2 4 9 12.69 6.02
-2 4 8 19.5 6.55
-2 4 7 7.33 4.67
-2 4 6 12.84 5.18
2 -4 6 12.9 4.12
-2 -4 -5 1.59 0.92
2 -4 5 7.22 2.71
-2 4 5 8.12 4.27
-2 4 4 -1.71 2.58
-2 -4 -4 0.42 0.73
-2 -4 -4 0.04 0.53
2 -4 4 -1.36 1.99
-2 -4 -3 0.92 0.93
-2 -4 -3 1.04 1.13
2 -4 2 10.59 3.81
-2 -4 -2 2.63 1.76
2 -4 1 2.61 2.11
-2 -4 -1 0.27 1.21
2 -4 0 9.1 2.52
-2 -4 0 3.57 2.13
2 -4 -1 3.6 2.15
-2 -4 1 2.66 2.88
-2 -4 2 12.16 4.24
2 -4 -2 13.07 3.11
2 4 2 5.41 3.07
2 -4 -3 6.04 2.63
2 4 3 4.67 3.13
2 4 4 0.13 2.06
2 -4 -4 0.52 1.52
2 4 5 8.09 3.99
2 -4 -5 6.11 2.49
2 4 6 14.87 5.62
2 -4 -6 13.46 3.54
2 4 7 1.49 3.07
2 -4 -7 7.22 3.11
2 4 8 12.14 5.55
2 -4 -8 7.67 3.33
2 4 9 20.64 6.78
2 4 10 1.02 1.52
-2 -4 10 3.43 2.21
2 4 10 2.93 3.74
-2 -4 11 15.91 3.59
2 4 11 13.35 2.92
2 4 11 20.89 7.76
2 4 12 -0.28 1.39
2 4 12 4.68 4.63
-2 -4 12 0.8 2.03
-2 -4 13 0.05 2.09
2 4 13 1.95 1.5
2 4 14 3.02 1.62
-2 -4 14 -0.43 1.77
2 4 15 7.01 1.51
-2 -4 15 0.8 1.48
-2 -4 16 0.62 1.12
2 4 16 40.96 2.57
2 -5 17 -0.6 1.09
2 -5 16 2.39 1.52
2 -5 15 27.75 3.56
2 -5 14 2.85 2.12
2 -5 13 39.6 4.7
2 -5 12 22.92 3.67
-2 5 12 24.24 6.96
2 -5 11 341.41 13.02
-2 5 11 362.55 25.88
2 -5 10 100.19 6.6
-2 5 10 82.7 11.68
-2 5 9 51.77 8.91
-2 5 8 923.29 35.55
-2 5 7 516.36 23.68
2 -5 6 205.02 11.75
-2 5 6 225.47 15.03
-2 5 5 5.53 3.42
2 -5 5 7.99 2.56
-2 -5 -4 167.54 5.64
-2 -5 -4 181.12 5.81
2 -5 4 175.13 9.73
2 -5 3 3099.14 39.42
-2 -5 -3 3128.63 27.49
2 -5 2 111.26 7.05
-2 -5 -2 127.44 6.15
2 -5 1 3351.85 34.86
-2 -5 -1 3445.36 33.28
2 -5 0 6177.71 44.75
-2 -5 0 6464.55 48.01
2 -5 -1 3252.72 31.97
-2 -5 1 3373.07 37.7
2 5 2 133.51 7.58
2 -5 -2 115.8 6
-2 -5 2 135.29 7.89
2 5 3 3040.56 38.82
2 -5 -3 3051.39 31.9
2 -5 -4 175.53 7.92
2 5 4 189.14 10.82
2 5 5 8.27 3.64
2 -5 -5 6.69 1.93
2 -5 -6 215.51 9.37
2 5 6 238.76 15.15
2 5 7 472.65 21.78
2 -5 -7 493.52 14.93
2 5 8 884.99 32.96
2 5 9 51.9 8.66
2 5 10 82.48 11.28
2 5 10 95.35 4.9
-2 -5 10 86.34 6.32
2 5 11 366.68 10
-2 -5 11 322.68 12.15
2 5 11 364.23 24.45
-2 -5 12 25.13 3.72
2 5 12 29.34 3.3
2 5 12 30.42 8.25
2 5 13 45.87 3.42
-2 -5 13 36.66 4.44
2 5 14 11.31 1.93
-2 -5 14 1.55 1.6
2 5 15 56.75 3.11
-2 -5 15 23.86 2.96
-2 -5 16 3.23 1.44
2 -6 16 5.2 1.79
2 -6 15 5.37 2.28
2 -6 14 5.86 2.55
2 -6 13 6.01 2.58
-2 6 12 3.65 6.23
2 -6 12 6.79 3.13
2 -6 11 17.47 4.22
-2 6 11 16.34 8.23
-2 6 10 4.37 3.62
2 -6 10 7.1 3.03
2 -6 9 9.89 3.45
-2 6 9 9.91 6.3
-2 6 8 0.46 3.17
-2 6 7 8.52 4.74
2 -6 6 13.66 4.51
-2 6 6 12.03 5.15
-2 6 5 21.68 6.26
2 -6 5 33.28 5.46
-2 -6 -4 7.26 2.09
-2 -6 -4 7.32 2.77
2 -6 3 35.97 5.62
-2 -6 -3 14.73 3.41
-2 -6 -2 14.58 3.3
-2 -6 -1 3.54 2.73
2 -6 1 11.25 3.91
-2 -6 0 50.71 5.81
2 -6 0 59.22 6.09
-2 -6 1 7.51 3.78
2 -6 -1 7.08 3.3
2 -6 -2 26.34 4.73
-2 -6 2 32.48 5.36
2 6 2 14.51 4.29
-2 -6 3 20.03 6.23
2 6 3 16.15 5.4
2 -6 -3 27.9 4.14
2 6 4 19.69 5.27
2 -6 -4 14.84 3.92
2 6 5 10.24 6.03
2 -6 -5 13.87 3.68
2 6 6 6.25 5.41
2 -6 -6 6.46 2.91
2 -6 -7 4.13 2.34
2 6 7 9.94 4.72
2 6 8 -1.75 3.44
2 6 9 10.44 2.56
2 6 9 8.59 5.49
-2 -6 10 4.35 2.53
2 6 10 6.68 5.09
2 6 10 4.79 2.05
2 6 11 13.44 2.75
2 6 11 18.49 7.56
-2 -6 11 17.97 4.14
-2 -6 12 4.61 2.62
2 6 12 -0.9 4.65
2 6 12 10.9 2.2
-2 -6 13 0.33 2.16
2 6 13 12.68 2.53
2 6 14 56.98 3.48
-2 -6 14 6.38 2.41
-2 -6 15 5.03 1.94
-2 -6 16 7.05 1.67
2 -7 17 1.81 0.96
2 -7 16 14.31 2.23
2 -7 15 36.9 4.01
2 -7 14 32.69 4.65
2 -7 13 42.65 5.36
2 -7 12 468.7 15.95
-2 7 11 613.93 35.38
2 -7 11 552.37 17.29
-2 7 10 344.14 24.93
2 -7 10 327.75 13.17
-2 7 9 156.59 16.95
2 -7 9 148.27 8.81
-2 7 8 64.7 10.23
-2 7 7 123.38 12.91
2 -7 6 321.37 16.85
-2 7 6 349.31 20.49
2 -7 5 1968.18 39.56
-2 7 5 2148.07 48.51
-2 -7 -4 2026.17 27.12
2 -7 4 2171.53 40.65
2 -7 3 1039.45 27.17
-2 -7 -3 1009.19 20.1
2 -7 2 703 21.65
-2 -7 -2 714.39 17.8
-2 -7 -1 1829.9 29.87
2 -7 1 1856.53 31.85
2 -7 0 404.28 14.19
-2 -7 0 406.3 14.95
-2 -7 1 1887.83 33.44
2 -7 -1 1840.59 29.42
2 -7 -2 737.8 18.03
-2 -7 2 736.53 22.07
2 7 3 1131.63 27.47
-2 -7 3 1092.85 28.32
2 -7 -4 2148.71 30.75
2 7 4 2118.99 40.72
2 -7 -5 2094.01 30.8
2 7 5 2035.55 42.83
2 -7 -6 360.75 13.09
2 7 6 359.97 19.84
2 7 7 119.34 12.33
2 7 8 58.79 9.28
2 7 9 148.23 5.75
2 7 9 162.36 15.96
2 7 10 264.21 7.85
-2 -7 10 303.63 12.51
2 7 11 476.61 10.16
-2 -7 11 519.85 16.41
-2 -7 12 442.89 14.91
2 7 12 359.45 8.48
-2 -7 13 40.7 4.75
-2 -7 14 32.7 4.12
-2 -7 15 36.83 3.45
-2 -7 16 14.17 2.03
2 -8 16 0.7 1.19
2 -8 15 1.29 1.54
2 -8 14 6.64 2.79
2 -8 13 10.21 3.41
2 -8 12 4.19 2.83
2 -8 11 11.61 3.78
-2 8 11 0.8 4.02
2 -8 10 5.26 2.79
-2 8 10 -3.87 3.66
-2 8 9 0.43 4.08
2 -8 8 0.52 1.67
-2 8 8 -1.12 3.29
-2 8 7 1.12 4.05
2 -8 6 1.59 2.74
-2 8 6 1.14 3.56
2 -8 5 8.06 3.5
-2 8 5 5.39 3.91
2 -8 4 34.26 6.84
-2 -8 -3 10.43 3.77
2 -8 3 12.74 5.39
2 -8 2 8.05 3.84
-2 -8 -2 6.25 2.99
-2 -8 -1 4.19 3.19
2 -8 1 4.7 3.68
-2 -8 0 26.39 6.29
2 -8 0 24.66 4.61
-2 -8 1 6.45 4.05
2 -8 -1 7.39 3.33
2 -8 -2 9.72 3.34
-2 -8 2 13.05 4.3
2 8 2 7.76 3.32
2 -8 -3 9.61 3.59
2 8 3 10.67 3.84
-2 -8 3 20.66 5.58
2 -8 -4 17.63 4.81
2 8 4 22.37 6.07
2 -8 -5 4.35 2.47
2 8 5 3.46 3.64
2 8 6 -0.21 3.06
2 8 7 6.88 4.49
2 8 8 -0.03 4.07
2 8 9 4.46 3.92
-2 -8 10 -3.81 2.84
2 8 10 5.43 5.32
2 8 11 11.98 6.14
-2 -8 11 5.65 2.99
-2 -8 12 3.4 2.71
-2 -8 13 6.51 2.55
-2 -8 14 4.94 2.04
-2 -8 15 -0.17 1.32
-2 -8 16 4.21 1.3
2 -9 16 5.93 1.56
2 -9 15 4.91 1.84
2 -9 14 7.86 2.25
2 -9 13 2.88 2.53
2 -9 12 86.22 7.09
2 -9 11 102.69 7.99
2 -9 10 92.86 7.68
-2 9 10 107.59 14.02
2 -9 9 78.13 6.46
-2 9 9 80.76 12.81
-2 9 8 195.05 18.73
2 -9 8 195.58 9.43
2 -9 7 129.89 7.62
-2 9 7 110.71 13.41
-2 9 6 72.62 10.37
2 -9 6 69.26 8.9
2 -9 5 92.58 10.34
-2 9 5 103.29 11.74
-2 9 4 93.97 10.67
2 -9 4 88.96 9.49
2 -9 3 867.32 29.18
-2 -9 -3 882.54 23.34
-2 -9 -2 1173.99 27.8
2 -9 2 1101.45 31.21
2 -9 1 155.85 11.93
-2 -9 -1 145.77 10.43
2 -9 0 86.35 8.61
-2 -9 0 92.9 8.66
2 -9 -1 144.57 9.98
-2 -9 1 154.79 11.34
-2 -9 2 1131.44 31.54
2 -9 -2 1125.47 26.63
2 9 2 1120.72 28.49
2 9 3 862.79 26.6
2 -9 -3 912.58 24.59
2 9 4 98.4 9.94
2 -9 -4 100.59 7.82
2 -9 -5 104.86 7.91
2 9 5 108.41 10.92
2 9 6 82.11 10.28
2 9 7 115.04 12.62
-2 -9 7 126.94 7.04
2 9 8 182.14 16.61
-2 -9 8 204.25 9.13
2 9 9 76.64 11.5
2 9 10 114.46 14.55
-2 -9 10 87.67 7.37
-2 -9 11 85.07 7.08
-2 -9 12 82.7 6.45
-2 -9 13 8.05 2.63
-2 -9 14 1.98 1.74
-2 -9 15 6.65 1.86
2 -10 16 1.84 1.02
2 -10 15 -1.29 1.45
2 -10 14 -3.82 2.43
2 -10 13 0.51 1.98
2 -10 12 0 1.95
2 -10 11 -4 2.69
2 -10 10 -0.49 3.32
2 -10 10 7.41 2.69
-2 10 9 -2.42 4.41
2 -10 9 0.51 2
-2 10 8 4.37 5.48
2 -10 8 10.21 3.38
-2 10 7 1.11 3.99
2 -10 7 0.97 2.08
2 -10 6 7.23 4.34
2 -10 6 2.39 2.32
-2 10 6 -2.3 3.22
-2 10 5 0.45 2.81
2 -10 5 1.47 1.64
2 -10 5 -2.13 2.61
-2 10 4 0.99 2.74
2 -10 4 -2.73 3.42
-2 -10 -3 8.79 4.2
2 -10 3 12.94 4.83
2 -10 2 1.95 3.57
-2 -10 -2 2.79 2.79
2 -10 1 6.08 3.94
-2 -10 -1 9.99 3.87
2 -10 0 5.85 3.69
-2 -10 0 10.71 4.28
-2 -10 1 15.65 4.78
2 -10 -1 11.14 4.68
2 -10 -2 3.06 2.72
-2 -10 2 2.32 3.02
2 -10 -2 -0.33 2.09
2 -10 -3 8.73 3.79
2 -10 -3 10.26 4.41
2 -10 -4 2.1 2.5
2 -10 -4 0.74 1.84
-2 -10 5 -0.54 1.5
2 10 5 1.04 2.7
2 10 6 2.82 3.07
-2 -10 6 2.31 1.92
-2 -10 7 1.31 1.83
2 10 7 -1.33 3.07
2 10 8 13.14 6.17
-2 -10 8 14.36 3.4
-2 -10 11 -1.98 2.62
-2 -10 12 -1.73 1.97
-2 -10 13 -0.07 1.87
-2 -10 14 -4.4 2.29
-2 -10 15 0.67 1.13
2 -11 15 6.23 1.58
2 -11 14 1.45 1.54
2 -11 13 3.59 2.36
2 -11 12 7.07 2.9
2 -11 11 0.96 2.27
2 -11 10 13.49 2.83
2 -11 10 7.36 2.65
2 -11 9 25.17 3.74
2 -11 8 7.48 2.54
-2 11 8 12.63 5.33
2 -11 7 140.42 8.71
-2 11 7 153.89 16.79
-2 11 6 421.16 26.76
2 -11 6 414.8 14.56
-2 11 5 94.33 12.17
2 -11 5 106.09 7.02
2 -11 5 92.1 11.61
2 -11 4 35.29 7
-2 11 4 39.83 8.31
2 -11 4 32.92 3.92
2 -11 3 63.61 5.79
2 -11 3 70.86 9.49
-2 -11 -2 43.55 6.8
2 -11 2 36.83 7.23
2 -11 1 328.12 19.72
-2 -11 -1 315.04 17.73
-2 -11 0 867.2 30.67
2 -11 0 848.55 30.4
2 -11 -1 288.91 17.6
2 -11 -2 34.75 6.2
-2 -11 3 68.65 5.29
2 -11 -3 70.35 8.65
-2 -11 4 32.86 3.83
-2 -11 5 91.01 6.3
-2 -11 6 437.19 13.63
-2 -11 7 135.29 8.1
-2 -11 8 9.73 2.52
-2 -11 9 25.64 3.67
-2 -11 11 4.05 2.12
-2 -11 12 8.67 2.56
-2 -11 13 6.87 2.27
-2 -11 14 2.1 1.44
-2 -11 15 6.18 1.44
2 -12 15 0.22 0.88
2 -12 14 0.26 1.3
2 -12 13 1.69 1.76
2 -12 12 0.15 1.89
2 -12 11 0 2.11
2 -12 10 2.68 2
2 -12 10 -4.73 2.73
2 -12 9 1.67 2.23
2 -12 8 8.71 3.09
2 -12 7 2.24 2.18
-2 12 7 -0.4 3.45
2 -12 6 8.79 2.84
-2 12 6 5.18 4.85
2 -12 5 2.29 1.97
-2 12 5 -3.88 4.79
-2 12 4 8.05 5.98
2 -12 4 16.65 6.39
2 -12 4 12.92 3.1
-2 12 3 8.85 4.83
2 -12 3 7.74 3.39
-2 -12 -3 14.51 3.07
2 -12 3 20.1 6.35
-2 -12 -2 13.8 3.35
2 -12 2 16.1 6.25
2 -12 2 9.68 3.17
2 -12 1 0.11 1.68
-2 -12 -1 -0.85 1.53
2 -12 1 0.67 2.75
-2 -12 0 1.57 2
2 -12 0 0.88 1.64
2 -12 0 6.51 3.88
2 -12 -1 1.28 2.77
-2 -12 1 1.6 1.69
2 -12 -1 0.58 1.66
2 -12 -2 10.01 5.14
2 -12 -2 11.25 2.68
-2 -12 2 15.99 3.38
2 -12 -3 14.48 5.22
-2 -12 3 13.73 3.26
-2 -12 4 13.37 3.25
-2 -12 5 1.35 1.98
-2 -12 6 3.72 2.39
-2 -12 7 1.1 1.78
-2 -12 8 9.86 3
-2 -12 9 -0.34 1.87
-2 -12 11 -1.58 2.09
-2 -12 12 0.97 1.73
-2 -12 13 1.47 1.73
-2 -12 14 -1.07 1.33
2 -13 14 3.23 1.47
2 -13 13 2.03 1.65
2 -13 12 9.19 2.5
2 -13 11 0.48 1.9
2 -13 10 6.15 2.92
2 -13 9 1.7 2.11
2 -13 8 0.91 2.05
2 -13 7 2.37 2.22
2 -13 6 7.69 2.84
2 -13 5 23.49 4.1
2 -13 4 13.75 3.12
2 -13 4 15.6 6.17
2 -13 3 87.5 12.07
2 -13 3 78.58 6.22
-2 -13 -3 78.72 5.7
2 -13 2 83.32 6.3
-2 -13 -2 78.43 5.89
2 -13 2 83.44 11.55
2 -13 1 42.12 8.4
2 -13 1 40.45 4.44
-2 -13 -1 41.26 4.35
2 -13 0 103.91 12.05
2 -13 0 80.71 6.6
-2 -13 0 98.27 6.66
2 -13 -1 44.7 8.02
2 -13 -1 43.08 4.6
-2 -13 1 41.28 4.6
-2 -13 2 80.72 6.24
2 -13 -2 93.88 6.07
2 -13 -2 87.91 10.7
-2 -13 3 71.56 6.14
-2 -13 4 15.85 3.14
-2 -13 5 21.83 3.55
-2 -13 6 8.62 2.66
-2 -13 7 3.34 2.34
-2 -13 8 5.18 2.24
-2 -13 9 2.54 1.96
-2 -13 10 6.16 2.96
-2 -13 10 8.87 2.26
-2 -13 11 2.08 2.07
-2 -13 12 9.16 2.32
-2 -13 13 5.24 1.91
-2 -13 14 4.41 1.36
2 -14 13 -2.73 1.41
2 -14 12 1.81 1.7
2 -14 11 0.16 1.6
2 -14 10 0.1 2.18
2 -14 9 1.81 1.97
2 -14 8 1.58 1.84
2 -14 7 1.15 2.06
2 -14 6 1.05 1.9
2 -14 5 1.48 2.11
2 -14 4 3.49 2.72
-2 -14 -3 6.19 2.5
2 -14 3 6.01 2.84
-2 -14 -2 16.39 3.65
2 -14 2 9.43 2.92
-2 -14 -1 9 2.9
2 -14 1 8.53 5.23
2 -14 1 8.11 2.82
2 -14 0 3.32 2.23
-2 -14 0 5.73 2.48
2 -14 0 4.54 5.03
2 -14 -1 12.42 3.18
2 -14 -1 11.36 5.29
-2 -14 1 6.62 2.88
2 -14 -2 15.93 3.79
-2 -14 2 20.25 3.82
-2 -14 3 8.41 2.94
-2 -14 4 4.93 2.54
-2 -14 5 1.64 1.97
-2 -14 6 -2.24 2.2
-2 -14 7 1.3 1.76
-2 -14 8 0.82 1.91
-2 -14 9 4.18 1.94
-2 -14 10 1.59 2.24
-2 -14 10 1.23 1.42
-2 -14 11 2.65 1.92
-2 -14 12 0.92 1.4
-2 -14 13 0.02 1.08
2 -15 12 7.06 1.77
2 -15 11 0.14 1.53
2 -15 10 5.13 2.11
2 -15 9 0 1.9
2 -15 9 1.55 1.94
2 -15 8 0.86 2.07
2 -15 7 6.27 2.72
2 -15 6 1.62 2.09
2 -15 5 5.78 2.54
2 -15 4 28.45 4.36
2 -15 3 2.76 2.14
-2 -15 -3 5 2.06
-2 -15 -2 57.61 5.38
2 -15 2 64.29 5.82
-2 -15 -1 17.15 3.05
2 -15 1 15.45 3.06
-2 -15 0 23.98 3.71
2 -15 0 19.44 3.45
2 -15 -1 14.34 2.75
-2 -15 1 15.56 3.11
-2 -15 2 55.47 5.67
2 -15 -2 61.29 5.27
-2 -15 3 4.59 2.52
-2 -15 4 23.86 3.96
-2 -15 5 0.89 2.08
-2 -15 6 1.71 1.91
-2 -15 7 5.1 2.24
-2 -15 8 0 1.63
-2 -15 9 4.17 1.74
-2 -15 10 8.1 2.51
-2 -15 10 5.96 1.76
-2 -15 11 -0.48 1.42
-2 -15 12 6.43 1.66
2 -16 11 0.86 1.22
2 -16 10 -1.36 1.51
2 -16 9 0.22 1.72
2 -16 8 0.19 1.49
2 -16 7 -1.73 2.15
2 -16 6 1.79 1.87
2 -16 5 -0.78 1.82
2 -16 4 0.87 1.92
-2 -16 -3 -3.46 1.94
2 -16 3 1.76 1.95
2 -16 2 1.45 2.04
-2 -16 -2 1.43 1.76
-2 -16 -1 -2.49 2.06
2 -16 1 -4.3 2.26
2 -16 0 7.15 2.58
-2 -16 0 6.96 2.74
-2 -16 1 -3.75 2.53
2 -16 -1 -1.14 1.82
2 -16 -2 2.82 1.76
-2 -16 2 -2.3 2.26
-2 -16 3 -0.98 2.17
-2 -16 4 -1.96 2.47
-2 -16 5 2.36 2.17
-2 -16 6 2.1 2.08
-2 -16 7 -0.1 1.73
-2 -16 8 0.43 1.33
-2 -16 9 0.41 1.65
-2 -16 9 0.43 1.19
-2 -16 10 0.38 1.43
-2 -16 11 0.4 1.12
2 -17 10 2.64 1.27
2 -17 9 6.57 1.98
2 -17 8 5.8 2.08
2 -17 7 7.57 2.12
2 -17 6 2.15 2.04
2 -17 5 0.35 2.01
2 -17 4 3.93 2.13
2 -17 3 0.57 2.12
-2 -17 -3 2.44 1.89
2 -17 2 1.22 2.04
-2 -17 -2 0.69 1.74
-2 -17 -1 7.25 2.44
2 -17 1 5.13 2.51
-2 -17 0 6.93 2.37
2 -17 0 4.81 2.22
2 -17 -1 8.24 2.82
-2 -17 1 6.94 2.33
2 -17 -2 3.26 1.83
-2 -17 2 0.16 1.72
-2 -17 3 4.48 2.38
-2 -17 4 5.43 2.51
-2 -17 5 2.93 2.02
-2 -17 6 4.12 2.3
-2 -17 7 6.86 2.28
-2 -17 8 5.54 1.93
-2 -17 9 6.55 2
-2 -17 10 1.64 1.17
2 -18 9 -0.89 0.97
2 -18 8 -1.77 1.39
2 -18 7 -0.92 1.47
2 -18 6 0.7 1.35
2 -18 5 -0.14 1.52
2 -18 4 0.69 1.57
2 -18 3 0.77 1.62
-2 -18 -2 4.64 1.89
2 -18 2 1.03 1.52
2 -18 1 1.7 1.85
-2 -18 -1 0.16 1.39
2 -18 0 0.15 1.63
-2 -18 0 0.6 1.67
2 -18 -1 -0.56 1.5
-2 -18 1 2.67 1.99
-2 -18 2 1.21 1.74
-2 -18 3 0.73 1.65
-2 -18 4 1 1.67
-2 -18 5 0.24 1.55
-2 -18 6 0.57 1.35
-2 -18 7 1.02 1.2
-2 -18 8 -1.18 1.37
-2 -18 9 -0.56 0.99
2 -19 7 0.6 1.04
2 -19 6 0.17 1.16
2 -19 4 -0.34 1.29
2 -19 3 3.1 1.64
2 -19 2 9.8 2.29
2 -19 1 3.66 1.56
-2 -19 -1 2.95 1.55
-2 -19 0 0.96 1.37
2 -19 0 0.99 1.33
-2 -19 1 3.87 1.8
2 -19 -1 2.77 1.38
-2 -19 2 11.4 2.34
-2 -19 3 3.41 1.81
-2 -19 4 0.94 1.42
-2 -19 5 -0.29 1.25
-2 -19 6 0.51 1.11
-2 -19 7 0.21 1.07
-2 -20 0 0.81 1.04
-2 -20 1 1.69 1.32
-2 -20 2 -0.55 1.03
-2 -20 3 1.37 1.11
-2 -20 4 1.27 1.09
3 0 0 -1.05 0.74
3 0 1 0.07 0.49
3 0 2 -0.44 0.57
-3 0 3 -0.12 1.57
3 0 4 0.1 1.68
-3 0 4 0.63 1.82
3 0 4 0.23 0.71
3 0 5 -0.39 2.09
-3 0 5 -0.47 2.25
3 0 6 -1.28 2.55
-3 0 6 1.89 2.49
3 0 7 2.19 3.22
-3 0 7 -1.62 3
-3 0 8 -0.75 2.95
-3 0 9 -1.3 3.01
-3 0 10 1.38 3.17
3 0 11 0.01 1.57
-3 0 11 0.08 4
3 0 12 0.48 1.7
-3 0 12 4.59 4.66
3 0 13 1.37 1.97
3 0 14 4.57 2.09
3 0 15 -4.3 2.02
3 0 16 0.02 1.2
3 0 17 0.99 0.91
3 0 18 14.07 1.19
3 -1 18 3.79 0.83
3 -1 17 0.24 0.84
3 -1 16 1.32 1.24
3 -1 15 17.14 2.62
3 -1 14 2.45 1.71
3 -1 13 28.8 4.01
3 -1 12 2.68 1.9
-3 1 12 2.56 3.6
-3 1 11 39.37 8.18
3 -1 11 44.88 4.59
-3 1 10 44.57 8.41
-3 1 9 76.72 10.22
-3 1 8 187.99 15.01
-3 1 7 299.76 17.88
-3 1 6 71.19 8.6
3 -1 5 141.66 6.66
-3 1 5 151.34 10.35
-3 1 4 677.38 18.83
3 -1 4 687.59 12.27
3 -1 2 1002.64 12.73
3 -1 1 319.77 6.73
3 -1 0 35.38 2.71
3 1 1 302.93 4.63
3 -1 -1 287.4 8.14
3 1 2 897.62 15.03
-3 -1 2 945.68 15.2
3 1 3 240.75 11.3
-3 -1 3 398.56 10.89
3 1 4 649.8 17.81
-3 -1 4 716 17.98
-3 -1 5 155.24 9.25
3 1 5 132.11 9.77
-3 -1 6 74.54 8.35
3 1 6 69.75 8.34
-3 -1 7 272.32 16.32
3 1 7 299.33 16.57
-3 -1 8 205.03 14.79
3 1 8 224.51 15.78
-3 -1 9 68.37 9.31
3 1 9 79.65 10.41
-3 -1 10 37.6 7.44
3 1 11 50.71 4.36
-3 -1 11 37.82 8.08
3 1 12 9.57 2.5
3 1 13 32.95 3.89
3 1 14 -1.54 1.83
3 1 15 12.65 2.09
3 1 16 3.49 1.26
3 1 17 4.63 1.14
3 1 18 41.81 1.71
3 -2 18 2.93 0.77
3 -2 17 -0.59 0.92
3 -2 15 16.2 2.77
3 -2 14 4.97 2.17
-3 2 13 27.68 8.24
3 -2 13 17.65 3.19
3 -2 12 22.36 3.39
-3 2 12 27.46 8.02
3 -2 11 10.49 2.93
-3 2 11 17.96 6.66
-3 2 10 15.6 5.74
3 -2 10 13.63 3.11
-3 2 9 43.96 7.97
-3 2 8 103.93 12.21
-3 2 7 371.58 19.12
-3 2 6 314.89 15.7
3 -2 5 265.15 9.97
-3 2 5 272.98 13.9
-3 2 4 469.51 18.07
3 -2 4 463.13 13.02
3 -2 2 244.01 8.32
3 -2 1 253.18 7.89
3 -2 0 0.87 0.99
3 2 1 199.42 6.02
3 -2 -1 282.67 8.01
3 -2 -2 257.8 8.46
-3 -2 2 289.1 7.15
3 2 3 1225.95 23.22
-3 -2 3 1234.97 20.09
3 -2 -3 1223.58 19.58
3 2 4 514.74 16.58
-3 -2 4 550.84 15.28
3 -2 -4 497.81 13.74
3 2 5 259.59 13.56
-3 -2 5 277.77 12.63
-3 -2 6 259.88 14.39
3 2 6 261.77 15.31
3 -2 -7 358.15 14.43
-3 -2 7 359.7 16.75
3 2 7 331.38 18.66
3 2 8 110.43 11.92
3 -2 -8 106.74 9.21
-3 -2 8 112.98 10.81
-3 -2 9 49.02 8.06
3 -2 -9 52.75 6.32
3 2 9 40.44 8.25
3 -2 -10 13.68 3.94
3 2 10 18.5 6.37
-3 -2 11 13.07 2.37
3 2 11 17.83 2.96
3 2 12 30.37 3.16
-3 -2 12 26.56 3.25
3 2 13 14.49 2.45
-3 -2 13 14.74 2.84
3 2 14 0.91 1.23
3 2 15 10.73 1.94
3 2 16 2.16 1.18
3 2 17 10.36 1.38
3 -3 18 1.92 0.71
3 -3 17 -2 1.23
3 -3 16 1.69 1.35
3 -3 15 11.99 2.61
3 -3 14 2.73 2.1
3 -3 13 16.61 3.47
-3 3 12 17.16 6.95
3 -3 12 6.37 2.21
-3 3 11 102.36 14.13
3 -3 11 108.63 7.37
-3 3 10 22 6.71
3 -3 10 16.65 3.57
-3 3 9 155.32 15.15
-3 3 8 78.31 9.9
-3 3 7 644.16 25.76
-3 3 6 223.27 14.95
3 -3 6 243.02 10.95
3 -3 5 1200.69 22.76
-3 3 5 1128.69 30.27
3 -3 4 77.21 5.97
3 -3 2 436.25 11.98
3 -3 1 204.91 7.26
3 3 0 33.29 1.63
3 -3 0 238.04 7.96
3 -3 -1 212.64 7.45
3 3 1 99.27 5.09
3 -3 -2 429.84 11.27
3 3 2 280.85 10.3
3 3 3 194.18 9.95
3 -3 -3 243.31 9.08
3 3 4 69.99 6.61
3 -3 -4 85.89 6.08
-3 -3 4 64.86 5.76
3 3 5 1184.55 28.3
3 -3 -5 1138.37 22.57
-3 -3 6 202.65 12.29
3 3 6 211.28 14.52
3 -3 -6 244.66 11.17
3 3 7 646.58 25.91
3 -3 -7 646.59 19.93
3 -3 -8 71.05 7.21
3 3 8 55.5 9.12
3 3 9 196.58 15.52
3 -3 -9 182.72 11.66
3 3 10 18.62 6.48
3 3 10 25.58 3.04
3 3 11 105.77 5.99
3 3 11 123.07 14.32
-3 -3 11 115.08 6.9
-3 -3 12 6.6 1.95
3 3 12 10.7 2.04
-3 -3 13 18.76 2.98
3 3 13 16.64 2.69
3 3 14 0.04 1.2
-3 -3 14 1.97 1.66
3 3 15 14.4 2.09
3 3 16 6.77 1.34
3 3 17 48.27 2.22
3 -4 17 -3.08 1.4
3 -4 16 3.72 1.76
3 -4 15 0.4 1.49
3 -4 14 0.93 1.89
3 -4 13 -1.77 2.29
3 -4 12 8.98 2.7
-3 4 12 15.81 6.96
3 -4 11 20.64 3.63
-3 4 11 16.97 6.8
3 -4 10 23.26 3.79
-3 4 10 19.58 6.83
-3 4 9 42.45 8.64
-3 4 8 179.63 16.01
-3 4 7 153.18 13.51
3 -4 6 922.48 22.8
-3 4 6 854.33 28.48
3 -4 5 194.09 11.19
-3 4 5 229.41 14.19
3 -4 4 276.15 11.83
3 -4 2 105.8 5.98
3 -4 1 194.15 8
3 -4 0 97.53 7
3 4 0 89.5 3.89
3 -4 -1 199.65 7.85
3 4 1 154.14 6.37
3 4 2 72.1 5.45
3 -4 -2 76.09 5.76
3 -4 -3 199.26 8.46
3 4 3 193.4 10.82
3 -4 -4 248.86 10.31
3 4 4 258.34 14.01
3 4 5 175.35 11.55
3 -4 -5 192.73 9.62
3 4 6 901.01 27.64
3 -4 -6 881.48 21.34
3 -4 -7 147.19 9.55
3 4 7 140.91 12.5
3 -4 -8 176.32 11.08
3 4 8 170.14 15.4
3 4 9 37.43 8.23
3 4 10 18.38 2.58
3 4 10 27.84 7.08
-3 -4 10 23.92 3.54
3 4 11 16.83 6.99
3 4 11 18.72 2.65
-3 -4 11 22.99 3.5
-3 -4 12 14.33 3.04
3 4 12 14.71 2.4
3 4 13 -0.26 1.18
-3 -4 13 -2.59 2.44
-3 -4 14 1.31 1.57
3 4 14 4.06 1.5
3 4 15 6.01 1.51
3 4 16 29.5 2.41
3 -5 17 -2.27 1.12
3 -5 16 6.88 2.01
3 -5 15 14.08 3
3 -5 14 10.48 3
3 -5 13 9.56 3.02
-3 5 12 31.35 9
3 -5 12 40.96 5.13
3 -5 11 95.03 7.29
-3 5 11 83.14 14.31
-3 5 10 1.89 3.3
3 -5 10 10.05 2.74
-3 5 9 27.19 7.07
-3 5 8 145.48 15.5
-3 5 7 270.39 19.25
-3 5 6 24.66 6.17
3 -5 6 20.55 4.68
3 -5 5 113.51 9.01
-3 5 5 119.73 11.01
3 -5 4 569.09 18.05
-3 -5 -2 13.04 2.59
3 -5 2 12.11 2.72
3 -5 1 423.56 13.25
-3 -5 -1 422.66 12.83
3 -5 0 99.2 6.6
-3 -5 0 119.62 7.19
3 -5 -1 376.16 12.55
3 5 1 356.44 11.3
3 5 2 11.26 2.72
3 -5 -2 14.63 2.84
3 5 3 231.89 12.19
3 -5 -3 350.07 11.69
3 -5 -4 567.32 15.41
3 5 4 501.09 19.8
3 -5 -5 104.22 7.06
3 5 5 100.72 10.16
3 -5 -6 19.19 3.82
3 5 6 8.28 4.67
3 -5 -7 283.69 13.18
3 5 7 287.03 18.44
3 5 8 164.25 14.38
3 -5 -8 158.75 10.43
3 5 9 29.7 7.16
3 5 10 7.78 1.89
-3 -5 10 6.61 2.34
3 5 10 4.84 4.32
3 5 11 89.35 13.85
-3 -5 11 76.65 6.66
3 5 12 39.49 3.62
-3 -5 12 32.22 4.54
-3 -5 13 8.38 2.25
3 5 13 15.14 2.26
-3 -5 14 14.57 2.72
3 5 14 20.47 2.25
3 5 15 39.85 2.88
-3 -5 15 15.07 2.44
3 -6 17 -0.36 1
3 -6 16 14.06 2.37
3 -6 15 24.04 3.48
3 -6 14 6.95 2.52
3 -6 13 10.71 3.3
3 -6 12 166.07 9.77
3 -6 11 225.19 11.08
-3 6 11 240.97 22.72
3 -6 10 1.52 1.94
-3 6 10 4.99 4.37
3 -6 9 54.53 6.11
-3 6 9 62.53 11.29
-3 6 8 98.23 13.91
3 -6 7 295.52 16.2
-3 6 7 274.43 19.95
3 -6 6 219.84 13.17
-3 6 6 202.57 16.19
-3 6 5 164.67 13.88
3 -6 5 178.08 11.47
3 -6 4 26.98 5.42
3 -6 2 67.95 6.36
-3 -6 -2 58.81 5.19
3 -6 1 263.25 11.26
-3 -6 -1 183.86 9.4
3 -6 0 323.06 11.7
-3 -6 0 295.25 12.29
3 6 1 159.02 8.69
-3 -6 1 146.04 12.37
3 -6 -1 175.45 9.71
3 6 2 51.25 5.48
3 -6 -2 52.32 5.48
3 -6 -3 962.55 20.53
3 6 3 929.42 23.59
3 -6 -4 29.16 4
3 6 4 26.14 5.42
3 -6 -5 156.83 8.97
3 6 5 158.65 12.42
3 6 6 186.02 14.67
3 -6 -6 182.13 10.48
3 -6 -7 261.51 12.93
3 6 7 254.12 17.95
3 6 8 118.53 13.18
3 6 9 58.86 4.12
3 6 9 61.6 10.39
3 6 10 4.61 1.93
3 6 10 3.33 3.95
-3 -6 10 0.81 1.86
-3 -6 11 202.93 10.56
3 6 11 206.45 7.38
-3 -6 12 163.85 9.03
3 6 12 162.2 18.75
3 6 12 136.23 6.11
3 6 13 21.21 2.48
-3 -6 13 3.92 2.38
-3 -6 14 3.81 2.07
3 6 14 42.23 3.26
-3 -6 15 20.52 2.82
3 -7 17 -1.17 0.98
3 -7 16 4.98 1.7
3 -7 15 19.95 3.55
3 -7 14 -2.19 2.18
3 -7 13 8.12 3.4
3 -7 12 31.99 5.19
-3 7 11 147.7 18.24
3 -7 11 150.28 9.98
3 -7 10 60.04 6.35
-3 7 10 48.18 11.67
3 -7 9 9.67 2.78
-3 7 9 13.12 5.92
-3 7 8 77.49 12.37
-3 7 7 6.4 4.64
3 -7 7 11.03 4.14
3 -7 6 88.24 9.16
-3 7 6 67.53 10.91
3 -7 5 7.16 3.11
-3 7 5 3.42 3.27
3 -7 4 199.41 12.87
3 -7 3 184.86 12.26
-3 -7 -3 192.46 9.36
-3 -7 -2 117.84 7.69
-3 -7 -1 1094.41 23.82
3 -7 1 856.8 23.79
3 -7 0 44.79 5.99
-3 -7 0 64.99 6.66
3 -7 -1 1011.57 22.31
-3 -7 1 1043.5 27.3
3 7 2 96.91 7.7
3 -7 -2 113.14 7.42
3 7 3 178.46 11.17
3 -7 -3 175.97 9.96
3 7 4 187.02 13.14
3 -7 -4 208.51 10.56
3 7 5 4.64 3.12
3 -7 -5 5.05 2.66
3 7 6 72.93 10.01
3 -7 -6 71 6.74
3 7 7 6.51 3.72
3 7 8 73.75 11.13
3 7 9 11.02 5.37
3 7 9 12.82 2.57
3 7 10 57.55 10.56
3 7 10 63.69 4.09
-3 -7 10 44.42 5.61
3 7 11 143.63 6.19
-3 -7 11 131.17 8.56
3 7 11 157.35 17.49
-3 -7 12 25.76 4.29
3 7 12 62.85 4.05
3 7 13 70.16 4.22
-3 -7 13 7.68 2.87
-3 -7 14 -2.01 2.03
-3 -7 15 23.5 2.89
3 -8 16 3.5 1.48
3 -8 15 31.02 3.85
3 -8 14 -0.18 2.17
3 -8 13 25.7 4.42
3 -8 12 2.1 2.76
3 -8 11 132.87 9.27
3 -8 10 34.25 4.98
-3 8 10 38.38 10.48
3 -8 9 6.93 2.79
-3 8 9 7.36 5.94
3 -8 9 6.99 3.05
3 -8 8 2.38 2.2
-3 8 8 4.95 3.69
-3 8 7 51.43 9.63
3 -8 7 53.55 8.19
3 -8 6 38.43 6.91
-3 8 6 40.62 8.03
3 -8 5 25.16 5.24
-3 8 5 20.51 6.26
3 -8 4 6.14 3.26
3 -8 3 280.76 15.87
-3 -8 -2 47.92 5.96
3 -8 2 51.45 7.65
-3 -8 -1 371.99 15.3
3 -8 1 360.14 17.28
3 -8 0 -0.53 1.75
-3 -8 0 2.67 2.89
3 -8 -1 391.86 16.56
-3 -8 1 449.14 18.79
3 -8 -2 43.24 5.88
3 8 2 33.87 5.45
3 -8 -3 223.6 12.1
3 8 3 250.47 13.35
3 8 4 6.38 2.97
3 -8 -4 4.4 2.3
3 8 5 16.45 4.75
3 -8 -5 17.46 3.93
3 -8 -6 44.2 5.42
3 8 6 36.02 7.26
3 8 7 45.8 8.59
3 8 8 3.68 3.02
3 8 8 50.3 4
3 8 9 47.91 4.61
3 8 9 9.65 5.58
3 8 10 27.99 8.54
-3 -8 10 24.4 4.23
3 8 11 122.86 15.63
-3 -8 11 115.1 8.54
-3 -8 12 1.63 2.06
-3 -8 13 26.35 3.92
-3 -8 14 -1.83 2.25
-3 -8 15 28.5 2.91
3 -9 16 4.42 1.4
3 -9 15 -0.18 1.52
3 -9 14 0.78 1.89
3 -9 13 19.88 4.17
3 -9 12 11.91 3.38
3 -9 11 95.96 7.89
-3 9 10 26.16 9.06
3 -9 10 20.81 4.59
-3 9 9 13.2 7.45
3 -9 9 14.86 3.39
-3 9 8 89.59 13.52
3 -9 8 97.12 7.15
3 -9 7 3.23 1.97
-3 9 7 2.67 3.92
3 -9 6 22.84 6.12
-3 9 6 17.57 6.81
3 -9 5 10.2 4.19
-3 9 5 12.51 5.44
3 -9 4 92.84 10.2
3 -9 3 120.48 11.82
3 -9 2 101.82 10.75
-3 -9 -1 80.93 9.24
3 -9 1 85.17 9.37
-3 -9 0 4.93 2.92
3 -9 0 0.45 2.36
3 -9 -1 73.81 8.1
3 -9 -2 97.93 9.12
3 -9 -3 117.26 9.7
3 9 4 65.33 9.09
3 -9 -4 69.75 7.01
3 -9 -5 12.06 3.21
3 9 5 10.75 4.43
3 9 6 22.27 5.45
-3 -9 7 3.87 1.6
3 9 7 1.58 2.7
3 9 8 96.48 12.41
3 9 9 11.14 5.53
3 9 10 16.43 6.68
-3 -9 11 84.62 7.17
-3 -9 12 10.93 2.85
-3 -9 13 23.27 3.72
-3 -9 14 0.21 1.84
-3 -9 15 1.64 1.24
3 -10 16 7.85 1.42
3 -10 15 2.9 1.56
3 -10 14 -0.34 1.91
3 -10 13 26.16 4.24
3 -10 12 27.02 4.59
3 -10 11 6.94 2.88
3 -10 10 12.46 3.85
3 -10 9 1.94 2.06
-3 10 9 -1.07 4.96
-3 10 8 30.06 8.86
3 -10 8 28.15 4.38
3 -10 7 34.11 5.31
-3 10 7 55.04 10.66
3 -10 6 23.39 4.22
3 -10 6 29.41 6.87
-3 10 6 30.46 7.59
3 -10 5 14.59 3.27
3 -10 5 17.86 5.36
-3 10 5 16.35 5.31
3 -10 4 10.71 4.11
3 -10 3 72.51 9.43
3 -10 2 28.06 6.71
3 -10 1 193.76 15.7
3 -10 0 15.71 4.75
3 -10 -1 191.92 13.7
3 -10 -2 31.83 6.04
3 -10 -3 71.23 7.97
3 -10 -4 9.82 3.07
-3 -10 5 18.14 3.02
-3 -10 6 33.43 4.03
-3 -10 7 55.52 5.25
-3 -10 8 38.09 4.51
-3 -10 11 3.44 2.41
-3 -10 12 28.02 4
-3 -10 13 21.31 3.44
-3 -10 14 -5.84 2.01
-3 -10 15 4.93 1.43
3 -11 15 2.15 1.34
3 -11 14 -1.37 1.85
3 -11 13 2.72 2.45
3 -11 12 -0.2 2
3 -11 11 -1.96 2.68
3 -11 10 6.57 3.01
3 -11 9 8.64 2.72
-3 11 8 10.46 5.86
3 -11 8 19.77 3.71
-3 11 7 13.03 5.95
3 -11 7 15.59 3.58
3 -11 6 14.64 5.86
-3 11 6 10.5 5.54
3 -11 6 13.12 3.22
-3 11 5 2.19 3.57
3 -11 5 6.46 2.6
3 -11 5 6.68 3.46
3 -11 4 10.91 3.32
3 -11 4 13.64 5.48
-3 11 4 8.77 4.7
3 -11 3 64.23 9.54
3 -11 3 61.58 5.59
3 -11 2 19.94 6.21
3 -11 1 5.79 3.36
3 -11 0 11.91 4.85
3 -11 -1 3.28 3.34
-3 -11 2 19.89 3.57
3 -11 -2 27.16 5.69
3 -11 -3 51.25 8.09
-3 -11 3 61.21 5.17
3 -11 -3 57.2 7.67
3 -11 -4 8.69 3.31
3 -11 -4 10.07 3.31
-3 -11 4 9.22 3.01
-3 -11 5 6.17 2.43
-3 -11 6 7.86 2.78
-3 -11 7 11.55 3.19
-3 -11 8 13.83 3.16
-3 -11 9 6.75 2.44
-3 -11 11 -4.14 2.7
-3 -11 12 -0.08 1.69
-3 -11 13 8.95 2.3
-3 -11 14 -1.86 1.45
3 -12 15 -0.54 0.91
3 -12 14 -2.27 1.56
3 -12 13 19.65 3.16
3 -12 12 1.8 2.06
3 -12 11 -2.83 2.31
3 -12 10 15.78 3.79
3 -12 9 14.15 3.96
3 -12 8 6.89 3.04
3 -12 7 13.67 4.47
-3 12 7 28.21 8.23
3 -12 6 13.89 3.29
-3 12 6 15.62 6.83
3 -12 5 1.93 2.1
3 -12 5 -1.09 2.87
-3 12 5 2.1 3.02
-3 12 4 89.76 12.46
3 -12 4 83.18 6.67
3 -12 4 101.43 12.99
3 -12 3 167.01 9.05
3 -12 3 159.47 16.06
-3 -12 -3 184.23 8.44
3 -12 2 18.31 3.91
3 -12 2 24.59 6.95
-3 -12 -2 27.95 3.7
-3 -12 -1 71.25 5.58
3 -12 1 63.6 9.89
3 -12 1 53.32 5.11
-3 -12 0 39.79 4.49
3 -12 0 43.12 8.27
3 -12 -1 66.61 9.43
-3 -12 1 63.68 5.66
3 -12 -1 41.46 5.48
3 -12 -2 25.14 6.18
-3 -12 2 26.7 3.97
3 -12 -2 15.72 3.64
-3 -12 3 170.88 8.87
3 -12 -3 160.04 14.42
-3 -12 4 101.73 6.82
-3 -12 5 -0.91 1.82
-3 -12 6 12.95 2.99
-3 -12 7 30.56 4.17
-3 -12 8 15.66 3.15
-3 -12 9 27.65 3.97
-3 -12 11 1.53 2
-3 -12 12 3.28 2.13
-3 -12 13 11.46 2.5
-3 -12 14 -3.11 1.36
3 -13 14 -0.85 1.14
3 -13 13 9.94 2.44
3 -13 12 -2.19 1.79
3 -13 11 -0.43 1.84
3 -13 10 8.74 3.29
3 -13 9 16.43 3.44
3 -13 8 12.75 3.29
3 -13 7 30.24 4.57
3 -13 6 17.01 3.99
3 -13 5 3.39 2.22
3 -13 4 18.38 3.8
3 -13 4 20.94 6.76
3 -13 3 94.99 13.58
-3 -13 -3 74.29 6.48
3 -13 3 91.82 7.5
-3 -13 -2 19.58 4.23
3 -13 2 41.5 8.28
3 -13 2 33.26 4.26
-3 -13 -1 93.69 7.55
3 -13 1 118.09 13.26
3 -13 1 126.26 7.93
3 -13 0 1.37 3.39
3 -13 0 1.4 1.78
-3 -13 0 3.65 2.12
3 -13 -1 128.9 7.85
3 -13 -1 134.18 13.8
-3 -13 1 109.47 7.57
3 -13 -2 26.21 6.73
-3 -13 2 20.66 4.24
3 -13 -2 35.8 4.19
-3 -13 3 102.27 7.16
-3 -13 4 17.35 3.52
-3 -13 5 4.74 2.15
-3 -13 6 13.53 3.49
-3 -13 7 27.31 3.91
-3 -13 8 11.87 2.94
-3 -13 9 12.77 3.18
-3 -13 10 11.59 3.11
-3 -13 11 0.28 1.65
-3 -13 12 -0.02 1.44
-3 -13 13 9.8 2.07
3 -14 13 3.89 1.57
3 -14 12 2.77 1.77
3 -14 11 -0.05 1.81
3 -14 10 -0.85 1.96
3 -14 9 12.72 3.05
3 -14 9 15.14 3.62
3 -14 8 1.67 2.06
3 -14 7 2.19 2.3
3 -14 6 4.18 2.49
3 -14 5 10.62 3.22
3 -14 4 12.9 4.1
3 -14 3 111.33 14.43
-3 -14 -3 109.83 6.87
3 -14 2 9.1 4.56
3 -14 2 11.63 3.44
-3 -14 -2 12.08 3.06
3 -14 1 64.1 10.65
3 -14 1 50.5 6.04
-3 -14 -1 60.08 5.65
3 -14 0 101.7 13.06
-3 -14 0 104.81 7.12
3 -14 0 97.87 7.09
3 -14 -1 59.16 10.22
3 -14 -1 56.76 5.88
-3 -14 1 64.55 5.82
-3 -14 2 13.87 3.33
3 -14 -2 11.29 3.06
-3 -14 3 106.46 7.28
-3 -14 4 23.65 3.81
-3 -14 5 11.14 2.96
-3 -14 6 1.37 1.71
-3 -14 7 4.27 2.36
-3 -14 8 -0.05 1.71
-3 -14 9 16.13 2.98
-3 -14 10 1.93 2
-3 -14 10 -0.41 1.55
-3 -14 11 1.01 1.63
-3 -14 12 5.55 1.88
-3 -14 13 4.99 1.54
3 -15 12 3.46 1.54
3 -15 11 3.68 1.88
3 -15 10 3.38 2.05
3 -15 9 3.1 2.17
3 -15 8 2.03 1.9
3 -15 7 3.92 2.23
3 -15 6 4.57 2.48
3 -15 5 0.72 2.07
3 -15 4 13.35 3.41
-3 -15 -3 20.14 3.29
3 -15 3 20.63 3.87
-3 -15 -2 87.84 6.37
3 -15 2 102.19 7.42
3 -15 1 3.03 2.02
-3 -15 -1 5.73 2.72
3 -15 0 18.9 3.73
-3 -15 0 22.09 3.77
3 -15 -1 2.61 2.03
-3 -15 1 3.23 2.24
3 -15 -2 93.83 6.62
-3 -15 2 81.52 6.72
-3 -15 3 14.37 3.23
-3 -15 4 7.72 2.86
-3 -15 5 -1.49 2.27
-3 -15 6 -0.47 1.96
-3 -15 7 3.87 2.06
-3 -15 8 2.94 1.82
-3 -15 9 4.17 2.01
-3 -15 10 7.08 2.31
-3 -15 10 4.55 1.59
-3 -15 11 3.03 1.66
-3 -15 12 2.69 1.3
3 -16 11 4.06 1.52
3 -16 10 -1.33 1.49
3 -16 9 1.38 1.77
3 -16 8 1.49 1.96
3 -16 8 2 1.74
3 -16 7 -0.6 1.61
3 -16 6 -1.56 2.14
3 -16 5 2.56 2.44
3 -16 4 1.2 2.31
-3 -16 -3 6.08 2.06
3 -16 3 1.28 2.57
3 -16 2 3.73 2.73
-3 -16 -2 10.83 2.89
3 -16 1 -2.93 2.19
-3 -16 -1 0.24 1.9
3 -16 0 1.14 1.98
-3 -16 0 3.74 2.19
3 -16 -1 -1.53 1.97
-3 -16 1 0.57 2.04
-3 -16 2 12.64 3.09
3 -16 -2 8.17 2.33
-3 -16 3 7.2 2.57
-3 -16 4 0 2.13
-3 -16 5 -1.11 2.04
-3 -16 6 0.21 1.9
-3 -16 7 0.13 1.52
-3 -16 8 1.18 1.72
-3 -16 9 2.36 1.54
-3 -16 9 -2.17 1.75
-3 -16 10 -3.24 1.73
-3 -16 11 0.06 1.03
3 -17 10 0.34 1.03
3 -17 9 0.12 1.22
3 -17 8 0.03 1.52
3 -17 7 -0.45 1.43
3 -17 6 0.72 1.69
3 -17 5 0 1.57
3 -17 4 -1.99 1.81
-3 -17 -3 2.14 1.44
3 -17 3 3.22 1.94
-3 -17 -2 3.52 1.58
3 -17 2 3.37 2.14
3 -17 1 1.5 1.94
-3 -17 -1 -0.56 1.85
3 -17 0 12.31 3.12
-3 -17 0 9.89 2.72
-3 -17 1 -0.48 1.86
3 -17 -1 1.04 1.74
-3 -17 2 1.31 1.92
-3 -17 3 2.61 2.07
-3 -17 4 2.1 1.99
-3 -17 5 0.14 1.72
-3 -17 6 0.4 1.47
-3 -17 7 0.53 1.34
-3 -17 8 1.7 1.35
-3 -17 9 0.17 1.24
-3 -17 10 0.46 1.03
3 -18 9 0.71 0.97
3 -18 8 -0.13 1.12
3 -18 7 2.63 1.62
3 -18 5 -0.59 1.53
3 -18 4 2.99 1.71
3 -18 3 3.86 2.28
-3 -18 -2 1.18 1.57
3 -18 2 -0.59 1.75
-3 -18 -1 3.37 1.89
3 -18 1 2.54 2.02
-3 -18 0 7.85 2.61
3 -18 0 4.85 2.54
-3 -18 1 5.42 2.04
3 -18 -1 0.28 1.61
-3 -18 2 0.73 1.72
-3 -18 3 5.11 2.31
-3 -18 4 4.83 2.35
-3 -18 5 1.18 1.6
-3 -18 6 -0.63 1.33
-3 -18 7 -0.79 1.25
-3 -18 8 -0.29 1.25
-3 -18 8 0.21 0.89
3 -19 6 -0.07 1.15
3 -19 3 -0.15 1.33
-3 -19 -2 0.18 1.16
3 -19 2 1.11 1.33
-3 -19 -1 1.34 1.33
3 -19 1 0.92 1.27
-3 -19 0 -0.04 1.26
3 -19 0 -0.35 1.19
-3 -19 1 0.05 1.29
-3 -19 2 1.01 1.63
-3 -19 3 1.82 1.47
-3 -19 4 2.23 1.41
-3 -19 5 1.21 1.11
-3 -19 6 1.05 1.08
-3 -19 7 -0.22 1.01
-3 -20 0 0.96 1.16
-3 -20 1 2.83 1.3
-3 -20 2 1.07 1.25
-3 -20 3 4.27 1.43
-3 -20 4 1.58 1.01
4 0 0 1278.65 14.18
4 0 4 1575.94 14.67
-4 0 4 1582.04 26.63
-4 0 5 915.26 22.46
-4 0 6 1496.85 32.17
-4 0 7 2157.04 41.22
-4 0 8 1119.66 32.96
-4 0 9 184.64 14.39
-4 0 10 371.73 21.51
4 0 10 379.48 11.39
-4 0 11 146.33 14.12
4 0 11 160.11 7.52
-4 0 12 238.46 19.23
4 0 12 232.5 9.32
4 0 13 191.18 8.39
4 0 14 8.5 2.34
4 0 15 9.94 1.9
4 0 16 79.37 4.34
4 0 17 21.12 2.03
4 0 18 12.31 1.14
4 -1 18 3.6 0.8
4 -1 17 0.19 0.84
4 -1 16 -2.3 1.65
4 -1 15 1.63 1.75
4 -1 14 2.51 2.03
-4 1 13 14.23 6.68
4 -1 13 8.25 2.68
-4 1 12 0.84 3.48
4 -1 12 -0.75 1.75
4 -1 11 -2.67 1.97
-4 1 11 0.29 2.76
-4 1 10 3.71 4.48
4 -1 10 -0.53 1.84
-4 1 9 6.4 4.39
-4 1 8 4.24 3.53
-4 1 7 2.91 3.05
-4 1 6 -0.04 2.63
-4 1 5 -0.05 2.22
4 -1 5 0.07 1.16
-4 1 4 1.85 2.47
4 -1 3 1.66 1.48
4 -1 2 1.23 1.01
4 -1 1 1.11 0.97
4 -1 0 -0.07 0.94
4 1 1 0.75 0.71
4 -1 -1 0.79 1.16
4 1 2 0.97 0.49
-4 -1 2 0.55 1.26
4 1 3 2.48 2.28
-4 -1 3 2.01 2.12
4 1 4 -0.8 2.02
-4 -1 4 1.34 2.12
4 1 5 -1.04 2.46
-4 -1 5 1.66 2.76
-4 -1 6 0.99 2.57
4 1 6 2.05 2.4
4 1 7 2.48 3.77
-4 -1 7 -0.82 2.77
-4 -1 8 1.41 3.09
-4 -1 9 6.29 4.17
-4 -1 10 2.63 3.93
4 -1 -10 0.47 1.79
4 1 10 1.66 1.83
-4 -1 11 3.18 4.37
4 1 11 0.28 1.57
4 1 12 4.56 2.42
4 1 13 8.61 2.59
4 1 14 -2.41 1.71
4 1 15 0.37 1.3
4 1 16 -0.11 1.02
4 1 17 3.2 1.05
4 1 18 39.56 1.75
4 -2 18 4.02 0.94
4 -2 17 5.17 1.37
4 -2 16 15.01 2.02
4 -2 15 2.02 1.72
4 -2 14 14.28 2.85
4 -2 13 38.53 4.37
4 -2 12 37.52 4.15
-4 2 12 37.84 8.24
-4 2 11 31.58 7.17
4 -2 11 25.7 3.32
4 -2 10 164.75 8.13
-4 2 10 171.53 15.91
-4 2 9 138.6 12.92
-4 2 8 732.82 28.51
-4 2 7 1260.98 33.86
-4 2 6 908.03 26.76
4 -2 6 968.1 18.21
4 -2 5 187.01 7.61
-4 2 5 195.53 11.54
4 -2 3 6003.22 39.74
4 -2 2 1531.33 17.99
4 -2 1 2958.92 23.95
4 -2 0 1053.15 14.48
4 -2 -1 2955.83 25.79
4 2 2 1538.66 19.39
4 -2 -2 1522.7 20.63
-4 -2 2 1534.64 15.54
4 2 3 6235.67 47.31
-4 -2 3 6268.38 39.8
-4 -2 4 4451.73 41
4 -2 -4 4369.37 42.04
4 2 4 4510.79 46.55
4 2 5 187.77 10.63
-4 -2 5 182.03 9.52
4 -2 -5 185.75 9.25
4 2 6 930.35 25.34
-4 -2 6 905.75 23.87
-4 -2 7 1324.2 31.36
4 2 7 1276.73 32.42
4 -2 -7 1320.19 28.24
4 2 8 714.95 26.57
-4 -2 8 682.49 24.31
4 -2 -8 735.97 23.06
-4 -2 9 143.61 12.22
4 2 9 156.01 13.49
4 -2 -9 148.24 10.62
4 -2 -10 184.95 12.48
4 2 10 176.02 7.3
-4 -2 10 174.47 14.18
4 2 11 29.66 3.27
4 2 12 35.6 3.8
4 2 13 34.68 3.23
4 2 14 7.02 1.83
4 2 15 1.28 1.14
4 2 16 22.56 2.22
4 2 17 20.35 1.77
4 -3 18 3.07 0.82
4 -3 17 -3.23 1.22
4 -3 16 -1.64 1.43
4 -3 15 1.28 1.76
4 -3 14 1.5 2.06
4 -3 13 -1.36 2.01
4 -3 12 -2.04 2.49
-4 3 12 8.87 5.85
4 -3 11 2.52 2.1
-4 3 11 1.98 3.53
-4 3 10 10.15 5.46
4 -3 10 8.93 3.15
-4 3 9 15.08 7.09
-4 3 8 8.87 4.72
-4 3 7 31.42 7.43
-4 3 6 14.96 5.18
4 -3 6 10.04 3.42
-4 3 5 1.8 2.93
4 -3 5 0.18 1.41
4 -3 3 1.71 1.65
4 -3 2 0.56 1.37
4 -3 1 11.39 2.88
4 -3 0 3.65 1.98
4 -3 -1 15.26 3.02
4 3 1 1.44 1.22
4 -3 -2 -0.16 1.19
4 3 2 0.87 1.36
4 -3 -3 1.11 1.5
4 3 3 0.09 1.6
-4 -3 4 4.74 2.64
4 3 4 2.11 3.03
4 -3 -4 5.74 2.84
4 -3 -5 1.88 2
4 3 5 0.95 2.27
-4 -3 5 3.22 2.5
4 -3 -6 8.12 3.5
-4 -3 6 14.01 4.35
4 3 6 1.2 4.37
-4 -3 7 24.73 6.53
4 3 7 22.25 6.32
4 -3 -7 22.29 5.34
4 3 8 6.19 4.84
4 -3 -8 4.75 2.96
4 3 9 14.11 6.74
4 -3 -9 13.67 4.73
4 3 10 8.24 6.41
4 3 10 7.11 2.75
4 3 11 1.03 1.57
4 3 12 -2.06 1.59
4 3 13 -0.29 1.2
4 3 14 3.4 1.61
4 3 15 1.22 1.26
4 3 16 5.09 1.34
4 3 17 42.94 2.24
4 -4 17 1.98 1.13
4 -4 16 3.34 1.57
4 -4 15 11.16 2.53
4 -4 14 19.07 3.45
4 -4 13 72.76 6.16
-4 4 12 4.67 4.64
4 -4 12 7.72 2.25
-4 4 11 128.77 15.27
4 -4 11 135.69 7.84
-4 4 10 49.43 8.98
4 -4 10 46.99 4.81
-4 4 9 28.37 6.94
-4 4 8 468.7 23.98
-4 4 7 782.44 29.1
4 -4 7 799.17 21.65
4 -4 6 97.46 7.13
-4 4 6 113.82 10.53
-4 4 5 1198.52 31.21
4 -4 5 1136.13 23.97
4 -4 3 720.27 17
4 -4 2 362.7 11.18
4 -4 1 1834.64 23.38
4 -4 0 1506.48 21.22
4 -4 -1 1817.28 24
4 4 1 1844.93 18.13
4 -4 -2 317.27 9.98
4 4 2 344.77 10.08
4 4 3 712.12 17.07
4 -4 -3 689.19 16.03
4 4 4 2640.85 37.71
4 -4 -4 2550.12 31.98
4 4 5 1186.46 28.69
4 -4 -5 1162.2 23.31
4 4 6 86.91 8.9
4 -4 -6 111.96 7.66
4 -4 -7 781.73 21.48
4 4 7 807.53 27.72
4 4 8 464.19 22.6
4 -4 -8 474.61 17.64
4 4 9 25.92 6.14
4 -4 -9 33.29 5.01
4 4 10 49.63 3.83
4 4 10 61.51 9.93
4 4 11 126.34 5.83
-4 -4 11 133.54 7.08
4 4 12 10.29 2.01
-4 -4 12 5.72 2.04
4 4 13 84.88 4.75
4 4 14 16.01 2.14
4 4 15 12.53 1.83
4 4 16 26.8 2.25
4 -5 17 -2.36 1.28
4 -5 16 2.74 1.61
4 -5 15 3.05 2.1
4 -5 14 -0.1 1.79
4 -5 13 0.6 2.19
-4 5 12 7.84 3.87
4 -5 12 5.82 2.86
4 -5 11 2.93 2.34
-4 5 11 0.57 4.12
4 -5 10 7.55 2.81
-4 5 10 -1.44 3.14
4 -5 9 12.97 3.57
-4 5 9 17.35 7.27
-4 5 8 14.6 6.65
4 -5 7 8.24 3.4
-4 5 7 5.78 4.28
4 -5 6 6.99 3.16
-4 5 6 5.86 4.64
4 -5 5 51.35 6.51
-4 5 5 29.04 7.66
4 -5 3 4.21 2.74
4 -5 2 0.65 1.82
4 -5 1 9.03 2.88
4 -5 0 3.97 2.51
4 5 0 0.09 0.57
4 5 1 1.37 1.45
4 -5 -1 7.97 2.8
4 -5 -2 1.91 1.71
4 5 2 -0.41 1.43
4 5 3 4.51 2.54
4 -5 -3 4.03 2.27
4 -5 -4 1.18 1.42
4 5 4 1.6 2.06
4 -5 -5 34.52 5.19
4 5 5 13.82 6.47
4 -5 -6 5.37 2.75
4 5 6 1.69 3.53
4 5 7 2.26 3.4
4 -5 -7 7.18 3.17
4 5 8 14.23 5.52
4 -5 -8 14.65 4.37
4 5 9 17.48 2.95
4 5 9 13.81 6.35
4 5 10 6.75 2.12
-4 -5 10 7.74 2.64
4 5 10 10.95 5.85
4 5 11 6.2 2
4 5 11 5.61 5.73
-4 -5 11 5.4 2.53
-4 -5 12 6.14 2.52
4 5 12 8.21 2.12
-4 -5 13 1.17 1.79
4 5 13 7.2 1.81
4 5 14 7.53 1.63
4 5 15 28.59 2.56
4 -6 17 15.25 1.9
4 -6 16 7.74 1.94
4 -6 15 33.6 4.42
4 -6 14 35.14 4.78
4 -6 13 137.26 8.95
4 -6 12 98.14 7.24
4 -6 11 75.36 6.42
-4 6 11 63.53 11.3
4 -6 10 245.76 11.08
-4 6 10 227.96 20.86
4 -6 9 28.66 3.92
-4 6 9 36.39 8.62
-4 6 8 76.7 10.71
4 -6 7 68.48 7.56
-4 6 7 58.72 9.08
-4 6 6 1.6 2.9
4 -6 6 1.81 2.08
4 -6 5 268.33 13.49
4 -6 4 215.47 12.08
4 -6 2 2330.44 34.26
4 -6 1 1667.16 27.74
4 -6 0 122.9 7.17
4 6 0 117.2 4.64
4 6 1 1748.87 21.99
4 -6 -1 1716.02 26.72
4 6 2 2373.19 30.58
4 -6 -2 2216.01 31.03
4 -6 -3 396.94 13.44
4 6 3 459.75 15.71
4 -6 -4 210.12 10.13
4 6 4 205.44 11.8
4 6 5 289.31 14.78
4 -6 -5 289.81 12.24
4 -6 -6 4.33 2.2
4 6 6 1.99 2.53
4 6 7 60.05 8.23
4 -6 -7 72.5 6.73
4 6 8 82.37 9.98
4 -6 -8 84.11 7.85
4 6 9 31.15 2.92
4 6 9 30.99 6.73
4 6 10 226.52 18.58
-4 -6 10 225.61 10.08
4 6 10 227.27 7.47
4 6 11 76.32 4.35
-4 -6 11 59.65 5.74
4 6 11 83.16 12.9
-4 -6 12 80.48 6.25
4 6 12 79.35 4.57
-4 -6 13 91.7 6.55
4 6 13 166.46 5.91
4 6 14 65.81 3.55
-4 -6 14 36.98 3.74
4 -7 17 -3.9 1.14
4 -7 16 3.98 1.63
4 -7 15 2.69 1.81
4 -7 14 3.08 2.35
4 -7 13 3.68 3
4 -7 12 10.13 3.44
4 -7 11 20.75 4.62
-4 7 11 15.26 7.31
4 -7 10 4.7 2.98
-4 7 10 4.79 5.52
4 -7 9 -2.05 2.38
-4 7 9 -2.15 4.68
-4 7 8 6.71 5.3
-4 7 7 5.61 4.47
4 -7 7 7.64 4.06
4 -7 6 7.55 3.52
-4 7 6 0.79 4.22
4 -7 5 6.03 3.45
4 -7 4 8.55 3.75
4 -7 2 1.47 2.34
4 -7 1 8.07 3.36
4 -7 0 10.28 3.38
4 -7 -1 6.82 3.06
4 7 1 3.45 1.86
4 -7 -2 5.32 2.57
4 7 2 2.06 1.97
4 7 3 7.06 3.54
4 -7 -3 12.01 3.62
4 -7 -4 8.55 3.42
4 7 4 8.33 3.95
4 -7 -5 3.85 2.67
4 7 5 2.8 2.97
4 -7 -6 3.46 2.33
4 7 6 0.28 2.72
4 7 7 8.13 4.6
4 -7 -7 7.48 3.29
4 7 8 8.37 4.87
4 7 8 9.12 2.58
4 7 9 -1.55 3.72
4 7 9 3.87 1.87
-4 -7 10 1.78 2.01
4 7 10 13.2 2.48
4 7 10 6.44 5.44
-4 -7 11 18.27 4.14
4 7 11 25.7 8.63
4 7 12 45.94 3.76
-4 -7 12 11.86 3.19
4 7 13 81.53 3.98
-4 -7 13 9.8 2.91
-4 -7 14 0.85 1.48
4 -8 16 11.17 2.15
4 -8 15 18.38 3.08
4 -8 14 26.72 3.8
4 -8 13 151.74 9.16
4 -8 12 71.19 6.51
4 -8 11 106.02 7.98
4 -8 10 211.66 11.15
-4 8 10 231.12 22.5
4 -8 9 64.76 6.39
-4 8 9 69.72 11.94
4 -8 9 62.46 5.47
-4 8 8 30.16 7.44
4 -8 8 32.82 3.98
-4 8 7 35.03 7.69
4 -8 7 35.33 6.43
-4 8 6 3.23 3.41
4 -8 6 6.18 3.29
-4 8 5 229.97 17.12
4 -8 5 227.96 15.02
4 -8 4 17.65 4.32
4 -8 3 318.4 16.83
4 -8 1 1282.94 29.18
4 -8 0 72.82 7.04
4 -8 -1 1315.43 27.52
4 -8 -2 1744.94 31.6
4 8 3 387.78 16.19
4 -8 -3 320.08 13.67
4 8 4 21.68 4.57
4 -8 -4 21 3.86
4 8 5 233.51 14.44
4 -8 -5 221.28 11.77
4 -8 -6 4.08 2.18
4 8 6 1.54 2.63
4 8 7 35.9 6.81
4 8 8 67.32 4.49
4 8 8 34.01 7.23
4 8 9 90.66 4.65
4 8 9 63.88 9.91
-4 -8 10 182.75 9.82
4 8 10 200.7 6.69
-4 -8 11 97.15 7
-4 -8 12 58.93 5.5
-4 -8 13 144.94 7.95
-4 -8 14 22.88 3.08
4 -9 16 1.78 1.21
4 -9 15 1.08 1.59
4 -9 14 -1.08 2.18
4 -9 13 3.23 2.54
4 -9 12 5.96 3.08
4 -9 11 7.95 3.32
4 -9 10 -1.19 2.53
-4 9 10 7.82 5.87
-4 9 9 3.75 4.7
4 -9 9 1.32 2.57
4 -9 9 1.92 2.18
-4 9 8 2.07 5.05
4 -9 8 1.47 2.17
4 -9 7 8.98 2.94
4 -9 7 8.26 4.79
-4 9 7 1.68 3.65
4 -9 6 5.66 3.39
4 -9 6 6.08 2.59
-4 9 6 6.3 5.07
4 -9 5 3.38 3.31
-4 9 5 -0.8 2.9
4 -9 4 5.44 3.29
4 -9 3 10.31 4.89
4 -9 2 2.55 3.23
4 -9 1 1.53 2.5
4 -9 0 1.99 1.94
4 -9 -1 1.15 2.55
4 -9 -2 2.37 2.49
4 -9 -3 10.97 4.27
4 -9 -4 3.39 2.6
4 -9 -5 0.57 1.66
4 -9 -6 1.52 2.56
-4 -9 7 7.8 2.68
-4 -9 10 -11.2 3.92
-4 -9 11 3.2 2.34
-4 -9 12 3.34 2.17
-4 -9 13 6.18 2.41
-4 -9 14 -2.75 1.98
4 -10 16 6.95 1.39
4 -10 15 0.51 1.31
4 -10 14 -5.91 2.2
4 -10 13 20.32 3.92
4 -10 12 12.94 3.42
4 -10 11 30.56 4.54
4 -10 10 66.2 6.75
4 -10 9 3.07 2.11
4 -10 9 2.22 2.37
-4 10 9 5.15 6.14
-4 10 8 66.86 11.62
4 -10 8 71.27 6.21
-4 10 7 26.38 8.04
4 -10 7 22.78 6.23
4 -10 7 26.86 4
4 -10 6 173.44 8.87
-4 10 6 152.62 16.45
4 -10 6 143.24 13.82
-4 10 5 131.26 14.48
4 -10 5 115.14 7.68
4 -10 5 120.14 12.47
4 -10 4 155.6 13.71
4 -10 3 138.58 12.44
4 -10 2 53.35 8.05
4 -10 1 231.01 15.83
4 -10 0 24.36 5.03
4 -10 -1 238.72 14.17
4 -10 -2 52.33 6.76
4 -10 -3 135.34 10.82
4 -10 -4 160.91 11.42
-4 -10 5 120.12 6.65
4 -10 -5 121.08 9.98
-4 -10 6 145.28 7.67
-4 -10 7 28.56 3.65
-4 -10 8 70.95 5.58
-4 -10 11 22.71 3.76
-4 -10 12 14.91 2.96
-4 -10 13 21.4 3.05
-4 -10 14 -2 1.71
4 -11 15 0.42 1.09
4 -11 14 0 1.67
4 -11 13 0.91 2.01
4 -11 12 -0.72 2.04
4 -11 11 1.74 2.18
4 -11 10 0.82 2.48
4 -11 9 -4.58 3.18
4 -11 9 1.31 2.41
-4 11 8 8.5 6.96
4 -11 8 6.34 3.22
-4 11 7 4.77 5.45
4 -11 7 4.41 2.74
4 -11 6 2.7 2.57
-4 11 6 -0.33 3.56
4 -11 6 1.99 1.82
4 -11 5 4.52 2.33
4 -11 5 4.59 3.59
-4 11 5 4.42 3.72
4 -11 4 9.81 2.89
4 -11 4 10.52 5.08
4 -11 3 9.78 2.96
4 -11 3 10.63 5.05
4 -11 2 2.16 1.84
4 -11 2 4.68 3.27
4 -11 1 3.56 3.53
4 -11 0 5.68 3.45
4 -11 -1 4.06 2.83
-4 -11 1 4.79 2.19
-4 -11 2 2.02 1.81
4 -11 -2 2.21 2.81
4 -11 -3 4.69 3.55
-4 -11 3 5.2 2.43
4 -11 -4 1.93 2.45
-4 -11 4 9.48 2.71
-4 -11 5 3.62 2.05
-4 -11 6 1.15 1.67
-4 -11 7 4.39 2.49
-4 -11 8 14.91 3.24
-4 -11 9 1.59 1.92
-4 -11 11 -1.19 2.21
-4 -11 12 0.56 1.8
-4 -11 13 1.28 1.55
-4 -11 14 -3.37 1.5
4 -12 15 -0.68 0.9
4 -12 14 -0.8 1.27
4 -12 13 16.37 3.27
4 -12 12 4.19 2.17
4 -12 11 24.42 4.29
4 -12 10 -2.43 2.47
4 -12 9 28.64 4.38
4 -12 9 27.23 4.11
4 -12 8 6.13 3.04
4 -12 7 3.81 2.69
-4 12 7 0.25 4.09
4 -12 6 21.26 3.81
4 -12 6 19.33 5.9
-4 12 6 13.62 5.32
4 -12 5 62.41 10.42
-4 12 5 62.22 11.14
4 -12 5 68.32 5.98
4 -12 4 13.14 3.18
4 -12 4 10.6 4.8
-4 12 4 10.42 4.88
4 -12 3 76.4 6.79
-4 -12 -3 84.98 5.86
4 -12 3 83.27 10.87
4 -12 2 7.67 2.59
4 -12 2 4.54 3.41
-4 -12 -2 6.97 2.21
-4 -12 -1 225.69 9.7
4 -12 1 250.55 18.07
4 -12 1 248.43 10.53
4 -12 0 0.76 1.89
4 -12 0 0.01 2.67
-4 -12 0 2.46 1.82
4 -12 -1 257.13 18.69
-4 -12 1 246.86 9.88
4 -12 -1 251.71 10.12
-4 -12 2 5.6 2.25
4 -12 -2 2.29 2.61
4 -12 -3 85.52 10.45
-4 -12 3 89.72 6.08
-4 -12 4 11.83 2.77
-4 -12 5 61.61 5.41
-4 -12 6 19.04 3.27
-4 -12 7 3.63 2.22
-4 -12 8 8.73 2.64
-4 -12 9 30.54 4
-4 -12 11 27.41 3.82
-4 -12 12 7.78 2.36
-4 -12 13 20.6 2.87
-4 -12 14 -1.55 1.13
4 -13 14 0.36 0.98
4 -13 13 -0.93 1.41
4 -13 12 0.68 1.78
4 -13 11 0 1.82
4 -13 10 -5.47 2.59
4 -13 9 0.64 2.41
4 -13 9 1.24 1.9
4 -13 8 1.78 2.01
4 -13 7 2.98 2.49
4 -13 6 1.09 2.18
4 -13 5 6.48 4.9
-4 13 5 -0.76 3.71
4 -13 5 2.64 2.4
4 -13 4 11.46 5.66
4 -13 4 8.4 3.71
-4 -13 -4 15.3 3.29
-4 13 4 14.84 6.6
4 -13 3 6.73 3.22
4 -13 3 7.52 5.11
-4 -13 -3 4.75 2.53
4 -13 2 4.58 3.93
4 -13 2 1.77 2.27
-4 -13 -2 1.4 1.75
4 -13 1 14.75 3.58
4 -13 1 14.77 6.62
-4 -13 -1 19.67 4.04
4 -13 0 12.89 3.44
-4 -13 0 11.79 3.06
4 -13 0 8.77 5.23
4 -13 -1 14.9 3.52
-4 -13 1 18.9 3.93
4 -13 -1 18.8 7
-4 -13 2 0.7 1.95
4 -13 -2 -1.05 3.15
4 -13 -2 2.08 2.31
-4 -13 3 6.57 3.07
-4 -13 4 14.9 3.61
-4 -13 5 3.07 2.1
-4 -13 6 -0.59 1.79
-4 -13 7 3.51 2.14
-4 -13 8 1.21 2.04
-4 -13 9 1.9 1.96
-4 -13 10 0.35 1.94
-4 -13 11 0.46 1.89
-4 -13 12 0.36 1.46
-4 -13 13 4.64 1.58
4 -14 13 7.48 1.66
-4 14 12 0.18 0.95
4 -14 12 1.23 1.68
4 -14 11 11.08 2.77
4 -14 10 1.58 2.04
4 -14 9 2.04 2.17
4 -14 8 2.68 2.08
4 -14 7 3.65 2.46
4 -14 6 7.74 2.95
4 -14 5 9.93 3.18
4 -14 4 7.25 3.08
-4 -14 -4 10.46 2.64
4 -14 3 22.29 6.89
-4 -14 -3 29.28 3.96
4 -14 3 26.6 4.55
4 -14 2 15.18 5.71
-4 -14 -2 20.38 3.59
4 -14 2 21.87 4.16
4 -14 1 393.62 14.49
4 -14 1 395.4 24.99
-4 -14 -1 385.02 13.34
4 -14 0 54.4 5.98
4 -14 0 57.98 9.71
-4 -14 0 65.28 5.7
4 -14 -1 400.05 24.09
-4 -14 1 413.41 13.83
4 -14 -1 431.12 14.1
4 -14 -2 20.96 3.49
4 -14 -2 23.89 6.6
-4 -14 2 22.04 3.59
-4 -14 3 27.16 4.02
-4 -14 4 8.85 2.64
-4 -14 5 13.5 2.88
-4 -14 6 5.84 2.16
-4 -14 7 3.46 2.06
-4 -14 8 2.21 1.92
-4 -14 9 3.31 1.75
-4 -14 10 -0.33 1.83
-4 -14 11 12.52 2.48
-4 -14 12 0.97 1.26
4 -15 12 3.48 1.4
4 -15 11 0.5 1.38
4 -15 10 1.26 1.68
4 -15 9 -0.76 1.78
4 -15 8 2.25 2.14
4 -15 8 2.12 1.82
4 -15 7 2.69 2.15
4 -15 6 2.68 2.26
4 -15 5 1.4 2.19
4 -15 4 4.21 2.45
4 -15 3 8.59 3.03
-4 -15 -3 5.73 2.34
-4 -15 -2 1.39 2.15
4 -15 2 2.41 2.26
-4 -15 -1 14.44 3.55
4 -15 1 13.98 3.7
4 -15 0 8.14 3.25
-4 -15 0 19.54 3.84
4 -15 -1 11.81 3.1
-4 -15 1 16.1 3.71
4 -15 -2 0.61 1.86
-4 -15 2 0 1.86
-4 -15 3 7.2 2.67
-4 -15 4 5.69 2.3
-4 -15 5 -1.16 1.98
-4 -15 6 0.35 1.85
-4 -15 7 3.06 2.35
-4 -15 8 1.05 1.66
-4 -15 9 -0.08 1.43
-4 -15 10 -2.68 1.81
-4 -15 11 0.42 1.25
-4 -15 12 1.65 1.15
4 -16 11 4.4 1.43
-4 16 11 2.93 0.91
4 -16 10 2.34 1.53
4 -16 9 0.87 1.61
4 -16 8 -0.72 1.87
4 -16 7 4 2.09
4 -16 6 3.08 2.38
4 -16 5 3.7 1.97
4 -16 4 3.94 2.2
4 -16 3 16.4 4.02
-4 -16 -3 29.93 3.72
4 -16 2 12.27 3.62
-4 -16 -2 14.38 2.99
4 -16 1 80.66 6.54
-4 -16 -1 93.12 6.57
4 -16 0 0.33 1.74
-4 -16 0 0.78 1.98
4 -16 -1 87.16 6.33
-4 -16 1 89.58 6.56
-4 -16 2 17.39 3.4
-4 -16 3 27.58 4.16
-4 -16 4 -0.23 1.97
-4 -16 5 1.3 1.65
-4 -16 6 7.95 2.52
-4 -16 7 5.61 2.24
-4 -16 8 1.58 1.68
-4 -16 9 1.99 1.66
-4 -16 9 1.97 1.29
-4 -16 10 0.81 1.34
-4 -16 11 3.46 1.25
4 -17 10 0.87 1.07
4 -17 9 -0.96 1.32
4 -17 8 0.1 1.44
4 -17 7 0 1.56
4 -17 6 -0.01 1.62
4 -17 5 -0.42 1.78
4 -17 4 1.64 1.98
-4 -17 -3 -0.09 1.6
4 -17 3 0.47 1.93
4 -17 2 4.64 2.36
-4 -17 -2 2.77 1.73
-4 -17 -1 0.09 1.61
4 -17 1 -3.27 2
-4 -17 0 -0.37 1.71
4 -17 0 -0.12 1.65
-4 -17 1 -1.2 1.82
4 -17 -1 0.83 1.79
-4 -17 2 3.97 2.12
-4 -17 3 -0.47 1.67
-4 -17 4 -3.29 2.13
-4 -17 5 3.54 1.95
-4 -17 6 1.88 1.9
-4 -17 7 0.16 1.51
-4 -17 8 0.57 1.2
-4 -17 9 -1.63 1.37
-4 -17 9 -0.6 0.96
-4 -17 10 0.98 1
4 -18 8 1.18 1.14
4 -18 7 2.68 1.58
4 -18 6 1 1.56
4 -18 5 10.56 2.41
4 -18 4 4.52 2.02
4 -18 3 8.69 2.67
-4 -18 -2 12.47 2.37
4 -18 2 8.14 2.75
-4 -18 -1 3.27 1.67
4 -18 1 2.61 2.05
4 -18 0 2.59 1.7
-4 -18 0 3.48 1.93
-4 -18 1 1.65 1.62
4 -18 -1 1.32 1.54
-4 -18 2 14.34 2.77
-4 -18 3 8.58 2.55
-4 -18 4 6.05 2.18
-4 -18 5 9.75 2.3
-4 -18 6 1.94 1.38
-4 -18 7 3.29 1.41
-4 -18 8 1.03 1.15
-4 -18 8 1.22 0.93
4 -19 6 -1.03 1.13
4 -19 5 -0.42 1.3
-4 -19 -2 1.5 1.31
-4 -19 -1 0.35 1.31
-4 -19 0 0.06 1.32
-4 -19 1 0.08 1.31
-4 -19 2 1.69 1.44
-4 -19 3 1.59 1.47
-4 -19 4 0.79 1.36
-4 -19 5 0.72 1.21
-4 -19 6 -0.31 1.03
-4 -20 0 0.47 1.07
-4 -20 1 2.28 1.26
-4 -20 2 1.15 1.12
-4 -20 3 0.65 1.03
-4 -20 4 0.79 0.96
5 0 0 -0.96 1.12
5 0 1 -0.38 0.83
5 0 2 -0.11 0.76
5 0 3 -0.27 0.79
-5 0 4 0.72 1.85
-5 0 5 1.23 2.12
5 0 5 0.08 0.72
-5 0 6 -0.11 2.67
-5 0 7 0.77 2.86
-5 0 8 0.03 2.74
-5 0 9 -1.85 3.28
5 0 10 -0.73 1.81
-5 0 10 0.95 2.98
-5 0 11 -0.94 2.61
5 0 11 -0.8 1.73
-5 0 12 2.25 4.08
5 0 12 2.21 1.84
5 0 13 1.11 1.87
5 0 14 3.02 1.67
5 0 15 -2.51 1.73
5 0 16 -0.58 1.21
5 0 17 1.46 0.99
5 0 18 11.3 1.14
5 -1 18 4.11 0.85
5 -1 17 0.07 0.89
5 -1 16 -0.43 1.27
5 -1 15 1.81 1.51
5 -1 14 6.93 2.29
5 -1 13 21.79 3.32
-5 1 12 8.97 5.07
5 -1 12 8.26 2.37
5 -1 11 32.65 4.13
-5 1 11 30.64 7.77
5 -1 10 66.19 5.41
-5 1 10 63.06 10.04
-5 1 9 2.5 2.64
-5 1 8 68.61 9.87
-5 1 7 246.97 16.11
-5 1 6 43.7 7.24
5 -1 6 53.65 4.3
5 -1 5 15.74 2.93
-5 1 5 22.91 4.61
-5 1 4 295.09 12.91
5 -1 3 27.59 3.23
5 -1 2 138.67 5.75
5 -1 1 231.25 7.76
5 -1 0 295.09 8.48
5 1 1 233.79 6.11
5 -1 -1 242 8.61
5 -1 -2 166.89 7.73
5 1 2 141.76 4.23
-5 -1 3 33.89 3.96
-5 -1 4 275.1 11.96
-5 -1 5 19.32 4.37
-5 -1 6 65.03 7.51
-5 -1 7 238.89 14.59
-5 -1 8 76.77 9.55
-5 -1 9 0.41 2.83
5 1 10 64.57 5.09
-5 -1 10 61.01 9.53
5 -1 -10 61.29 8.29
5 1 11 32.13 3.91
-5 -1 11 29.66 7.01
5 -1 -11 30.12 5.69
5 1 12 13.26 2.84
5 1 13 19.93 2.8
5 1 14 1.77 1.45
5 1 15 7.69 1.94
5 1 16 2.36 1.16
5 1 17 2.47 1.01
5 1 18 38.78 1.77
5 -2 18 3.53 0.85
5 -2 17 -1.33 1.11
5 -2 16 0.75 1.35
5 -2 15 17.6 2.98
5 -2 14 6.86 2.42
5 -2 13 31.44 4.36
-5 2 12 -0.41 3.36
5 -2 12 -0.02 1.78
-5 2 11 67.79 10.6
5 -2 11 60.48 5.49
5 -2 10 9.8 2.5
-5 2 10 12.68 5.49
-5 2 9 46.9 8.65
-5 2 8 139.65 13.12
-5 2 7 127.97 11.64
-5 2 6 163.97 12.95
5 -2 6 180.75 8.4
-5 2 5 220.53 13.69
5 -2 5 237.52 9.4
5 -2 3 193.69 8.06
5 -2 2 211.53 7.25
5 -2 1 1524.55 20.03
5 -2 0 6.5 1.9
5 -2 -1 1437.04 21.32
5 2 2 146.08 3.32
-5 -2 2 146.17 6.28
-5 -2 3 186.82 8.24
5 -2 -3 188.44 9.43
5 -2 -4 588.85 17.13
-5 -2 4 560.39 15.33
-5 -2 5 225 11.12
5 2 5 231.6 12.69
5 -2 -5 235.91 11.93
-5 -2 6 150.01 11.09
5 2 6 160.47 11.63
5 -2 -6 164.79 11.06
-5 -2 7 102.87 10.23
5 -2 -7 120.51 9.91
-5 -2 8 119.59 11.34
5 -2 -8 131.81 11.05
-5 -2 9 38.25 7.18
5 -2 -9 38.84 6.37
5 -2 -10 9.97 4
5 2 10 11.62 2.79
-5 -2 10 13.34 5.1
5 2 11 75.88 5.35
5 2 12 -4.08 2.17
5 2 13 27.92 3.3
5 2 14 4.43 1.58
5 2 15 11.86 2.08
5 2 16 8.69 1.6
5 2 17 9.53 1.34
5 -3 18 5.06 0.95
5 -3 17 -2.45 1.15
5 -3 16 -1.91 1.61
5 -3 15 4.44 2.16
5 -3 14 12.74 2.98
5 -3 13 8.46 2.55
5 -3 12 -4.27 2.34
-5 3 12 0.61 3.49
5 -3 11 -2.84 2.71
-5 3 11 -0.13 3.56
-5 3 10 119.23 14.77
5 -3 10 129.5 8.26
-5 3 9 12.49 5.38
-5 3 8 52.55 8.98
5 -3 7 235.21 11.07
-5 3 7 214.27 15.72
5 -3 6 1044.1 22.51
-5 3 6 1011.93 30.96
5 -3 5 187.28 9.34
-5 3 5 148.21 12.37
5 -3 3 277.05 9.96
5 -3 2 378.79 10.49
5 -3 1 590.63 13.28
5 -3 0 496.94 12.58
5 -3 -1 517.54 12.83
5 3 2 314.39 9.86
5 -3 -2 336.01 11.28
5 3 3 239.65 9.92
-5 -3 3 248.05 7.67
5 -3 -3 247.53 10.43
5 -3 -4 9.67 2.89
5 3 4 5.42 2.83
-5 -3 4 10.12 2.41
-5 -3 5 155.95 9.01
5 3 5 145.37 11.02
5 -3 -5 168.45 10.2
5 3 6 1014.34 27.61
5 -3 -6 1015.65 25.2
5 3 7 187.62 14.47
-5 -3 7 210.13 12.6
5 -3 -7 218.31 12.48
5 3 8 47.63 8.61
-5 -3 8 54.84 7.67
5 -3 -8 47.57 6.92
5 -3 -9 11.91 3.41
5 3 10 137.51 7.3
5 -3 -10 146.97 11.92
5 3 11 -2.7 1.91
5 3 12 2.26 1.62
5 3 13 5.28 1.71
5 3 14 13.1 2.23
5 3 15 5.73 1.55
5 3 16 7.36 1.41
5 3 17 46.14 2.3
5 -4 17 1.87 1.08
5 -4 16 6.89 2.03
5 -4 15 12.13 2.61
5 -4 14 4.02 2.3
5 -4 13 3.55 2.28
-5 4 12 -0.38 4.63
5 -4 12 -3.26 2.86
5 -4 11 3.89 2.42
-5 4 11 5.58 4.07
-5 4 10 141.36 15.87
5 -4 10 142.87 8.42
-5 4 9 220.9 18.86
-5 4 8 98.62 12.22
-5 4 7 267.34 17.78
5 -4 7 241.54 12.74
5 -4 6 388.18 15.6
-5 4 6 387.83 20.55
5 -4 5 310.35 13.12
5 -4 3 169.02 8.85
5 -4 2 574.86 14.87
5 -4 1 223.79 9.74
5 -4 0 78.34 5.66
5 -4 -1 251.44 9.61
5 4 2 445.1 11.98
5 -4 -2 602.47 14.75
5 -4 -3 173.77 8.9
5 4 3 106.38 8.45
5 4 4 35.58 5.28
5 -4 -4 38.02 4.85
5 4 5 311.56 14.75
5 -4 -5 331.31 13.86
5 4 6 303.59 17.74
5 -4 -6 402.73 15.85
5 4 7 248.53 15.48
5 -4 -7 238.77 13.24
5 -4 -8 92.97 8.87
5 4 8 87.95 11.29
5 4 9 220.81 17.3
5 -4 -9 226.1 13.7
5 4 10 146.16 6.59
5 4 11 1.19 1.21
5 4 12 -1.92 1.4
5 4 13 8.43 1.99
5 4 14 8.22 1.88
5 4 15 12.29 1.87
5 4 16 30.15 2.29
5 -5 17 -3.76 1.23
5 -5 16 5.11 1.79
5 -5 15 2.6 1.98
5 -5 14 17.65 3.59
5 -5 13 1.52 2.17
5 -5 12 34.18 4.79
-5 5 12 30.58 9.95
5 -5 11 20.32 3.84
-5 5 11 22.06 7.53
5 -5 10 37.12 4.96
-5 5 10 36.57 9.9
-5 5 9 18.1 6.99
5 -5 9 16.21 3.34
-5 5 8 174.75 16.59
5 -5 7 148.21 10.68
-5 5 7 128.38 13.67
5 -5 6 183.32 11.71
-5 5 6 181.83 15.02
5 -5 5 190.39 11.28
5 -5 3 123.57 8.84
5 -5 2 297.27 11.81
5 -5 1 160.64 8.37
5 -5 0 6.39 2.19
5 5 1 119.63 5.01
5 -5 -1 164.97 8.58
5 5 2 243.05 9.86
5 -5 -2 257.25 11.16
5 5 3 128.65 8.46
5 -5 -3 119.39 8.5
5 5 4 11.77 3.27
5 -5 -4 11.14 2.79
5 5 5 181.03 12.32
5 -5 -5 178.38 10.47
5 5 6 182.28 13.21
5 -5 -6 155.23 10.74
5 5 7 131.69 12.54
5 -5 -7 129.76 10.1
5 5 8 155.9 14.39
5 -5 -8 176.34 11.75
5 5 9 15.21 5.94
5 5 9 16.78 2.63
5 -5 -9 22.93 4.58
5 5 10 31.92 3.73
5 5 10 40.31 9.61
5 5 11 19.27 2.81
5 5 12 38.86 3.51
5 5 13 8.7 1.91
5 5 14 22.43 2.43
5 5 15 26.54 2.46
5 -6 16 1.31 1.36
5 -6 15 2.94 2.11
5 -6 14 39.82 5.2
5 -6 13 7.9 3.35
5 -6 12 13.01 3.58
-5 6 11 85.96 14.49
5 -6 11 118.26 8.56
5 -6 10 7.84 2.78
-5 6 10 9.4 5.4
5 -6 9 68.54 6.63
-5 6 9 72.57 11.9
-5 6 8 166.45 17.55
5 -6 7 153.02 12.43
-5 6 7 165.92 15.62
-5 6 6 28.49 7.37
5 -6 6 37.02 5.97
5 -6 5 1.21 1.98
5 -6 3 198.95 11.63
5 -6 2 74.8 6.68
5 -6 1 80.51 6.38
5 -6 0 54.23 5.37
5 -6 -1 80.95 6.38
5 6 2 64.64 5.31
5 -6 -2 68.13 6.35
5 6 3 204.98 10.4
5 -6 -3 225.15 11.22
5 6 4 152.24 11.22
5 -6 -4 183.59 10.41
5 -6 -5 -1.05 2.2
5 6 5 -1.7 2.86
5 6 6 28.64 6.97
5 -6 -6 33.34 5.32
5 6 7 173.14 14.42
5 -6 -7 170.92 11.33
5 6 8 179.64 15.48
5 -6 -8 189.31 12.02
5 6 9 74.73 4.63
5 6 9 73.33 11.05
5 6 10 9.9 2.12
5 6 10 8.88 5.38
-5 -6 10 7.38 2.34
-5 -6 11 104.3 6.97
5 6 11 118.16 5.58
5 6 12 17.34 2.74
-5 -6 12 14.01 3.13
5 6 13 28.39 2.77
5 6 14 72.92 3.76
5 -7 17 -2.94 1.12
5 -7 16 2.13 1.4
5 -7 15 10.48 2.59
5 -7 14 15.77 3.72
5 -7 13 8.79 2.97
5 -7 12 82.15 7.24
5 -7 11 34.92 5.02
-5 7 11 22.02 7.65
5 -7 10 48.5 5.65
-5 7 10 55.13 12.49
5 -7 9 10.16 3.12
-5 7 9 7.73 5.02
-5 7 8 23.41 7.42
5 -7 8 31.18 4.38
5 -7 7 124.74 11.28
-5 7 7 120.6 14.41
5 -7 6 22.47 5.31
-5 7 6 28.56 6.88
5 -7 5 2.2 2.19
5 -7 4 87.17 9.05
5 -7 2 406.58 16.14
5 -7 1 85.47 8.11
5 -7 0 29.76 4.69
5 -7 -1 75.17 7.58
5 -7 -2 325.23 14.42
5 7 3 29.71 4.89
5 -7 -3 42.05 5.66
5 7 4 79.42 7.83
5 -7 -4 76.36 7.52
5 -7 -5 2.71 2.1
5 7 5 3.62 2.21
5 7 6 27.81 6.23
5 -7 -6 23.41 4.87
5 -7 -7 113.76 9.97
5 7 7 111.83 12.24
5 7 8 27.61 3.32
5 7 8 22.23 6.45
5 7 9 3.81 3.99
5 7 9 14.11 2.58
5 7 10 53.47 10.02
5 7 10 54.74 3.92
-5 -7 10 36.1 4.96
5 7 11 45.53 3.55
-5 -7 11 28.53 4.12
5 7 12 98.17 4.82
-5 -7 12 66.44 5.88
-5 -7 13 10.45 2.9
5 7 13 91.04 4.17
5 -8 16 5.01 1.72
5 -8 15 10.44 2.64
5 -8 14 5.75 2.9
5 -8 13 1.18 2.19
5 -8 12 15.27 3.72
5 -8 11 40.2 5.48
-5 8 10 29.41 10.12
5 -8 10 18.74 4.16
5 -8 9 15.04 3.86
-5 8 9 17.47 7.37
5 -8 8 100.99 7.15
-5 8 8 89.04 13.87
5 -8 7 92.56 10.96
-5 8 7 93.57 13.71
-5 8 6 7.58 5.03
5 -8 6 9.34 3.99
5 -8 5 54.34 7.88
5 -8 4 75.39 9.16
5 -8 2 16.93 4.24
5 -8 1 45.01 6.37
5 -8 0 133.65 9.88
5 -8 -1 47.25 6.49
5 -8 -2 15.1 3.89
5 -8 -3 7.15 3.03
5 -8 -4 78.02 7.54
5 -8 -5 49.23 6.1
5 8 5 35.61 7.59
5 8 6 5.88 3.37
5 -8 -6 11.59 3.41
5 8 7 108.22 12.69
5 -8 -7 117.89 9.44
5 8 8 89.46 11.83
5 8 8 121.78 5.49
5 8 9 63.68 4.11
5 8 9 17.95 5.99
-5 -8 10 14.73 3.26
5 8 10 18.83 7.3
-5 -8 11 29.49 4.16
-5 -8 12 12.79 3.05
-5 -8 13 7.57 2.6
5 -9 16 11.08 1.76
5 -9 15 1.19 1.43
5 -9 14 6.18 2.3
5 -9 13 8.5 2.73
5 -9 12 31.52 4.99
5 -9 11 7.24 2.91
5 -9 10 4.47 2.85
-5 9 10 10.96 6.53
5 -9 9 138.84 9.79
-5 9 9 148.95 18.77
5 -9 8 42.72 5.97
-5 9 8 63.94 12.51
5 -9 7 83.38 10.76
5 -9 7 72.54 6.39
-5 9 7 84.46 13.04
-5 9 6 9.62 5.32
5 -9 6 4.48 2.92
5 -9 6 14.98 4.82
5 -9 5 42.03 7.8
5 -9 4 29.01 6.69
5 -9 3 248.41 16.4
5 -9 1 29.59 5.55
5 -9 0 114.24 10.13
5 -9 -1 30.21 5.2
5 -9 -2 37.91 5.99
5 -9 -3 221.54 13.27
5 -9 -4 28.23 5.01
5 -9 -5 45.04 6.23
5 -9 -6 10.98 3.79
-5 -9 7 89.63 6.18
-5 -9 10 1.08 3.02
-5 -9 11 1.42 1.99
-5 -9 12 22.18 3.49
-5 -9 13 9.4 2.51
5 -10 16 6.85 1.37
5 -10 15 -0.26 1.24
5 -10 14 4.41 1.99
5 -10 13 2.96 2.29
5 -10 12 10.71 3.04
5 -10 11 3.13 2.36
5 -10 10 3.27 2.73
5 -10 9 76.48 6.5
-5 10 9 65.69 12.21
5 -10 9 57.81 6.7
5 -10 8 25.77 4.18
-5 10 8 24.21 8.01
5 -10 7 19.44 6.18
-5 10 7 16.55 6.67
5 -10 7 24.63 4.15
5 -10 6 1.37 2.19
5 -10 6 0.67 2.57
-5 10 6 -2.41 3.38
-5 10 5 79.63 11.55
5 -10 5 74.63 10.25
5 -10 5 97.65 7.15
5 -10 4 86.49 10.63
5 -10 4 108.1 7.15
5 -10 3 102.8 11.44
5 -10 2 21.1 5.9
5 -10 0 26.46 5.56
5 -10 -1 2.65 2.47
5 -10 -2 20.11 5.13
5 -10 -3 107.74 9.65
5 -10 -4 87.05 8.85
-5 -10 4 92.59 5.99
-5 -10 5 59.09 5.75
5 -10 -5 64.98 7.93
-5 -10 6 1.05 1.6
-5 -10 7 21.57 3.41
-5 -10 8 23.99 3.55
-5 -10 11 3.76 2.33
-5 -10 12 5.49 2.37
-5 -10 13 0.96 1.7
5 -11 15 -1.13 1.11
5 -11 14 8.63 2.4
5 -11 13 0.7 1.7
5 -11 12 9.86 3.12
5 -11 11 -3.37 2.45
5 -11 10 5.88 2.68
5 -11 9 9.37 3.45
-5 11 8 5.98 4.84
5 -11 8 0.2 2.12
5 -11 7 34.95 7.92
-5 11 7 27.79 8.47
5 -11 7 16.63 4.38
5 -11 6 16.12 3.76
-5 11 6 17.54 7.22
5 -11 6 29.25 7.18
5 -11 5 7.05 3.97
5 -11 5 1.69 1.97
-5 11 5 3.59 4.26
5 -11 4 2.3 2.32
-5 -11 -4 4.72 1.95
5 -11 4 7.28 4.52
5 -11 3 3.67 2.89
-5 -11 -3 7.51 1.91
5 -11 3 3.19 2.67
5 -11 2 1.28 1.83
-5 -11 -2 0.89 1.46
5 -11 2 -1.33 3.37
-5 -11 -1 2.43 1.63
5 -11 1 1.55 1.73
5 -11 1 -1.13 2.82
5 -11 0 26.13 6.54
-5 -11 0 36.16 3.94
-5 -11 1 2.57 1.72
5 -11 -1 -0.76 2.12
5 -11 -2 1.54 2.54
-5 -11 2 -0.11 1.61
-5 -11 3 5.7 2.16
5 -11 -3 8.71 3.49
5 -11 -4 2 2.4
-5 -11 4 2.6 1.83
-5 -11 5 3.41 1.82
-5 -11 6 19.91 3.48
-5 -11 7 31.39 4.2
-5 -11 8 7.06 2.27
-5 -11 11 2.54 1.99
-5 -11 12 12.37 2.67
-5 -11 13 2.86 1.63
5 -12 14 -1.11 1.39
5 -12 13 -1.38 1.71
5 -12 12 2.75 2.18
5 -12 11 6.49 2.81
5 -12 10 -2.7 2.76
5 -12 9 -1.77 2.87
5 -12 8 0.13 1.93
-5 12 7 35.56 9.75
5 -12 7 45.07 5.3
5 -12 6 9.8 2.85
5 -12 6 12.39 5.81
-5 12 6 4.78 3.9
5 -12 5 6.73 2.53
-5 12 5 -0.77 3.56
5 -12 5 1.51 3.07
5 -12 4 13.77 3.26
-5 -12 -4 6.92 2.45
-5 12 4 9.59 5.58
5 -12 4 9.71 5.34
5 -12 3 9.38 5.12
-5 -12 -3 7.25 2.52
5 -12 3 14.17 3.3
5 -12 2 16.74 5.28
5 -12 2 25.7 3.9
-5 -12 -2 13.57 3.27
-5 -12 -1 11.02 2.55
5 -12 1 9.7 2.84
5 -12 1 4.72 3.65
-5 -12 0 27.98 3.73
5 -12 0 25.86 6.89
5 -12 0 37.8 4.41
-5 -12 1 8.03 2.5
5 -12 -1 6.9 3.65
5 -12 -1 10.51 2.86
5 -12 -2 16.47 5.22
-5 -12 2 20.04 3.18
-5 -12 3 6.18 2.4
5 -12 -3 2.52 2.82
5 -12 -3 9.3 3.72
-5 -12 4 11.95 2.94
5 -12 -4 5.85 3.05
-5 -12 5 4.19 2.31
-5 -12 6 9.57 2.76
-5 -12 7 27.71 4.44
-5 -12 8 1.41 1.98
-5 -12 9 2.72 2.02
-5 -12 10 -2.22 2.26
-5 -12 11 6.77 2.44
-5 -12 12 -0.03 1.49
-5 -12 13 5.69 1.71
5 -13 14 0.76 0.96
5 -13 13 -2 1.7
5 -13 12 6.99 2.3
-5 13 12 3.7 1.32
5 -13 11 0.26 1.71
5 -13 10 1.26 2.06
5 -13 9 7.21 3.05
5 -13 8 -1.06 2.01
5 -13 7 27.94 4.99
5 -13 6 -0.13 2.23
5 -13 5 43.2 8.86
-5 13 5 30.08 8.64
5 -13 5 29.71 5.01
5 -13 4 83.03 12.24
-5 13 4 73.47 12
-5 -13 -4 89 6.04
-5 -13 -3 43.78 4.43
5 -13 3 28.53 4.99
5 -13 3 41.37 9.23
5 -13 2 37.36 8.55
5 -13 2 22.6 5.12
-5 -13 -2 41.07 4.63
5 -13 1 35.41 8
5 -13 1 29.79 4.66
-5 -13 -1 30.58 4.19
5 -13 0 406.38 25.2
5 -13 0 381.22 14
-5 -13 0 411.13 13.49
5 -13 -1 27.58 6.91
5 -13 -1 23.92 4.1
-5 -13 1 29.41 4.2
-5 -13 2 36.69 4.72
5 -13 -2 31.54 7.09
5 -13 -3 28.4 7.13
-5 -13 3 39.89 4.84
-5 -13 4 81.97 6.6
-5 -13 5 40.79 4.72
-5 -13 6 6.9 2.39
-5 -13 7 38.99 4.61
-5 -13 8 -0.58 1.67
-5 -13 9 3.97 1.94
-5 -13 10 -0.31 1.96
-5 -13 11 0.61 1.63
-5 -13 12 5.55 1.92
-5 -13 13 -0.29 1.09
5 -14 13 -1.21 1.1
5 -14 12 2.55 1.68
-5 14 12 3.14 1.12
5 -14 11 3.66 1.9
5 -14 10 0.63 1.8
5 -14 9 0.7 1.97
5 -14 8 1.24 2.37
5 -14 8 4.41 2.45
5 -14 7 39.45 5.02
5 -14 6 5.33 2.79
5 -14 5 22.45 4.28
5 -14 4 27.24 4.32
-5 -14 -4 15.74 3.34
-5 -14 -3 26.65 4.09
5 -14 3 28.11 4.48
5 -14 2 14.28 5.32
5 -14 2 20.97 4.35
-5 -14 -2 23.61 3.93
5 -14 1 72.82 11.63
-5 -14 -1 78.7 6.9
5 -14 0 11.89 3.25
-5 -14 0 16.34 3.44
5 -14 0 11.38 5.92
5 -14 -1 77.52 11.91
5 -14 -1 104.17 7.25
-5 -14 1 82.53 6.92
5 -14 -2 16.87 6.21
-5 -14 2 23.83 3.9
-5 -14 3 27.92 4.25
-5 -14 4 23.7 3.7
-5 -14 5 16.8 3.47
-5 -14 6 2.75 1.9
-5 -14 7 28.29 4.35
-5 -14 8 4.96 2.18
-5 -14 9 1.59 1.67
-5 -14 10 0.57 1.69
-5 -14 11 -0.06 1.43
-5 -14 12 3.32 1.44
5 -15 12 -0.41 1.15
5 -15 11 0.81 1.38
5 -15 10 1.55 1.73
5 -15 9 2.42 2.09
5 -15 8 2.78 2.27
5 -15 7 2.8 2.09
5 -15 6 1.41 2
5 -15 5 20.65 4.09
5 -15 4 1.47 2.13
-5 -15 -4 2.31 1.9
5 -15 3 6.58 3.36
-5 -15 -3 16.61 3.22
5 -15 2 2.9 3.07
-5 -15 -2 9.29 2.79
-5 -15 -1 62.66 5.91
5 -15 1 51.13 5.62
5 -15 0 56.57 5.88
-5 -15 0 90.63 6.77
5 -15 -1 46.46 5.08
-5 -15 1 76.12 6.21
-5 -15 2 9.87 3.18
-5 -15 3 15.23 3.18
-5 -15 4 2.07 1.92
-5 -15 5 31.24 4.11
-5 -15 6 1.44 1.64
-5 -15 7 2.39 1.92
-5 -15 8 1.48 1.56
-5 -15 9 0.11 1.48
-5 -15 10 -0.09 1.51
-5 -15 11 0.11 1.13
5 -16 11 2.29 1.29
-5 16 11 -1.12 0.91
5 -16 10 -0.18 1.23
5 -16 9 1.24 1.64
5 -16 8 -0.09 1.62
5 -16 7 -0.95 1.89
5 -16 6 2.21 1.91
5 -16 5 11.48 3.04
5 -16 4 2.65 2.23
-5 -16 -4 2.49 1.61
5 -16 3 26.01 4.19
-5 -16 -3 23.59 3.42
5 -16 2 16.59 3.7
-5 -16 -2 19.24 3.35
5 -16 1 5.14 2.47
-5 -16 -1 4.12 2.11
5 -16 0 7.86 2.79
-5 -16 0 8.41 2.8
-5 -16 1 4.41 2.24
5 -16 -1 3.91 2.28
-5 -16 2 16.98 3.52
-5 -16 3 14.64 3.55
-5 -16 4 0.85 1.82
-5 -16 5 9.16 2.51
-5 -16 6 2.74 1.8
-5 -16 7 0.94 1.41
-5 -16 8 0.79 1.42
-5 -16 9 1.39 1.54
-5 -16 9 2.1 1.31
-5 -16 10 -1.23 1.34
5 -17 10 0.82 0.98
-5 17 10 -0.72 0.78
5 -17 9 1.63 1.34
5 -17 8 0.05 1.37
5 -17 7 0.68 1.56
5 -17 5 0.03 1.78
5 -17 4 2.81 2.09
-5 -17 -3 -0.78 1.49
5 -17 3 -2.18 1.99
5 -17 2 3.43 2.13
-5 -17 -2 3.88 1.9
5 -17 1 2.53 2.06
-5 -17 -1 -0.02 1.66
-5 -17 0 -0.23 1.66
5 -17 0 0 1.65
5 -17 -1 2.46 1.78
-5 -17 1 3.66 2.15
-5 -17 2 0.62 1.93
-5 -17 3 0.22 1.74
-5 -17 4 2.8 1.74
-5 -17 5 5.25 2.18
-5 -17 6 0.22 1.67
-5 -17 7 0.36 1.46
-5 -17 8 0.84 1.28
-5 -17 9 -1.99 1.48
5 -18 8 -2.1 1.13
5 -18 7 -0.75 1.29
5 -18 6 0.08 1.38
-5 -18 -3 2.77 1.46
5 -18 3 2.15 1.89
-5 -18 -2 2.5 1.42
5 -18 2 3.87 2.05
-5 -18 -1 -0.16 1.66
5 -18 1 1.14 1.69
-5 -18 0 0.32 1.41
5 -18 0 0.96 1.52
-5 -18 1 1.01 1.76
-5 -18 2 4.13 2.04
-5 -18 3 2.35 2.02
-5 -18 4 1.3 1.82
-5 -18 5 2.64 1.84
-5 -18 6 2.51 1.61
-5 -18 7 0.23 1.06
-5 -18 8 -1.07 1.18
5 -19 5 -2.86 1.35
5 -19 4 -2.23 1.44
-5 -19 -2 0.42 1.14
-5 -19 -1 3.66 1.46
-5 -19 0 -0.04 1.31
-5 -19 1 1.35 1.44
-5 -19 2 1.51 1.37
-5 -19 3 4.02 1.62
-5 -19 4 0.76 1.41
-5 -19 5 0.24 1.08
-5 -19 6 0.11 0.93
-5 -20 0 0.85 1.03
-5 -20 1 1.58 1.14
-5 -20 2 -0.23 1.04
-5 -20 3 0.16 0.96
6 0 0 2.85 1.97
6 0 -1 9.03 2.99
6 0 1 6.67 2.19
6 0 2 3.45 1.65
6 0 3 -0.24 0.9
-6 0 4 7.26 3.23
6 0 5 10.35 2.85
-6 0 5 25.68 6.22
-6 0 6 29.09 6.09
-6 0 7 25.26 7.12
-6 0 8 9.86 4.8
-6 0 9 9.73 5.34
6 0 10 2.17 1.91
-6 0 10 6.2 4.45
-6 0 11 1.52 3.44
6 0 -11 3.01 2.93
6 0 11 2.66 1.98
6 0 12 13.37 3.04
-6 0 12 6.98 5.49
6 0 13 12.44 3.03
6 0 14 -0.01 1.55
6 0 15 -2.21 1.53
6 0 16 0.21 1.03
6 0 17 2.37 1.03
6 0 18 13.25 1.21
6 -1 18 4.11 0.82
6 -1 17 16.62 1.99
6 -1 16 47.77 3.7
6 -1 15 26.17 3.01
6 -1 14 20.11 3.24
6 -1 13 34.77 3.9
6 -1 12 168.03 8.26
6 1 -12 141.89 13.05
-6 1 12 154.47 15.53
6 -1 11 269.71 10.4
-6 1 11 265.65 20.04
6 -1 10 476 13.48
-6 1 10 444.88 24.91
-6 1 9 71.06 9.21
-6 1 8 150.46 12.79
-6 1 7 2821 50.12
6 -1 6 425.09 10.47
-6 1 6 420.29 18
-6 1 5 4328.31 53.84
6 -1 3 1214.95 16.42
6 -1 2 1772.23 19.49
6 -1 1 2726.22 24.99
6 -1 0 255.14 8.11
6 -1 -1 2727.3 28.75
6 1 1 2742.66 22.31
6 -1 -2 1807.74 25.54
6 1 2 1784.35 15.07
6 -1 -3 1248.45 22.63
6 1 3 1282.76 10.93
-6 -1 4 680.44 17.23
-6 -1 5 4432.8 48.96
-6 -1 6 431.22 17.21
-6 -1 7 2869.24 46.93
-6 -1 8 145.31 11.9
6 -1 -9 70.15 8.17
-6 -1 9 75.85 9.31
6 1 10 423.6 12.1
-6 -1 10 423.59 22.21
6 -1 -10 450.08 21.52
-6 -1 11 263.25 18.63
6 1 11 268.4 9.65
6 -1 -11 266.51 16.85
6 1 12 151.8 7.38
6 1 13 32.33 3.55
6 1 14 19.08 2.58
6 1 15 28.61 2.91
6 1 16 61.21 3.65
6 1 17 18.25 1.82
6 1 18 40.93 1.75
6 -2 18 3.16 0.82
6 -2 17 -0.76 1.02
6 -2 16 -3.14 1.84
6 -2 15 2.24 1.86
6 -2 14 0.79 1.72
6 -2 13 0.7 1.94
-6 2 12 1.79 3.61
6 -2 12 -1.96 2.38
6 -2 11 -2.6 2.34
-6 2 11 0.12 3.38
6 -2 10 1.71 1.6
-6 2 10 4.14 4.17
-6 2 9 6.48 5.59
-6 2 8 0.13 2.97
-6 2 7 54.21 9.88
-6 2 6 2.04 3.3
6 -2 6 1.53 1.82
-6 2 5 10.29 5.21
6 -2 3 1.15 1.54
6 -2 2 3.94 2.26
6 -2 1 3.71 1.92
6 -2 0 0.27 1.2
6 -2 -1 5.4 2.2
-6 -2 2 3.26 1.65
6 -2 -2 5.72 2.66
6 2 2 3.86 1.15
-6 -2 3 0.33 1.24
6 -2 -3 -0.25 1.66
6 -2 -4 4.12 2.52
-6 -2 4 3.01 2.45
6 -2 -5 8.65 3.98
-6 -2 5 9.08 3.72
6 -2 -6 2.03 2.75
-6 -2 6 3.07 2.46
-6 -2 7 49.58 8.36
6 -2 -7 46.98 8.18
-6 -2 8 2.3 2.99
6 -2 -8 -0.1 1.91
6 -2 -9 8.89 4.25
-6 -2 9 10.47 4.86
6 2 10 4.73 2.33
-6 -2 10 6.67 4.27
6 -2 -10 1.61 2.88
6 -2 -11 0.04 2.51
6 2 11 3.22 1.94
6 2 13 -4.34 1.83
6 2 14 -0.83 1.36
6 2 15 0.81 1.2
6 2 16 1.52 1.05
6 2 17 9.6 1.42
6 -3 18 3.74 0.86
6 -3 17 8.73 1.64
6 -3 15 1.83 1.79
6 -3 14 3.27 2.11
6 -3 13 18.29 3.07
-6 3 12 28.96 7.69
6 -3 12 27.92 3.92
6 -3 11 8.85 2.37
-6 3 11 15.19 6.09
-6 3 10 94.38 11.9
6 -3 10 87.14 6.19
-6 3 9 388.14 23.51
-6 3 8 35.96 6.96
6 -3 7 1568.22 27.71
-6 3 7 1528.01 40.56
6 -3 6 870.49 19.72
-6 3 6 911.86 29.52
-6 3 5 3129 49.55
6 -3 3 116.29 6.64
6 -3 2 641.32 14.17
6 -3 1 108.6 5.8
6 -3 0 262.26 9.14
6 -3 -1 97.34 5.8
6 3 2 584.12 7.6
6 -3 -2 623.5 15.08
-6 -3 3 119.94 4.79
6 -3 -3 105.97 6.74
6 -3 -4 1374.26 25.86
-6 -3 4 1515.69 21.84
6 3 5 3206.67 44.21
6 -3 -5 3149.82 42.6
-6 -3 5 3123.58 36.84
6 3 6 929.65 26.27
-6 -3 6 855.77 21.53
6 -3 -6 883.76 23.95
-6 -3 7 1526.28 31.97
6 -3 -7 1545.94 33.79
-6 -3 8 41.52 6.25
6 -3 -8 36.26 5.37
6 -3 -9 397.32 18.68
6 3 10 76.8 4.78
6 -3 -10 98.95 9.31
6 3 11 10.42 1.76
6 3 12 27.51 2.98
6 3 13 15.66 2.38
6 3 14 2.77 1.39
6 3 15 2.28 1.41
6 3 16 6.46 1.36
6 3 17 44.64 2.38
6 -4 17 -2.48 1.25
6 -4 16 1 1.38
6 -4 15 1.84 1.91
6 -4 14 2.44 1.97
6 -4 13 1.67 1.96
-6 4 12 2.49 4.84
6 -4 12 1.09 2.15
6 -4 11 0.08 2.29
-6 4 11 -4.11 5.01
6 -4 10 6.52 2.5
-6 4 10 0.17 3.19
-6 4 9 6.41 5.16
6 -4 9 7.44 2.53
-6 4 8 9.66 5.51
-6 4 7 23.84 7.72
6 -4 7 25.74 5.38
6 -4 6 7.65 3.33
-6 4 6 9.29 4.94
6 -4 3 5.41 2.86
6 -4 2 2.53 2.05
6 -4 1 9.05 2.68
6 -4 0 0.68 1.58
6 -4 -1 5.27 2.53
6 -4 -2 3.69 2.21
6 -4 -3 6.58 2.86
6 4 3 3.29 2.2
6 -4 -4 1.04 1.84
6 4 4 2.05 2.29
6 4 5 1.1 2.41
6 -4 -5 0.53 1.76
6 -4 -6 9.16 3.67
6 4 6 5.35 4.14
6 4 7 28.26 6.4
6 -4 -7 22.74 5.83
6 -4 -8 8.31 3.84
6 4 8 8.4 4.43
6 4 9 2 1.84
6 -4 -9 3.28 3.31
6 -4 -10 1.14 2.67
6 4 10 -0.01 1.23
6 4 11 -0.63 1.33
6 4 12 2.81 1.65
6 4 13 3.94 1.67
6 4 14 5.1 1.68
6 4 15 6.66 1.52
6 4 16 25.46 2.35
6 -5 17 -2.46 1.1
6 -5 16 6.56 1.9
6 -5 15 2.07 1.85
6 -5 14 19.15 3.5
6 -5 13 10.12 2.88
6 -5 12 9.08 2.87
-6 5 11 72.62 11.61
6 -5 11 85 6.84
6 -5 10 122.89 7.8
-6 5 10 132.28 15.73
-6 5 9 85.13 12.01
6 -5 9 76.93 5.97
-6 5 8 59.75 9.47
6 -5 7 1065.14 27.39
-6 5 7 1128.61 38.24
6 -5 6 134.01 9.31
-6 5 6 148.93 13.37
6 -5 3 1658.54 28.31
6 -5 2 141.65 8.13
6 -5 1 197.23 9.17
6 -5 0 70.6 5.67
6 -5 -1 209.34 9.52
6 -5 -2 144.86 8.08
6 5 3 1766.67 26.54
6 -5 -3 1617.86 28.18
6 -5 -4 71.42 6.14
6 5 4 82.17 6.81
6 -5 -5 555.14 18.14
6 5 5 583.16 19.84
6 5 6 148.42 10.97
6 -5 -6 144.07 9.63
6 5 7 1143.73 32.9
6 -5 -7 1110.6 28
6 5 8 63.62 8.74
6 -5 -8 64.45 7.29
6 -5 -9 86.57 8.58
6 5 9 82.55 4.65
6 5 10 133.62 6
6 5 11 84.54 4.84
6 5 12 12.65 2.19
6 5 13 14.13 2.22
6 5 14 24.69 2.52
6 5 15 26.85 2.46
6 -6 16 2.85 1.66
6 -6 15 0.15 1.59
6 -6 14 1.21 2.18
6 -6 13 -0.95 2.46
6 -6 12 4.49 2.75
6 -6 11 2 2.4
-6 6 11 -0.99 4.51
6 -6 10 7.69 3
-6 6 10 6.77 5.5
-6 6 9 3.4 4.54
6 -6 9 3.21 2.28
6 -6 8 10.51 3.08
-6 6 8 8.24 5.31
6 -6 8 8.38 3.92
-6 6 7 0.86 2.98
6 -6 7 1.07 1.95
-6 6 6 1.09 3.49
6 -6 6 4.08 2.83
6 -6 5 8.08 3.29
6 -6 3 22.07 4.84
6 -6 2 29.42 5.25
6 -6 1 1.98 2.09
6 -6 0 9.57 3.67
6 -6 -1 3.17 2.44
6 -6 -2 21.06 4.97
6 6 3 7.5 2.8
6 -6 -3 9.63 3.8
6 6 4 5.48 3.03
6 -6 -4 6.23 3
6 6 5 1.94 2.56
6 -6 -5 1.8 2.45
6 -6 -6 0.18 1.73
6 6 6 1.86 3.1
6 -6 -7 1.78 2.28
6 6 7 3.83 3.79
6 6 8 6.05 2.21
6 6 8 9.01 4.42
6 -6 -8 5.61 2.77
6 6 9 4.2 1.8
6 6 9 6.6 4.98
6 6 10 8.64 2.17
6 6 11 7.53 1.97
6 6 12 8.75 2.05
6 6 13 15.8 2.16
6 6 14 41.96 3.11
6 -7 17 0.68 0.82
6 -7 16 6.79 1.74
6 -7 15 12.02 2.88
6 -7 14 56.91 5.55
6 -7 13 38.16 4.96
6 -7 12 114.55 8.07
6 -7 11 217.3 11.11
-6 7 11 205.33 20.63
6 -7 10 233.19 11.31
-6 7 10 251.46 23.11
6 -7 9 248.98 11.84
-6 7 9 226.27 20.72
6 -7 8 151.46 8.88
6 -7 8 171.22 13.23
-6 7 8 170.83 17.43
-6 7 7 166.03 16.21
6 -7 7 159.41 12.29
6 -7 6 775.6 26.6
-6 7 6 804.78 33.44
6 -7 5 170.07 12.24
6 -7 3 208.67 12.03
6 -7 2 356.19 14.87
6 -7 1 1020.78 24.4
6 -7 0 391.96 14.59
6 -7 -1 965.16 23.39
6 -7 -2 331.43 13.72
6 -7 -3 206.28 10.95
6 -7 -4 1015.24 25.53
6 -7 -5 166.29 10.84
6 7 5 180.49 11.87
6 7 6 821.58 26.81
6 -7 -6 820.28 24.46
6 7 7 164.77 13.22
6 -7 -7 169.42 11.51
6 7 8 167.06 6.42
6 7 8 168.67 14.34
6 -7 -8 166.96 11.73
6 7 9 244.7 7.75
6 7 9 248.12 18.52
6 7 10 217.97 7.07
-6 -7 10 232.88 10.16
6 7 11 193.74 6.56
6 7 12 105.9 4.87
6 7 13 97.6 4.35
6 -8 16 1.62 1.29
6 -8 15 1.98 1.71
6 -8 14 0.86 2
6 -8 13 0.35 2.12
-6 8 12 2.58 1.52
6 -8 12 7.34 3.27
6 -8 11 1.17 2.66
6 -8 10 6.31 3.14
-6 8 10 11.08 7.12
6 -8 9 8.74 3.51
-6 8 9 5.11 5.38
6 -8 8 -0.4 2.12
-6 8 8 1.49 4.3
6 -8 8 3.03 3.93
6 -8 8 4.18 2.3
6 -8 7 0.41 3.08
-6 8 7 -0.38 3.8
6 -8 7 4.59 2.35
-6 8 6 4.67 3.99
6 -8 6 5.68 4.2
6 -8 5 2.86 2.75
6 -8 4 4.48 3.08
6 -8 2 9.47 3.53
6 -8 1 9.63 4.59
6 -8 0 10.68 3.89
6 -8 -1 14.92 4.2
6 -8 -2 8.85 3.9
6 -8 -3 0.55 2.1
6 -8 -4 4.58 2.84
6 -8 -5 0 2.14
6 -8 -6 2.83 2.84
6 -8 -7 1.32 2.37
6 8 8 48.79 4.25
6 8 9 53.35 4.32
-6 -8 10 4.39 2.47
6 8 10 82.91 4.9
-6 -8 11 0.97 1.95
6 -9 16 4.87 1.4
6 -9 15 4.8 1.83
6 -9 14 -0.76 1.7
6 -9 13 -6.99 2.67
6 -9 12 100.18 7.46
-6 9 12 80.03 5.13
6 -9 11 46.92 5.45
6 -9 10 145.58 9.26
6 -9 9 122.75 8.74
-6 9 9 132.17 16.82
6 -9 8 48.12 6.02
6 -9 8 49.54 5.6
-6 9 8 56.5 11.02
6 -9 7 337.02 20.19
6 -9 7 331.39 12.98
-6 9 7 328.23 24.69
-6 9 6 129.48 15.1
6 -9 6 112.84 11.55
6 -9 6 130.9 7.98
6 -9 5 76.36 9.27
6 -9 4 237.18 16.09
6 -9 2 167.83 12.23
6 -9 1 204.69 13.16
6 -9 0 166.7 11.67
6 -9 -1 217.68 12.68
6 -9 -2 177.99 11.68
6 -9 -3 61.08 6.67
6 -9 -4 227.29 13.31
6 -9 -5 82.4 8.46
6 -9 -6 122.19 10.29
-6 -9 6 119.51 6.68
-6 -9 7 317.41 10.82
-6 -9 10 108.34 7.54
-6 -9 11 40.42 4.55
-6 -9 12 76.46 5.64
6 -10 15 2.57 1.44
6 -10 14 -1.64 1.77
6 -10 13 -7.68 2.6
-6 10 12 3.03 1.66
6 -10 12 7.89 3.01
6 -10 11 0.95 2.18
6 -10 10 1.13 2.41
6 -10 9 -0.21 2.6
-6 10 8 7.62 6.42
6 -10 8 1.93 2.67
6 -10 7 7.96 4.58
-6 10 7 9.05 5.69
6 -10 7 7.05 2.99
6 -10 6 3.48 2.41
-6 10 6 5.94 4.25
6 -10 6 5.68 3.82
6 -10 5 3.12 2.13
-6 10 5 0.08 2.99
6 -10 5 0.41 2.89
6 -10 4 3.94 2.45
6 -10 4 -0.3 2.77
6 -10 3 3.91 3.41
6 -10 1 -0.43 2.23
6 -10 0 5.8 3.57
6 -10 -1 2.98 3.01
6 -10 -2 2.09 1.88
6 -10 -3 2.51 2.55
-6 -10 4 5.2 2.17
6 -10 -4 4.26 3.57
-6 -10 5 1.39 1.61
6 -10 -5 1.12 2.14
6 -10 -6 2.76 2.92
-6 -10 6 2.33 2.21
-6 -10 7 7.99 2.46
-6 -10 8 6.36 2.47
-6 -10 10 -1.49 3
-6 -10 11 -1.26 2.41
-6 -10 12 4.77 2.12
6 -11 15 2.21 1.12
6 -11 14 1.95 1.54
6 -11 13 6.4 2.19
-6 11 13 10.44 1.67
6 -11 12 24.41 3.76
-6 11 12 19.25 2.61
6 -11 11 1.15 2.09
6 -11 10 4.83 2.6
6 -11 9 7.16 2.95
6 -11 8 17.18 3.97
6 -11 7 22.17 6.02
6 -11 7 15.72 3.83
6 -11 6 73.33 10.5
-6 11 6 61.84 10.92
6 -11 6 65.85 6.44
6 -11 5 11.4 3.44
-6 11 5 15.49 6.03
6 -11 5 15.68 5.18
-6 -11 -4 40.63 3.9
6 -11 4 29.72 6.56
6 -11 4 40.34 4.58
-6 -11 -3 9.74 2.08
6 -11 3 6.39 2.72
6 -11 3 7.02 3.6
6 -11 2 34.25 6.84
-6 -11 -2 41.23 4
6 -11 2 44.31 4.7
-6 -11 -1 61.11 4.83
6 -11 1 58.33 8.92
6 -11 1 57.99 5.51
-6 -11 0 457.51 12.74
6 -11 0 441.17 21.74
6 -11 0 488.98 14.19
6 -11 -1 61.52 8.19
-6 -11 1 61.24 4.79
6 -11 -2 34.71 5.98
-6 -11 2 39.42 4.05
6 -11 -3 7.7 3.3
-6 -11 3 10.56 2.31
6 -11 -4 43.04 6.74
-6 -11 4 37.59 4.08
-6 -11 5 17.21 2.94
6 -11 -5 16.31 4.27
-6 -11 6 67.96 5.37
-6 -11 7 17.69 3.12
-6 -11 8 28.53 3.78
-6 -11 10 3.34 2.02
-6 -11 11 5.04 2.08
-6 -11 12 20 3.1
6 -12 14 -1.84 1.34
6 -12 13 -4.47 2.01
-6 12 13 -0.18 0.96
6 -12 12 2.54 2.03
-6 12 12 0.38 1.08
6 -12 11 -0.81 1.88
6 -12 10 -1.52 2.25
6 -12 9 -0.81 2.41
6 -12 8 1.82 2.16
6 -12 7 4.81 2.69
-6 12 6 -1.52 3.45
6 -12 6 -2.44 4.24
6 -12 6 3.88 2.37
6 -12 5 1.61 2.5
6 -12 5 7.32 4.49
-6 12 5 3.6 4.91
6 -12 4 3.1 2.47
-6 -12 -4 4.06 2.17
6 -12 4 2.48 3.71
6 -12 3 0.43 2.09
-6 -12 -3 2.24 1.86
6 -12 2 0.51 2.95
-6 -12 -2 1.6 2
6 -12 2 4.96 2.7
6 -12 1 8.3 2.85
6 -12 1 3.84 3.49
-6 -12 -1 5.89 2.5
6 -12 0 17.75 6.51
6 -12 0 12.11 3.38
-6 -12 0 17.22 3.45
-6 -12 1 6.4 2.38
6 -12 -1 -0.09 2.82
6 -12 -1 6.39 3.06
-6 -12 2 2.31 1.91
6 -12 -2 0.43 2.81
6 -12 -3 0.66 2.49
-6 -12 3 0.08 1.5
6 -12 -4 7.91 4.06
-6 -12 4 7.27 2.54
-6 -12 5 7.17 2.55
-6 -12 6 3.03 1.77
-6 -12 7 5.11 2.35
-6 -12 8 1.93 1.74
-6 -12 9 0.43 1.64
-6 -12 10 -2.72 2.37
-6 -12 11 0.6 1.67
-6 -12 12 3.63 1.74
6 -13 14 6.21 1.42
6 -13 13 1.42 1.38
-6 13 12 6.38 1.55
6 -13 12 8.37 2.3
6 -13 11 10.17 2.67
6 -13 10 2.39 2.13
6 -13 9 6.06 2.61
6 -13 8 0.67 2.33
6 -13 7 2.77 2.19
6 -13 6 3.07 2.59
6 -13 5 12.96 3.37
-6 13 4 41.36 8.91
-6 -13 -4 49.69 4.62
6 -13 4 45.25 5.51
6 -13 4 47.99 9.28
6 -13 3 38.82 8.08
6 -13 3 31.22 4.53
-6 -13 -3 36.89 4.17
-6 -13 -2 149.15 8.1
6 -13 2 163.3 16.17
6 -13 2 140.04 8.48
6 -13 1 34.57 7.57
6 -13 1 22.38 5.03
-6 -13 -1 41.59 4.63
6 -13 0 114.31 13.06
6 -13 0 112.76 7.7
-6 -13 0 118.5 7.49
6 -13 -1 40.91 5
6 -13 -1 37.38 8.2
-6 -13 1 47.98 4.82
6 -13 -2 147.43 14.78
-6 -13 2 149.94 8.31
6 -13 -3 32.97 7.33
-6 -13 3 34.31 4.59
-6 -13 4 50.57 5.25
-6 -13 5 15.3 3.08
-6 -13 6 5.41 2.26
-6 -13 7 1.89 1.74
-6 -13 8 4.22 1.82
-6 -13 9 6.08 2.14
-6 -13 10 3.44 2.17
-6 -13 11 6.4 2.09
-6 -13 12 8.68 1.96
6 -14 13 -0.03 0.98
6 -14 12 0.02 1.24
-6 14 12 0.39 0.88
6 -14 11 0.65 1.52
6 -14 10 1.52 1.87
6 -14 9 -0.51 1.87
6 -14 8 -1.13 2.14
6 -14 7 5.76 2.71
6 -14 6 5.32 3
6 -14 5 -0.07 2.05
6 -14 4 2.88 2.45
-6 -14 -4 2.96 2.1
6 -14 3 -0.48 2.04
-6 -14 -3 1.23 1.8
6 -14 2 8.61 3.45
-6 -14 -2 13.15 3.15
6 -14 1 30.33 9.06
6 -14 1 31.26 4.76
-6 -14 -1 37.77 5.34
6 -14 0 10.1 3.26
6 -14 0 13.27 6.42
-6 -14 0 18.12 3.72
6 -14 -1 32.9 8.5
6 -14 -1 29.94 4.57
-6 -14 1 44.46 5.74
-6 -14 2 9.08 3.26
-6 -14 3 3.7 2.38
-6 -14 4 0.37 1.88
-6 -14 5 2.74 1.92
-6 -14 6 1.97 2.14
-6 -14 7 5.34 2.24
-6 -14 8 2.48 1.76
-6 -14 9 0.38 1.32
-6 -14 10 -1.63 1.72
-6 -14 11 -0.88 1.55
-6 -14 12 2.9 1.29
6 -15 12 5.75 1.42
6 -15 11 5.16 1.79
-6 15 11 3.73 1.17
6 -15 10 0.3 1.41
6 -15 9 6.06 2.16
6 -15 8 8.79 2.58
6 -15 6 7.97 3.2
6 -15 5 -0.58 1.91
-6 -15 -4 11.24 2.61
6 -15 4 9.36 3.02
-6 -15 -3 25.11 3.58
6 -15 3 12.22 3.67
6 -15 2 11.24 3.36
-6 -15 -2 15.68 3.21
6 -15 1 43.98 5.86
-6 -15 -1 67.02 5.9
6 -15 0 71.76 6.87
-6 -15 0 89.24 6.75
6 -15 -1 61.83 5.61
-6 -15 1 65.59 5.88
-6 -15 2 15.91 3.43
-6 -15 3 21.75 3.62
-6 -15 4 11.03 2.79
-6 -15 5 0.62 1.7
-6 -15 6 9.86 2.52
-6 -15 7 2.57 1.55
-6 -15 8 10.98 2.28
-6 -15 9 5.54 1.73
-6 -15 10 -0.94 1.61
-6 -15 11 2.71 1.4
6 -16 11 -4.21 1.32
6 -16 10 0.59 1.17
6 -16 9 -0.54 1.43
6 -16 8 -0.73 1.61
6 -16 7 -3.61 2.1
6 -16 5 1.84 2.09
-6 -16 -4 2.71 1.96
6 -16 4 1.73 2.04
-6 -16 -3 9.77 2.67
6 -16 3 7.94 2.93
-6 -16 -2 9.45 2.83
6 -16 2 8.27 2.87
-6 -16 -1 2.29 2.28
6 -16 1 1.08 2.13
-6 -16 0 8.27 2.77
6 -16 0 4.61 2.57
-6 -16 1 3.43 2.19
6 -16 -1 1.96 2.21
-6 -16 2 8.53 2.76
-6 -16 3 8.41 2.78
-6 -16 4 4.05 2.07
-6 -16 5 -2.07 1.78
-6 -16 6 -4.5 1.99
-6 -16 7 0.87 1.5
-6 -16 8 1.04 1.49
-6 -16 9 -1.06 1.44
-6 -16 9 0.44 1.05
-6 -16 10 -0.09 1.1
6 -17 9 1.18 1.14
6 -17 8 13.5 2.25
6 -17 7 3.63 1.78
6 -17 6 8.5 2.41
6 -17 4 7.3 2.57
6 -17 3 10.51 2.63
-6 -17 -3 9.54 2.11
6 -17 2 28.86 4.32
-6 -17 -2 39.54 4.03
6 -17 1 21.43 3.85
-6 -17 -1 28.67 3.7
-6 -17 0 0.6 1.56
6 -17 0 1.71 1.52
6 -17 -1 25.13 3.51
-6 -17 1 32.26 4.1
-6 -17 2 39.73 4.33
-6 -17 3 11.09 2.58
-6 -17 4 6.57 2.28
-6 -17 5 13.58 2.76
-6 -17 6 8.94 2.21
-6 -17 7 1.84 1.4
-6 -17 8 9.99 1.79
-6 -17 8 8.43 2.12
-6 -17 9 1.52 1.2
6 -18 7 1.59 1.18
6 -18 6 0.74 1.21
6 -18 5 0.54 1.38
-6 -18 -3 0.05 1.28
-6 -18 -2 -0.58 1.41
-6 -18 -1 -0.67 1.44
-6 -18 0 0.54 1.6
-6 -18 1 1.72 1.77
-6 -18 2 1.9 1.73
-6 -18 3 0.36 1.62
-6 -18 4 0.88 1.67
-6 -18 5 0.41 1.49
-6 -18 6 1.66 1.43
-6 -18 7 0.29 1.06
-6 -19 -2 8.83 1.72
-6 -19 -1 0.96 1.17
-6 -19 0 0.55 1.21
-6 -19 1 -1.24 1.35
-6 -19 2 7.25 1.78
-6 -19 3 5.9 1.75
-6 -19 4 2.9 1.45
-6 -19 5 3.24 1.38
-6 -19 6 0.91 0.94
-6 -20 1 0.25 1.03
-6 -20 2 0.31 0.95
7 0 0 -1.31 1.46
7 0 -1 -2.28 1.83
7 0 1 -0.17 0.9
7 0 2 1.05 1.11
7 0 3 0.59 0.79
-7 0 4 -0.69 1.82
-7 0 5 -0.75 2.34
-7 0 6 -0.65 2.12
-7 0 7 1.19 2.63
-7 0 8 0 2.44
-7 0 9 -2.91 3.53
-7 0 10 -1.11 3.03
7 0 10 0.81 1.36
-7 0 11 -0.43 2.78
7 0 -11 -0.21 2.44
7 0 11 0.49 1.59
7 0 -12 -3.86 3.62
7 0 12 1.81 1.8
-7 0 12 0.96 3.27
7 0 13 2.04 1.94
7 0 14 -7.89 2.18
7 0 15 -4.76 1.71
7 0 16 0.07 1.01
7 0 17 1.14 0.89
7 0 18 20.49 1.4
7 -1 18 6.9 0.94
7 -1 17 2.6 1.1
7 -1 16 -1.36 1.21
7 -1 15 0.07 1.63
7 -1 14 4.65 2.21
7 -1 13 10.67 2.83
-7 1 12 7.42 5.05
7 1 -12 5.87 4.08
7 -1 12 8.98 2.57
-7 1 11 14.09 5.66
7 -1 11 17.55 3.07
-7 1 10 51.89 9.83
7 -1 10 54.04 4.94
-7 1 9 19.71 5.76
-7 1 8 16.45 5.4
-7 1 7 37.37 6.8
-7 1 6 296.81 16.63
-7 1 5 67.77 7.73
7 -1 4 218.42 8.16
7 -1 3 42.92 3.64
7 -1 2 59.29 4.37
7 -1 1 50.81 4.33
7 1 0 92.86 6.26
7 -1 0 114.3 6.38
7 -1 -1 61.33 5.26
7 1 1 58.03 3.85
7 -1 -2 63.95 5.95
7 1 2 60.7 3.75
7 1 3 39.02 2.59
-7 -1 3 38.26 4.52
7 -1 -3 47.02 5.32
7 -1 -4 208.4 11.34
-7 -1 4 222.15 10.6
-7 -1 5 66.55 6.75
-7 -1 6 336.91 15.8
-7 -1 7 32.86 6.02
7 -1 -8 15.96 4.43
-7 -1 8 16.63 4.83
-7 -1 9 24.03 6.19
7 -1 -9 19.8 5.5
7 1 10 61.49 4.88
-7 -1 10 55.52 8.73
7 -1 -10 55.13 8.26
-7 -1 11 16.04 5.43
7 1 11 20.85 3.25
7 -1 -11 10.78 4.39
7 1 12 13.63 3
7 1 13 6.51 1.71
7 1 14 1.14 1.43
7 1 15 3.65 1.51
7 1 16 1.73 1.16
7 1 17 4.33 1.12
7 1 18 44.35 1.78
7 -2 18 5.72 0.94
7 -2 17 0.43 0.87
7 -2 16 -4.84 1.6
7 -2 15 0.95 1.5
7 -2 14 4.28 2.11
7 -2 13 10.95 2.87
-7 2 12 -2.51 3.22
7 -2 12 4.77 2.18
7 -2 11 3.92 1.8
-7 2 11 1.97 3.42
7 -2 10 10.59 2.73
-7 2 10 13.19 5.52
-7 2 9 24.2 7.02
-7 2 8 2.26 2.98
-7 2 7 340.23 19.49
7 -2 6 58.06 5.35
-7 2 6 61.11 8.1
-7 2 5 43.8 6.93
7 -2 4 195.38 8.81
7 -2 3 169.74 7.63
7 -2 2 136.87 6.69
7 -2 1 237.95 8.94
7 -2 0 223.4 9
7 -2 -1 222.77 9.28
7 2 1 177.64 7.16
7 -2 -2 132.98 8.33
7 2 2 132.71 4.58
7 -2 -3 190.23 10.14
-7 -2 3 193.77 8.29
7 -2 -4 210.46 11.07
-7 -2 4 194.64 10.17
7 -2 -5 43.14 6.08
-7 -2 5 49.64 5.87
-7 -2 6 67 6.86
7 -2 -6 57.12 7.24
-7 -2 7 351.92 17.03
7 -2 -7 315.97 16.75
-7 -2 8 3.63 3.1
7 -2 -8 5.67 2.85
-7 -2 9 23.01 5.62
7 -2 -9 28.72 5.73
7 2 10 12.7 2.79
7 -2 -10 13.05 4.48
-7 -2 10 13.2 5.11
7 -2 -11 2.82 2.51
7 2 11 6.21 1.92
7 2 12 -1.14 1.88
7 2 13 5.69 1.72
7 2 14 1.79 1.45
7 2 15 0.2 1.14
7 2 16 4.33 1.3
7 2 17 15.88 1.57
7 -3 17 -0.97 1.07
7 -3 16 -6.11 1.78
7 -3 15 12.34 2.66
7 -3 14 11.75 2.77
7 -3 13 2.96 1.92
-7 3 12 2.88 3.8
7 -3 12 2.87 2.04
7 -3 11 -1.54 2.65
-7 3 11 0.54 4.26
7 -3 10 16.51 3.52
-7 3 10 30.42 7.26
7 -3 9 8.12 2.59
-7 3 9 9.06 4.9
-7 3 8 138.28 13.82
-7 3 7 239.27 17.49
-7 3 6 1.69 2.97
7 -3 6 1.9 1.44
7 -3 4 270.7 11.45
7 -3 3 124.77 7.25
7 -3 2 475.21 13.57
7 -3 1 193.42 8.73
7 -3 0 428.03 13.14
7 -3 -1 190.15 9.02
7 3 2 417.35 7.57
7 -3 -2 448.91 14.46
-7 -3 3 99.28 5.18
7 -3 -3 139.62 8.54
-7 -3 4 270.64 10.09
7 -3 -4 264.95 12.44
-7 -3 5 33.35 4.59
7 -3 -5 37.68 5.74
-7 -3 6 2.59 2.11
7 -3 -6 3.57 2.64
7 -3 -7 246.68 14.69
-7 -3 7 229.58 13.57
-7 -3 8 145.13 11.87
7 -3 -8 137.33 11.82
7 -3 -9 6.29 3.13
7 3 9 2.72 1.56
7 3 10 22.72 2.82
7 -3 -10 23.85 5.27
7 3 11 0.14 1.51
7 3 12 1.38 1.26
7 3 13 1.83 1.34
7 3 14 13.13 2.16
7 3 15 8.09 1.86
7 3 16 11.09 1.59
7 3 17 53.76 2.37
7 -4 17 -1.71 1.05
7 -4 16 1.4 1.3
7 -4 15 1.87 1.93
7 -4 14 6.29 2.4
7 -4 13 9.42 2.69
7 -4 12 11.71 3.17
-7 4 12 11.02 6.13
7 -4 11 -0.06 2.64
-7 4 11 2.93 4.23
7 -4 10 8.46 2.74
-7 4 10 8.76 2.12
-7 4 10 8.9 5.15
7 -4 9 10.99 2.62
-7 4 9 5.9 4.87
-7 4 8 28.9 7.66
-7 4 7 152.22 15.1
7 -4 7 149.83 10.3
7 -4 6 38.21 5.27
-7 4 6 30.05 7.28
7 -4 4 10.74 3.3
7 -4 3 28.76 3.98
7 -4 2 262.66 10.92
7 -4 1 125.11 7.9
7 -4 0 165.25 9.04
7 -4 -1 157.1 8.88
7 -4 -2 271.97 11.61
7 -4 -3 22.1 4.08
7 -4 -4 14.08 3.67
7 -4 -5 69.36 7.21
7 -4 -6 40.05 6.05
7 -4 -7 171.09 12.56
7 -4 -8 38.57 6.42
7 -4 -9 10.03 3.78
7 4 9 4.73 1.87
7 4 10 5.43 1.71
7 -4 -10 3.87 2.6
7 4 11 4.36 1.65
7 4 12 11.08 2.13
7 4 13 9.69 1.92
7 4 14 8.53 1.81
7 4 15 7.02 1.58
7 4 16 39.69 2.47
7 -5 17 -4.26 1.19
7 -5 16 4.35 1.78
7 -5 15 3.55 2.2
7 -5 14 25.24 3.99
7 -5 13 -0.25 2.07
7 -5 12 35.99 5.1
7 -5 11 21.45 3.97
-7 5 11 26.23 3.3
-7 5 11 20.83 6.36
7 -5 10 2.19 2.07
-7 5 10 0.24 3.48
-7 5 9 19.78 6.47
7 -5 9 15.93 3.63
-7 5 8 73.5 11.46
-7 5 7 82.79 11.64
7 -5 7 94.7 8.68
-7 5 6 2.21 3.33
7 -5 6 1.58 1.9
7 -5 4 9.47 2.79
7 -5 3 73.5 6.67
7 -5 2 231.67 11.13
7 -5 1 312.09 12.45
7 -5 0 78.54 6.57
7 -5 -1 290.9 12.73
7 -5 -2 233.03 11.3
7 -5 -3 65.87 6.32
7 -5 -4 11.55 3.73
7 -5 -5 32.71 5.32
7 -5 -6 2.48 2.08
7 -5 -7 83.32 8.92
7 -5 -8 70.56 8.51
7 5 9 16.11 2.66
7 -5 -9 17.96 4.89
7 5 10 8.08 2.05
7 5 11 25.35 2.96
7 5 12 36.38 3.47
7 5 13 7.38 1.88
7 5 14 30.45 2.87
7 5 15 39.9 2.89
7 -6 17 -0.57 0.91
7 -6 16 4.7 1.65
7 -6 15 14.16 2.73
7 -6 14 9.4 2.88
7 -6 13 18.22 3.72
7 -6 12 30.24 4.67
7 -6 11 43.94 5.57
-7 6 11 40.48 4.09
-7 6 11 39.49 9.4
7 -6 10 56.79 5.74
-7 6 10 55.3 12.08
7 -6 9 39.68 5.8
-7 6 9 51.86 10.71
7 -6 8 26.21 4.04
-7 6 8 22.64 7.6
-7 6 7 94.86 12.62
7 -6 7 83.46 9.2
-7 6 6 -4.46 4.09
7 -6 6 0.3 2.3
7 -6 3 72.14 6.77
7 -6 2 112.88 8.25
7 -6 1 362.84 13.75
7 -6 0 218.71 11.21
7 -6 -1 348.67 14.15
7 -6 -2 100.34 8.17
7 -6 -3 64.18 6.73
7 -6 -4 97.43 8.33
7 6 5 56.91 7.07
7 -6 -5 58.95 6.96
7 -6 -6 1.03 1.79
7 6 6 2.15 2.88
7 -6 -7 79.92 8.67
7 6 8 15.98 2.73
7 -6 -8 16 4.54
7 6 9 44.11 3.99
7 -6 -9 57.15 7.82
7 6 10 53.92 4.01
7 6 11 40.83 3.54
7 6 12 37.67 3.38
7 6 13 32.9 3.11
7 6 14 66.52 3.57
7 -7 17 -2.5 0.94
7 -7 16 4.73 1.6
7 -7 15 2.92 1.75
7 -7 14 18.02 3.54
7 -7 13 0.3 2.21
7 -7 12 9.69 3.43
-7 7 12 7.02 1.96
7 -7 11 20.23 4.02
-7 7 11 13.7 2.61
7 -7 10 38.41 5.35
-7 7 10 30.75 9.45
7 -7 9 79.69 7.41
-7 7 9 94.17 14.35
7 -7 8 77.81 7.82
7 -7 8 85.99 9.79
-7 7 8 86.9 13.28
7 -7 7 27.31 4.09
-7 7 7 26.12 7.64
7 -7 7 25.52 5.5
-7 7 6 29.88 7.45
7 -7 6 35.56 6.02
7 -7 5 1.94 2.91
7 -7 3 107.3 9.23
7 -7 2 144.96 10.37
7 -7 1 268.37 12.95
7 -7 0 67.64 7.01
7 -7 -1 267.58 13.49
7 -7 -2 135.97 9.5
7 -7 -3 106.97 9.08
7 -7 -4 168.24 11.56
7 -7 -5 1.84 2.44
7 -7 -6 32.74 5.68
7 7 7 35.08 3.6
7 -7 -7 23.13 5.2
7 7 8 80.3 5.05
7 -7 -8 85.86 9.41
7 7 9 82.08 5.02
7 7 10 46.55 3.81
7 7 11 48.62 3.74
7 7 12 53.82 3.96
7 7 13 93.83 4.34
7 -8 16 1.87 1.16
7 -8 15 2 1.67
7 -8 14 3.73 2.09
7 -8 13 12.4 3.06
7 -8 12 11.75 3.47
-7 8 12 3.58 1.74
7 -8 11 4.7 2.79
7 -8 10 27.19 4.87
-7 8 10 30.91 10.27
7 -8 9 46.65 5.51
-7 8 9 40.67 10.24
-7 8 8 17.45 6.9
7 -8 8 20.01 4.37
7 -8 8 17.97 5.34
-7 8 7 81.79 12.93
7 -8 7 78.27 6.64
7 -8 7 83.86 10.02
7 -8 6 16.41 5.01
-7 8 6 18.09 6.65
7 -8 6 10.17 3.51
7 -8 5 155.57 13.94
7 -8 3 40.29 6.02
7 -8 2 115.58 9.65
7 -8 1 72.18 7.49
7 -8 0 118.51 9.62
7 -8 -1 62.58 7.15
7 -8 -2 112.7 9.85
7 -8 -3 41.93 5.88
7 -8 -4 18.98 4.53
7 -8 -5 151.6 11.52
7 -8 -6 18.59 4.79
7 -8 -7 76.64 9.06
7 8 8 81.45 4.64
7 8 9 105.36 5.06
7 8 10 111.98 5.18
7 -9 16 2.64 1.11
7 -9 15 8.42 2.43
7 -9 14 15.45 2.96
7 -9 13 0 2.03
-7 9 12 8.21 2.2
7 -9 12 14.94 3.74
7 -9 11 4.03 2.79
7 -9 10 13.38 3.56
7 -9 9 3 2.65
-7 9 9 4.2 4.95
7 -9 8 45.69 8.66
7 -9 8 50.52 5.8
-7 9 8 48.91 11.67
7 -9 7 33.26 7.17
-7 9 7 36.64 9.52
7 -9 7 38.29 4.86
-7 9 6 64.04 11.12
7 -9 6 59.93 9.47
7 -9 6 68.9 6.27
7 -9 5 29.26 4.13
7 -9 5 25.32 6.16
7 -9 4 2.06 2.68
7 -9 2 34.18 6.1
7 -9 1 25.8 5.48
7 -9 0 14.35 4.24
7 -9 -1 29.79 5.35
7 -9 -2 32.91 5.75
7 -9 -3 4.31 2.72
7 -9 -4 -1.52 2.67
7 -9 -5 18.25 4.64
-7 -9 5 24.72 3.2
-7 -9 6 51.08 5.03
7 -9 -6 64.61 8.33
-7 -9 7 28.36 3.83
7 -9 -7 41.23 6.65
-7 -9 10 10.45 2.76
7 -10 15 5.66 1.59
7 -10 14 4.43 1.99
7 -10 13 -3.35 2.17
-7 10 13 -0.98 1.03
-7 10 12 11.06 2.25
7 -10 12 16.44 3.54
7 -10 11 12.87 3.49
7 -10 10 2.17 2.4
7 -10 9 41.24 5.59
7 -10 8 -4.89 3.19
-7 10 8 -0.06 4.03
-7 10 7 16.91 6.17
7 -10 7 12.27 3.78
7 -10 7 22.64 6.01
-7 10 6 31.93 9.09
7 -10 6 33.72 7.34
7 -10 6 13.3 4.18
7 -10 5 88.64 11.1
7 -10 5 47.58 7.07
7 -10 4 1.66 2.1
-7 -10 -4 1.89 1.5
7 -10 4 0.48 3.22
7 -10 3 0.75 2.07
-7 -10 -3 1.6 1.4
7 -10 3 2.01 2.75
7 -10 1 0.04 2.13
7 -10 0 6.91 3.27
7 -10 -1 3.44 2.67
-7 -10 2 50.8 4.77
7 -10 -2 52.87 7.6
-7 -10 3 2.73 1.79
7 -10 -3 1.22 2.24
-7 -10 4 0.94 1.34
7 -10 -4 0.57 2.52
7 -10 -5 83.82 9.29
-7 -10 5 89.78 6.1
7 -10 -6 28.21 5.86
-7 -10 6 36.76 4.41
-7 -10 7 19.13 3.27
-7 -10 10 1.65 2.23
-7 -10 11 7.46 2.59
7 -11 15 0.86 0.94
7 -11 14 0.98 1.38
7 -11 13 -0.58 1.94
-7 11 13 0.92 0.99
7 -11 12 7.66 2.76
-7 11 12 4.61 1.61
7 -11 11 10.09 3.25
7 -11 10 3.17 2.37
7 -11 9 6.25 2.72
7 -11 8 -2.64 2.48
7 -11 7 0.29 1.89
7 -11 7 2.42 2.73
-7 11 7 1.31 4.14
-7 11 6 50.53 11.01
7 -11 6 73.26 6.59
7 -11 6 51.61 9.98
-7 -11 -5 29.3 3.77
-7 11 5 28.63 7.92
7 -11 5 33.18 7.34
7 -11 5 42.73 5.17
7 -11 4 20.34 6.62
-7 -11 -4 17.59 2.95
7 -11 4 23.14 3.87
7 -11 3 14.58 3.1
-7 -11 -3 9.84 2.71
7 -11 3 12.86 5.48
-7 -11 -2 15.46 3.19
7 -11 2 22.36 6.03
7 -11 2 21.41 3.84
-7 -11 -1 23.81 3.89
7 -11 1 38.73 4.66
-7 -11 0 69.81 5.34
7 -11 0 86.91 6.57
7 -11 0 73.6 9.64
-7 -11 1 30.72 3.73
7 -11 -1 33.36 6.21
7 -11 -1 39.24 4.44
7 -11 -2 21.6 5.55
-7 -11 2 19.04 3.26
-7 -11 3 15.47 2.9
7 -11 -3 11.34 3.95
7 -11 -4 23.4 5.31
-7 -11 4 17.15 3.13
7 -11 -5 35.6 6.78
-7 -11 5 29 4.25
-7 -11 6 66.34 5.6
-7 -11 7 3.63 1.84
-7 -11 8 0.2 1.65
-7 -11 10 -0.29 2.15
-7 -11 11 10 2.46
7 -12 14 0.97 1.09
-7 12 13 1.05 1.01
7 -12 13 -3.74 1.9
7 -12 12 2.18 2.04
-7 12 12 -0.02 1.07
7 -12 11 4.69 2.52
7 -12 10 1.72 2.22
7 -12 9 8.76 3.22
7 -12 8 20.83 4.04
7 -12 7 6.26 3.38
-7 12 6 6.59 4.14
7 -12 6 -0.43 3.69
7 -12 6 1.64 2.34
-7 -12 -5 4.52 1.7
-7 12 5 5.53 5.64
7 -12 5 4.01 4.11
7 -12 5 2.58 2.21
7 -12 4 38.35 8.63
7 -12 4 25.15 4.34
-7 -12 -4 38.33 4.14
7 -12 3 42.01 8.33
-7 -12 -3 39.26 4.31
7 -12 2 1.38 1.85
-7 -12 -2 0.66 1.51
7 -12 2 -0.38 3.44
7 -12 1 -1.16 1.87
-7 -12 -1 -0.79 1.75
7 -12 1 -1.43 3.68
7 -12 0 16.07 3.26
7 -12 0 24.02 6.5
-7 -12 0 25.17 3.58
7 -12 -1 0.77 1.74
-7 -12 1 -0.33 1.82
7 -12 -1 -0.02 2.48
-7 -12 2 1 1.5
7 -12 -2 2.13 2.38
-7 -12 3 37.43 4.29
7 -12 -3 43.76 7.72
7 -12 -4 37.87 7.52
-7 -12 4 33.32 4.35
-7 -12 5 3.92 2.04
-7 -12 6 4.44 2.07
-7 -12 7 17.23 3.21
-7 -12 8 25.79 3.67
-7 -12 10 1.18 1.76
-7 -12 11 1.58 1.75
7 -13 13 -1.42 1.29
7 -13 12 -2.4 1.64
-7 13 12 0.28 0.96
7 -13 11 2.26 1.92
7 -13 10 3.27 2.18
7 -13 9 4.92 2.68
7 -13 8 7.36 2.89
7 -13 7 23.49 4.05
7 -13 6 16.08 3.61
-7 -13 -5 3.3 1.96
7 -13 5 2.56 2.24
-7 13 4 6.1 4.73
-7 -13 -4 1.36 1.76
7 -13 4 4.95 4.94
7 -13 4 1.97 2.07
7 -13 3 18.93 3.71
7 -13 3 19.28 6.58
-7 -13 -3 15.34 3.36
7 -13 2 18.05 3.76
-7 -13 -2 17.16 3.18
7 -13 2 15.86 5.71
7 -13 1 6.14 2.66
7 -13 1 6.71 4.25
-7 -13 -1 6.34 2.77
7 -13 0 114.27 13.79
7 -13 0 127.01 8.19
-7 -13 0 99.88 7.31
7 -13 -1 5.86 2.32
-7 -13 1 7.74 2.68
7 -13 -1 0.09 3.43
7 -13 -2 10.93 4.98
-7 -13 2 19.93 3.64
7 -13 -3 14.41 4.95
-7 -13 3 23.19 3.74
-7 -13 4 4.11 2.2
-7 -13 5 3.85 2.2
-7 -13 6 14.03 2.96
-7 -13 7 18.56 3.51
-7 -13 8 10.04 2.25
-7 -13 9 6.02 1.92
-7 -13 10 2.08 1.76
-7 -13 11 -0.99 1.52
-7 14 12 1.3 0.86
7 -14 12 -2.19 1.53
7 -14 11 2.31 1.77
-7 14 11 -1.16 1.26
7 -14 10 0.51 1.62
7 -14 9 3.92 2.11
7 -14 8 17.99 3.73
7 -14 7 4.96 2.59
7 -14 6 4.15 2.86
7 -14 5 24.06 4.27
7 -14 4 24.18 4.33
-7 -14 -4 44.56 4.41
7 -14 3 15.17 4.25
-7 -14 -3 29.1 3.9
7 -14 2 26.14 4.82
-7 -14 -2 43.21 4.84
7 -14 1 34.94 5.49
-7 -14 -1 51.82 5.47
7 -14 0 178.7 9.58
-7 -14 0 215.93 10.33
7 -14 -1 37.36 4.53
-7 -14 1 55.99 5.52
-7 -14 2 45.58 5.18
-7 -14 3 30.76 4.42
-7 -14 4 42.64 5
-7 -14 5 29.35 4.12
-7 -14 6 10.16 2.88
-7 -14 7 5.44 2.11
-7 -14 8 12.68 2.66
-7 -14 9 3.65 1.86
-7 -14 10 1.06 1.7
-7 -14 11 -0.15 1.18
-7 15 11 -0.25 0.92
7 -15 11 1.26 1.27
7 -15 10 -0.8 1.44
7 -15 9 2.63 1.88
7 -15 8 0.51 1.83
7 -15 7 3.23 1.99
7 -15 5 22.08 3.84
-7 -15 -4 14.46 2.85
7 -15 4 17.61 3.88
7 -15 3 46.25 5.26
-7 -15 -3 36.6 4.35
-7 -15 -2 6.22 2.7
7 -15 2 6.96 2.94
-7 -15 -1 9.03 3.1
7 -15 1 11.58 3.13
7 -15 0 72.03 6.49
-7 -15 0 67.14 5.87
-7 -15 1 10.78 3.05
7 -15 -1 11.84 2.82
-7 -15 2 8.78 2.83
-7 -15 3 37.51 4.6
-7 -15 4 13.74 2.95
-7 -15 5 20.15 3.49
-7 -15 6 0.34 1.78
-7 -15 7 5.34 1.91
-7 -15 8 -0.91 1.49
-7 -15 9 3.88 1.56
-7 -15 9 2.32 1.74
-7 -15 10 1.38 1.38
7 -16 10 3.3 1.4
-7 16 10 -0.59 0.91
7 -16 9 1.36 1.52
7 -16 8 2.39 1.63
7 -16 7 3.18 1.92
7 -16 6 -2.4 2.07
-7 -16 -4 13.19 2.62
7 -16 4 8.51 2.89
-7 -16 -3 19.17 3.11
7 -16 3 16.44 3.45
-7 -16 -2 1.67 1.82
7 -16 2 3.18 2.31
-7 -16 -1 3.45 2.18
7 -16 1 3.27 2.22
-7 -16 0 1.57 1.87
7 -16 0 2.05 1.86
-7 -16 1 3.15 2.31
7 -16 -1 2.43 2.08
-7 -16 2 3.36 2.11
-7 -16 3 22.29 3.49
-7 -16 4 13.57 2.92
-7 -16 5 0 1.57
-7 -16 6 0.31 1.58
-7 -16 7 3.12 1.99
-7 -16 8 4.27 1.59
-7 -16 9 0.16 1.27
-7 -16 9 0.22 0.99
7 -17 9 1.3 1.06
-7 17 9 -1.14 1.04
7 -17 8 2.43 1.35
7 -17 7 0.07 1.27
7 -17 6 0.66 1.43
7 -17 5 -0.24 1.55
-7 -17 -3 3.57 1.72
-7 -17 -2 0.68 1.65
-7 -17 -1 1.57 1.8
-7 -17 0 2.09 1.86
-7 -17 1 1.23 1.86
-7 -17 2 0.1 1.63
-7 -17 3 3.69 1.94
-7 -17 4 1.42 1.58
-7 -17 5 2.4 1.66
-7 -17 6 0.57 1.49
-7 -17 7 2.24 1.42
-7 -17 8 -0.29 1.07
-7 -17 8 1.14 1.31
-7 18 8 -1.19 0.94
7 -18 6 -0.99 1.14
7 -18 5 -0.39 1.23
-7 -18 -3 0.65 1.21
-7 -18 -2 0.09 1.24
-7 -18 -1 0.02 1.39
-7 -18 0 6.99 2.18
-7 -18 1 1.84 1.55
-7 -18 2 1.31 1.63
-7 -18 3 2.34 1.71
-7 -18 4 4.78 1.88
-7 -18 5 -0.37 1.28
-7 -18 6 1.43 1.15
-7 -18 7 3.32 1.24
-7 -19 -2 1.02 1.1
-7 -19 -1 -0.26 1.12
-7 -19 0 -0.32 1.21
-7 -19 1 0.55 1.23
-7 -19 2 0.06 1.26
-7 -19 3 -0.05 1.14
-7 -19 4 0.46 1.09
-7 -19 5 1.54 1.14
8 0 0 9999 56.89
8 0 -1 170.09 8.15
8 0 1 162.7 6.66
8 0 -2 6434.89 54.27
8 0 2 6374.86 39.25
8 0 3 1620.32 18.43
-8 0 4 4441.9 49.06
-8 0 5 224.1 12.22
-8 0 6 379.67 17.1
-8 0 7 806.3 28.15
-8 0 8 800.16 28.82
8 0 9 14.92 2.62
-8 0 9 10.71 3.83
-8 0 10 262.73 18.56
8 0 10 274.36 10.02
8 0 -10 251.85 17.25
8 0 11 175.92 8.09
8 0 -11 159.98 14.08
-8 0 11 163.4 15.39
8 0 12 66.63 5.06
8 0 -12 59.64 8.76
8 0 13 33.13 3.93
8 0 14 80.44 5.47
8 0 15 98.9 5.57
8 0 16 36.05 3.16
8 0 17 7.71 1.35
8 -1 17 0.97 0.87
8 -1 16 -1.67 1.22
8 -1 15 -1.75 1.73
8 -1 14 5.83 2.03
8 -1 13 2.07 1.95
-8 1 12 -2.05 4.07
8 1 -12 -4.81 3.77
8 -1 12 2.24 2.06
-8 1 11 -0.2 3.1
8 1 -11 0.84 2.5
8 -1 11 1.99 2.15
8 -1 10 0.76 1.5
-8 1 10 3.89 3.64
8 -1 9 -0.63 1.52
-8 1 9 -0.57 2.63
-8 1 8 5.36 4.17
-8 1 7 -0.13 2.1
-8 1 6 0.37 2.2
-8 1 5 4.06 3.22
8 -1 4 6.57 2.68
8 -1 3 3.13 1.76
8 -1 2 1.55 1.6
8 -1 1 0.66 1.22
8 -1 0 2.1 1.74
8 1 0 0.44 1.26
8 -1 -1 1.12 1.59
8 1 1 1.11 1.16
8 -1 -2 -0.83 1.79
8 1 2 0.61 1.01
8 1 3 1.48 1.11
8 -1 -3 0.37 1.83
8 -1 -4 4.4 3.37
-8 -1 4 5.72 3.4
-8 -1 5 1.6 2.64
8 -1 -5 2.36 2.01
8 -1 -6 0.55 2.05
-8 -1 6 4.17 3.07
8 -1 -7 1.87 2.5
-8 -1 7 1.14 2.19
8 -1 -8 0.81 2.85
-8 -1 8 3.43 2.83
-8 -1 9 -2.31 3.17
8 1 9 2.08 1.73
8 -1 -9 -0.21 2.69
-8 -1 10 2.55 3.48
8 1 10 3.08 2.06
8 -1 -10 0.84 2.75
8 -1 -11 0.25 2.55
8 1 11 8.73 2.57
8 1 12 1.93 1.44
8 1 13 -4.02 2.19
8 1 14 -1.41 1.67
8 1 15 -2.47 1.37
8 1 16 2.49 1.21
8 1 17 4.43 1.07
8 -2 17 6.14 1.36
8 -2 16 2.8 1.19
8 -2 15 14.85 2.33
8 -2 14 69.5 5.22
8 -2 13 14.08 2.86
8 -2 12 56.15 5.03
-8 2 12 56.72 10.3
8 2 -12 56.36 8.65
8 -2 11 25.89 3.68
-8 2 11 25.67 6.7
8 -2 10 18.18 2.79
-8 2 10 13.91 4.83
8 -2 9 23.49 3.1
-8 2 9 21.79 6.08
-8 2 8 390.75 21.45
-8 2 7 466.11 22.12
8 -2 6 651.93 16.72
-8 2 6 657.42 24.87
-8 2 5 301.25 15.35
8 -2 4 1103.53 19.99
8 -2 3 713.43 15.19
8 -2 2 2764.94 29.93
8 -2 1 2191.61 27.05
8 -2 0 6407.66 46.56
8 2 1 2208.41 23.93
8 -2 -1 2109.32 28.55
8 -2 -2 2744.52 34.87
8 2 2 2929.34 22.77
8 -2 -3 780.64 20.12
-8 -2 3 771.49 15.85
8 -2 -4 1218.02 27.03
-8 -2 4 1159.25 21.91
8 -2 -5 308.04 14.42
-8 -2 5 297.34 12.72
-8 -2 6 658.89 20.23
8 -2 -6 641.98 22.51
-8 -2 7 456.18 18.63
8 -2 -7 440.56 19.61
-8 -2 8 382.81 18.64
8 -2 -8 394.77 19.46
8 2 9 26.15 3.09
-8 -2 9 19.38 4.63
8 -2 -9 22.55 4.94
8 2 10 20.27 2.91
8 -2 -10 16.4 4.38
8 -2 -11 21.81 5.1
8 2 11 22.82 2.7
8 2 12 48.46 4.06
8 2 13 8.3 1.9
8 2 14 51.93 3.88
8 2 15 15.66 2.13
8 2 16 8.29 1.61
8 2 17 23.27 1.85
8 -3 17 0.47 0.88
8 -3 16 -3.62 1.67
8 -3 15 6.68 2.26
8 -3 14 1.06 1.68
8 -3 13 0.47 1.74
-8 3 12 0.19 4.44
8 -3 12 4.99 2.4
8 -3 11 -1.17 2.24
-8 3 11 -1.7 3.25
-8 3 10 0.52 1.29
8 -3 10 -2.53 2.3
-8 3 10 -2.99 3.15
8 -3 9 3.9 2.24
-8 3 9 0.52 2.99
-8 3 8 0.15 3.1
-8 3 7 10.28 5.53
-8 3 6 6.93 4.64
8 -3 6 1.99 2.64
8 -3 4 5.66 2.68
8 -3 3 5.28 2.57
8 -3 2 2.04 1.81
8 -3 1 3.45 2.17
8 -3 0 0.01 1.48
8 -3 -1 2.32 2.19
8 3 2 0.92 0.95
8 -3 -2 1.35 1.82
8 -3 -3 3.67 2.65
8 -3 -4 3.1 2.54
-8 -3 4 2.92 2.08
-8 -3 5 1.43 1.69
8 -3 -5 -0.65 2.38
8 -3 -6 7.24 3.64
8 -3 -7 8.96 4.24
8 -3 -8 0.12 2.34
8 3 9 -1.81 1.77
8 -3 -9 2.13 2.48
8 3 10 -3.94 2.09
8 -3 -10 -2.11 2.27
8 -3 -11 2.18 2.75
8 3 11 0 1.34
8 3 12 2.28 1.6
8 3 13 0.43 1.31
8 3 14 2.82 1.5
8 3 15 2.18 1.41
8 3 16 10.21 1.51
8 3 17 67.14 2.47
8 -4 17 -1.21 0.97
8 -4 16 -3.3 1.48
8 -4 15 11.51 2.44
8 -4 14 20.73 3.25
8 -4 13 3.33 2.15
8 -4 12 107.09 7.2
8 -4 11 1.89 2.32
-8 4 11 3 3.96
8 -4 10 54.34 5.23
-8 4 10 63.61 4.54
-8 4 10 66.95 11.12
8 -4 9 3.14 1.98
-8 4 9 2.44 3.34
-8 4 9 1.24 1.44
-8 4 8 352.57 22.48
-8 4 7 224.47 17.01
8 -4 6 805.58 22.68
-8 4 6 838.53 31.06
8 -4 4 100.17 7.18
8 -4 3 337.22 12.54
8 -4 2 190.58 9.08
8 -4 1 15.72 2.9
8 -4 0 2285.45 32.05
8 -4 -1 20.33 3.36
8 4 2 186.55 5.7
8 -4 -2 191.96 9.57
8 -4 -3 344.76 13.69
8 -4 -4 96.42 7.65
8 -4 -5 346.85 15.35
8 -4 -6 837 25.3
8 -4 -7 242.52 14.47
8 -4 -8 355.71 18.06
8 -4 -9 1.37 2.1
8 4 9 -0.05 1.5
8 -4 -10 63.81 8.17
8 4 10 55.78 3.99
8 4 11 3.79 1.61
8 4 12 120.25 5.81
8 4 13 8.09 1.92
8 4 14 22.26 2.45
8 4 15 13.19 1.9
8 4 16 51.61 2.64
8 -5 17 -1.57 0.91
8 -5 16 -4.96 1.6
8 -5 15 1.08 1.72
8 -5 14 2.31 2.03
8 -5 13 0.77 1.95
8 -5 12 0.08 2.18
-8 5 11 -0.29 1.53
-8 5 11 -1.81 4.32
8 -5 11 -2.62 2.42
8 -5 10 0.06 1.88
-8 5 10 0 1.65
-8 5 10 -0.31 4.44
8 -5 9 3.66 2.37
-8 5 9 1.73 5.12
8 -5 8 7.76 2.72
-8 5 8 7.98 5.24
-8 5 7 2.43 3.63
8 -5 7 0.13 2.3
-8 5 6 2.65 2.98
8 -5 6 3.78 2.69
8 -5 4 4.08 2.66
8 -5 3 1.77 2.63
8 -5 2 2.76 2.41
8 -5 1 13.48 3.79
8 -5 0 23.2 4.63
8 -5 -1 11.71 3.54
8 -5 -2 -1.22 1.8
8 -5 -3 1.67 1.98
8 -5 -4 4.5 3.08
8 -5 -5 2.61 2.5
8 -5 -6 9.31 3.73
8 -5 -7 3.6 3.32
8 5 8 7.26 2.32
8 -5 -8 5.44 3.64
8 5 9 4.5 2.09
8 -5 -9 5.11 3.75
8 5 10 0.85 1.36
8 -5 -10 -1.44 2.85
8 5 11 1.13 1.52
8 5 12 4.65 1.86
8 5 13 5.04 1.67
8 5 14 11.87 2.04
8 5 15 54.19 3.06
8 -6 17 -2.35 0.94
8 -6 16 8.19 1.84
8 -6 15 10.13 2.47
8 -6 14 40.7 4.7
8 -6 13 13.47 3.19
-8 6 12 161.6 7.21
8 -6 12 169.75 9.59
8 -6 11 81.62 6.82
-8 6 11 75.23 5.23
8 -6 10 23.4 4.07
-8 6 10 24.79 8.08
8 -6 9 24.79 4
-8 6 9 23.94 6.88
8 -6 8 144.33 8.34
-8 6 8 142.38 15.72
-8 6 7 42.67 8.63
8 -6 7 42.99 6.41
8 -6 6 603.83 23.04
-8 6 6 567.06 27.61
8 -6 4 334.1 15.46
8 -6 3 964.6 24.69
8 -6 2 1065.74 24.71
8 -6 1 1177.1 25.36
8 -6 0 136.33 8.83
8 -6 -1 1260.28 26.5
8 -6 -2 1031.89 24.81
8 -6 -3 944.01 24.45
8 -6 -4 348.32 15.63
8 -6 -5 75.99 7.51
8 -6 -6 562.83 20.64
8 -6 -7 42.08 5.97
8 6 8 144.27 6.12
8 -6 -8 141.3 11.2
8 6 9 27.03 2.74
8 -6 -9 24.41 4.66
8 6 10 24.31 2.82
8 6 11 77.6 4.3
8 6 12 157.3 5.92
8 6 13 41.31 3.36
8 6 14 96.51 4.05
8 -7 16 3.48 1.43
8 -7 15 1.29 1.58
8 -7 14 1.75 1.92
8 -7 13 -2.97 2.43
8 -7 12 2.73 2.42
-8 7 12 6.02 2.22
-8 7 11 0.61 1.49
8 -7 11 1.28 2.34
-8 7 10 7.66 6.55
8 -7 10 1.84 2.74
-8 7 9 -3.28 4.35
8 -7 9 2.47 2.4
8 -7 8 1.93 2.14
-8 7 8 2.54 3.37
8 -7 7 1.44 2.44
8 -7 7 0.09 2.08
-8 7 7 -3.73 4.83
-8 7 6 3.66 4.1
8 -7 6 3.35 3.48
8 -7 3 0 2.16
8 -7 2 22.13 4.92
8 -7 1 38.78 5.84
8 -7 0 45.81 6.7
8 -7 -1 27.06 5.62
8 -7 -2 16.19 4.69
8 -7 -3 1.8 2.31
8 -7 -4 1.9 2.11
8 -7 -5 2.82 2.4
8 -7 -6 2.48 2.49
8 7 7 20.59 2.87
8 -7 -7 -2.16 2.46
8 7 8 16.25 2.97
8 -7 -8 0.53 2.12
8 7 9 16.88 2.65
8 7 10 27.2 3.35
8 7 11 34.61 3.58
8 7 12 60.53 3.82
8 -8 16 15.28 1.97
8 -8 15 3.02 1.79
8 -8 14 19.82 3.2
8 -8 13 2.97 2.11
8 -8 12 56.29 6.37
-8 8 12 80.31 5.2
8 -8 11 77.3 7.01
-8 8 11 68.33 4.99
8 -8 10 89.36 7.33
8 -8 9 72.49 6.54
-8 8 9 70.51 12.25
8 -8 8 134.46 8.69
8 -8 8 128.07 12.26
-8 8 8 131.67 16.13
-8 8 7 50.26 9.85
8 -8 7 58.72 5.8
8 -8 7 45.95 7.15
8 -8 6 352.82 12.27
8 -8 6 304.86 17.87
-8 8 6 296.65 22.06
8 -8 5 45.63 7.28
8 -8 3 23.64 4.75
8 -8 2 132.74 10.36
8 -8 1 403.93 17.58
8 -8 0 33.57 5.22
8 -8 -1 400.02 16.82
8 -8 -2 143.12 10.5
8 -8 -3 29.41 4.91
8 -8 -4 475.6 19.51
8 -8 -5 40.43 6.19
8 -8 -6 300.19 16.41
8 -8 -7 54.32 7.29
8 -8 -8 142.91 11.7
8 -9 16 -2.97 1.01
8 -9 15 2.32 1.43
8 -9 14 1.71 1.68
-8 9 13 1.24 1.2
8 -9 13 -3.26 2.25
-8 9 12 -0.48 1.51
8 -9 12 -2.01 2.2
8 -9 11 1.89 2.45
-8 9 11 1.58 1.4
8 -9 10 1.61 2.48
8 -9 9 1.25 2.39
-8 9 9 7.54 5.69
8 -9 8 1.96 2.44
8 -9 8 -1.22 2.76
-8 9 8 -0.2 4.25
-8 9 7 2.04 3.65
8 -9 7 7.8 3.28
8 -9 7 6.76 4.34
8 -9 6 4.23 3.12
-8 9 6 6.42 5.77
8 -9 6 0.55 2.01
8 -9 5 -1.05 3.02
8 -9 5 1.16 1.77
8 -9 4 5.84 3.76
8 -9 4 -0.43 1.93
8 -9 2 2.92 2.99
8 -9 1 10.13 4.26
8 -9 0 -1.58 2.37
8 -9 -1 12.49 4.6
8 -9 -2 5.01 3.34
8 -9 -3 6.43 3.52
8 -9 -4 3.69 2.64
-8 -9 4 2.69 1.95
-8 -9 5 1.04 1.52
8 -9 -5 0.82 2.33
-8 -9 6 6.31 2.2
8 -9 -6 5.83 3.44
8 -9 -7 5.59 3.71
8 -10 15 1.19 1.13
8 -10 14 -0.16 1.34
8 -10 13 22.04 3.57
-8 10 13 22.75 2.44
8 -10 12 9.54 2.89
-8 10 12 2.94 1.46
8 -10 11 6.25 2.74
8 -10 10 2.23 2.21
8 -10 9 113.88 8.28
8 -10 8 6.95 2.58
-8 10 8 5.35 4.35
8 -10 8 10.99 5.68
8 -10 7 46.5 8.3
8 -10 7 42.45 5.06
-8 10 7 36.85 8.88
8 -10 6 12.4 4.41
-8 10 6 13 5.85
8 -10 6 14.49 3.39
-8 -10 -5 61.75 4.5
8 -10 5 52.59 8.06
8 -10 5 45.65 5.3
-8 -10 -4 11.14 2.16
8 -10 4 11.54 3.97
8 -10 4 10.09 2.93
-8 -10 -3 273.42 9.39
8 -10 3 232.28 12.02
8 -10 2 4.11 2.41
-8 -10 -2 6.03 1.83
8 -10 2 3.01 2.47
-8 -10 -1 204.92 8.18
8 -10 1 189.5 14.12
-8 -10 0 12.06 2.31
8 -10 0 7.7 3.16
8 -10 -1 210.66 14.3
-8 -10 1 209.78 8.45
-8 -10 2 7.07 2.09
8 -10 -2 7.75 3.42
-8 -10 3 268.83 9.6
8 -10 -3 270.88 16
-8 -10 4 13.09 2.53
8 -10 -4 16.3 4.39
8 -10 -5 57.55 7.44
-8 -10 5 57.45 4.84
-8 -10 6 12.24 2.59
8 -10 -6 14.53 4.15
-8 -10 7 44.61 4.34
8 -11 15 2.36 0.95
8 -11 14 -0.31 1.17
-8 11 13 2.56 1.3
8 -11 13 -0.17 1.7
8 -11 12 -0.9 1.94
-8 11 12 -0.2 1.19
8 -11 11 0 2.11
-8 11 11 -2.53 1.7
8 -11 10 1.72 2.24
8 -11 9 2.31 2.29
8 -11 8 -1.09 2.49
8 -11 7 -2.44 2.62
-8 11 7 -3.32 4.41
8 -11 7 -3.35 3.35
-8 11 6 0.7 4.27
8 -11 6 1.93 2.3
8 -11 6 4.83 4.7
8 -11 5 3.44 3.44
-8 -11 -5 4.64 2.52
-8 11 5 6.64 5
8 -11 5 1.8 2.6
-8 -11 -4 1.8 1.73
8 -11 4 -0.91 2.14
8 -11 4 1.94 3.31
-8 -11 -3 2.37 1.72
8 -11 3 2.1 3.43
8 -11 3 2.72 2.05
8 -11 2 2 1.86
-8 -11 -2 0.61 1.51
8 -11 1 8.72 2.77
-8 -11 -1 6.01 2.22
8 -11 1 2.2 3.07
8 -11 0 -0.4 1.71
-8 -11 0 -0.15 1.42
8 -11 0 -1.61 2.72
-8 -11 1 6.37 2.52
8 -11 -1 6.97 4.26
8 -11 -1 7.41 2.88
8 -11 -2 2.04 2.61
-8 -11 2 2.47 1.77
-8 -11 3 3.96 1.98
8 -11 -3 4.59 3.34
-8 -11 4 2.48 1.75
8 -11 -4 1.89 2.22
-8 -11 5 6.81 2.49
8 -11 -5 5.86 3.53
-8 -11 6 3.1 2.02
-8 -11 7 3.04 2.12
-8 -11 8 1.16 1.73
-8 -11 10 1.24 1.91
8 -12 14 0.93 0.99
8 -12 13 1.23 1.47
-8 12 13 3.84 1.19
-8 12 12 0.2 1.02
8 -12 12 -4.04 2.25
-8 12 11 0.08 1.22
8 -12 11 -0.55 1.79
8 -12 10 0.62 1.94
8 -12 9 4.03 2.5
8 -12 8 8.34 3.12
8 -12 7 23.7 4.06
8 -12 6 2.99 2.46
-8 12 5 19.27 7.06
8 -12 5 14.94 5.24
8 -12 5 12.71 3.38
-8 -12 -5 17.21 2.93
-8 -12 -4 11.12 2.59
8 -12 4 8.9 4.29
8 -12 4 9.05 3.04
-8 -12 -3 77.12 5.57
8 -12 3 72.21 10.47
8 -12 3 73.1 6.28
-8 -12 -2 44.84 4.38
8 -12 2 45.06 8.34
8 -12 2 42.61 4.76
-8 -12 -1 66.61 5.41
8 -12 1 71.43 10.23
8 -12 1 79.26 6.32
-8 -12 0 8.43 2.09
8 -12 0 3.36 2.33
8 -12 -1 72.35 9.56
8 -12 -1 70.05 5.92
-8 -12 1 72.16 5.57
8 -12 -2 42.31 7.31
-8 -12 2 42.96 4.42
8 -12 -3 83.3 10.22
-8 -12 3 75.19 5.83
-8 -12 4 8.59 2.46
8 -12 -4 12.93 4.16
-8 -12 5 16.76 3.29
8 -12 -5 9.66 3.04
-8 -12 6 3.11 1.8
-8 -12 7 26.13 3.58
-8 -12 8 13.41 2.62
-8 -12 10 1.36 1.76
8 -13 13 -1.36 1.18
8 -13 12 -3.25 1.81
-8 13 12 -0.06 0.97
-8 13 11 -2.81 1.36
8 -13 11 0.78 1.62
8 -13 10 1.23 2.03
8 -13 9 1.2 2.09
8 -13 8 0.97 2.19
8 -13 7 4.16 2.86
8 -13 6 2.5 2.23
-8 -13 -5 1.87 1.67
8 -13 5 2.66 2.43
-8 -13 -4 2.86 1.96
8 -13 4 2.51 2.17
8 -13 3 -2.34 4.14
-8 -13 -3 0.59 1.64
8 -13 3 -0.28 2.44
8 -13 2 0.75 3.72
-8 -13 -2 6.66 2.71
8 -13 2 5.3 2.55
-8 -13 -1 9.1 2.88
8 -13 1 8.18 4.73
8 -13 1 0.27 2.09
8 -13 0 6.4 3.85
-8 -13 0 11 3.08
8 -13 0 9.09 2.69
8 -13 -1 0.88 3.31
-8 -13 1 8.73 2.92
8 -13 -1 1.27 1.73
-8 -13 2 8.03 2.84
8 -13 -2 1.51 3.29
-8 -13 3 3.71 2.14
8 -13 -3 -3.12 3.73
8 -13 -3 0.62 3.07
-8 -13 4 2.73 2.22
-8 -13 5 4.35 2.41
-8 -13 6 1.99 1.84
-8 -13 7 8.55 2.64
-8 -13 8 1.15 1.49
-8 -13 10 -0.86 1.55
8 -14 12 -1.26 1.23
-8 14 12 2.08 0.98
8 -14 11 4.18 1.85
-8 14 11 6.55 1.56
8 -14 10 8.56 2.24
8 -14 9 0.99 1.82
8 -14 8 4.39 2.36
8 -14 7 2.19 2.16
8 -14 5 19.02 4.06
-8 -14 -5 20.93 2.87
-8 -14 -4 13.83 2.61
8 -14 4 7.14 3.14
8 -14 3 24.64 4.12
-8 -14 -3 31.85 3.89
8 -14 2 50.42 5.95
-8 -14 -2 63.03 5.45
-8 -14 -1 27.17 3.86
8 -14 1 16.92 3.59
8 -14 0 35.32 4.25
-8 -14 0 32.44 4.38
-8 -14 1 22.62 3.68
8 -14 -1 21.37 3.5
-8 -14 2 65.28 5.84
-8 -14 3 28.67 4.27
-8 -14 4 18.41 3.41
-8 -14 5 21.07 3.36
-8 -14 6 7.73 2.44
-8 -14 7 0.71 1.57
-8 -14 8 3.73 1.63
-8 -14 10 4.85 1.78
8 -15 11 -1.11 1.2
-8 15 11 0.45 0.83
8 -15 10 0.89 1.36
-8 15 10 -2.09 1.4
8 -15 9 0.58 1.49
8 -15 8 2.3 1.78
8 -15 7 -1.21 1.89
8 -15 6 0.64 1.97
-8 -15 -4 0.18 1.59
8 -15 4 1.21 1.99
-8 -15 -3 4.78 2.42
8 -15 3 1.23 2.33
8 -15 2 20.92 3.82
-8 -15 -2 23.59 3.84
-8 -15 -1 8.16 2.86
8 -15 1 2.79 2.05
-8 -15 0 7.94 2.7
8 -15 0 6.85 2.72
-8 -15 1 7.02 2.67
-8 -15 2 24.47 4.09
-8 -15 3 3.52 2.18
-8 -15 4 2 1.87
-8 -15 5 0.65 1.68
-8 -15 6 1.39 1.81
-8 -15 7 0.93 1.52
-8 -15 8 0.52 1.41
-8 -15 9 -0.92 1.56
-8 -15 10 1.34 1.31
8 -16 10 -1.08 1.15
-8 16 10 2.92 1.03
8 -16 9 2.09 1.37
-8 16 9 -0.26 1.01
8 -16 8 3.28 1.68
8 -16 7 8.24 2.22
8 -16 6 16.09 2.81
8 -16 5 4.05 2.07
-8 -16 -4 20.79 2.86
-8 -16 -3 13.43 2.58
-8 -16 -2 14.02 2.92
-8 -16 -1 25.15 3.64
-8 -16 0 0.84 1.61
-8 -16 1 29.25 3.82
-8 -16 2 12.65 2.78
-8 -16 3 16.1 3.06
-8 -16 4 16.42 3.05
-8 -16 5 6.78 2.14
-8 -16 6 17.61 2.82
-8 -16 7 11.1 2.26
-8 -16 8 3.86 1.53
-8 -16 9 0.35 1.18
-8 17 9 -0.92 0.89
-8 17 8 -0.52 1.11
8 -17 8 2.49 1.24
8 -17 7 1.27 1.23
8 -17 6 3.3 1.6
8 -17 5 1.86 1.57
-8 -17 -4 2.07 1.47
-8 -17 -3 2.85 1.73
-8 -17 -2 2.25 1.69
-8 -17 -1 -0.77 1.54
-8 -17 0 4.35 2.22
-8 -17 1 1.52 1.7
-8 -17 2 0.6 1.5
-8 -17 3 3.28 2.03
-8 -17 4 0.18 1.56
-8 -17 5 2.29 1.79
-8 -17 6 3.76 1.54
-8 -17 7 1.07 1.23
-8 -17 8 -0.46 1.15
-8 -17 8 1.06 0.92
-8 18 7 0.64 0.88
-8 -18 -3 2.15 1.24
-8 -18 -2 1.13 1.22
-8 -18 -1 6.76 1.96
-8 -18 0 1.56 1.53
-8 -18 1 7.51 2.08
-8 -18 2 2.94 1.76
-8 -18 3 2.65 1.79
-8 -18 4 5.41 1.78
-8 -18 5 6.64 1.8
-8 -18 6 2.77 1.33
-8 -19 -2 -1.02 1.21
-8 -19 -1 1.54 1.14
-8 -19 0 -0.56 1.31
-8 -19 1 -0.08 1.19
-8 -19 2 -0.78 1.18
-8 -19 3 -0.97 1.1
-8 -19 4 1.12 1.09
-8 -19 5 0.98 1.03
9 0 0 -0.57 1.27
9 0 1 0.65 1.36
9 0 -1 0.22 1.78
9 0 -2 -1.67 1.85
9 0 2 0.8 1.25
9 0 -3 -1.85 2.27
9 0 3 -0.41 0.96
-9 0 4 0.04 2.13
9 0 4 0.61 0.89
-9 0 5 -1.79 2.6
-9 0 6 -0.54 2.08
-9 0 7 2.08 2.41
-9 0 8 -1.61 3.13
9 0 -9 -2.94 2.96
9 0 9 -0.4 1.55
-9 0 9 -2.22 3.06
-9 0 10 0.01 3.05
9 0 -10 -1.14 3.17
9 0 10 1.43 1.63
9 0 -11 -1.54 3.28
9 0 11 0.57 2.04
9 0 -12 -2.83 3.47
9 0 12 -0.37 1.73
9 0 13 -6.69 2.46
9 0 14 -2 1.99
9 0 15 -1.05 1.3
9 0 16 0.4 1.06
9 0 17 3.67 0.99
9 -1 17 2.63 1.01
9 -1 16 -0.16 1.03
9 -1 15 0 1.48
9 -1 13 4.08 2.14
9 -1 12 3.46 2
-9 1 11 3.31 3.26
9 1 -11 7.77 3.45
9 -1 11 3.3 2.08
9 -1 10 8.59 2.62
-9 1 10 8.59 3.77
9 -1 9 23.97 3.25
-9 1 9 24.47 6.61
-9 1 8 29.56 7.03
-9 1 7 34.02 6.99
-9 1 6 8.36 3.5
-9 1 5 15.77 4.54
9 -1 4 42.25 4.24
9 -1 3 172.35 7.76
9 -1 2 22.63 3.26
9 1 -1 304.4 12.74
9 -1 1 278.18 10.13
9 1 0 93.49 6.5
9 -1 0 92.83 6.26
9 -1 -1 246.71 11.59
9 1 1 243.33 9.92
9 -1 -2 15.94 3.71
9 1 2 18.42 2.87
9 1 3 159.11 6.12
9 -1 -3 180.28 10.57
9 -1 -4 42.74 6.21
-9 -1 4 44.05 5.73
9 -1 -5 19.25 4.3
-9 -1 5 19.98 4.28
9 -1 -6 9.35 3.77
-9 -1 6 11.28 3.73
9 -1 -7 37.8 6.92
-9 -1 7 36.09 6.26
9 -1 -8 21.42 5.98
-9 -1 8 24.41 5.62
-9 -1 9 14.72 4.95
9 1 9 25.49 3.29
9 -1 -9 18.05 5.07
9 1 10 13.45 2.9
9 -1 -10 9.34 3.25
9 1 11 6.46 2.42
9 -1 -11 0.17 2.45
9 1 12 -6.72 2.13
9 1 13 -0.5 1.76
9 1 14 -1.68 1.5
9 1 15 1.81 1.38
9 1 16 3.65 1.25
9 1 17 9.77 1.32
9 -2 17 5.62 1.19
9 -2 16 -2.95 1.31
9 -2 15 -1.5 1.71
9 -2 14 5.11 2.33
9 -2 13 2.11 1.81
9 -2 12 11.55 2.95
9 -2 11 4.67 2.17
-9 2 11 0.48 4.31
9 -2 10 -0.03 1.78
-9 2 10 0.79 1.4
-9 2 10 -3.38 3.84
9 -2 9 -1.44 1.96
-9 2 9 0.71 1.3
-9 2 9 -2.5 3.66
-9 2 8 0.25 2.54
-9 2 7 12.58 4.94
-9 2 6 6.42 3.76
9 -2 4 223.95 10.32
9 -2 3 31.62 3.83
9 -2 2 46.84 4.61
9 -2 1 473.38 13.79
9 2 0 855.85 19.89
9 -2 0 934.38 19.53
9 2 1 464.37 12.43
9 -2 -1 446.44 14.63
9 -2 -2 48.35 5.56
9 2 2 41.13 3.52
9 -2 -3 33.45 5.17
-9 -2 3 31.18 3.87
9 -2 -4 244.4 13.59
-9 -2 4 245.99 11.29
9 -2 -5 48.32 7.14
-9 -2 5 59.8 6.62
9 -2 -6 5.77 3.31
-9 -2 6 6.88 2.4
9 -2 -7 10.02 3.88
-9 -2 7 10.83 3.57
9 -2 -8 -0.28 2.25
9 -2 -9 -0.93 2.4
9 2 9 4.89 1.88
9 2 10 -3.63 2.2
9 -2 -10 1.43 2.41
9 2 11 -1.28 1.82
9 -2 -11 2.2 3.07
9 2 12 4.16 1.72
9 2 13 -1.43 1.53
9 2 14 0.69 1.19
9 2 15 5 1.51
9 2 16 4.91 1.28
9 2 17 33.48 2.03
9 -3 17 0.06 0.77
9 -3 16 4.19 1.57
9 -3 15 -2.32 1.53
9 -3 14 3.21 1.97
9 -3 13 11.47 2.91
9 -3 12 6.91 2.42
9 -3 11 20.01 3.62
-9 3 11 16.93 7.03
9 -3 10 18.2 3.4
-9 3 10 19.97 2.87
-9 3 10 16.71 6.29
9 -3 9 5.94 2.07
-9 3 9 6.1 2.14
-9 3 9 6.16 4.58
-9 3 8 15.12 5.26
-9 3 7 24.06 6.16
-9 3 6 33.64 6.78
9 -3 4 72.77 6.41
9 -3 3 37.37 4.68
9 -3 2 200.79 9.72
9 -3 1 146.06 8.48
9 -3 0 214.63 10.44
9 3 1 119.04 6.83
9 -3 -1 128.5 8.21
9 3 2 191.71 6.44
9 -3 -2 201.65 10.58
9 -3 -3 35.86 5.42
9 -3 -4 78.35 7.91
9 -3 -5 9.53 3.4
9 -3 -6 26.24 5.56
9 -3 -7 25.36 5.83
9 -3 -8 21.63 4.88
9 3 9 5.2 1.44
9 -3 -9 7.42 3.53
9 -3 -10 23.89 5.71
9 3 10 15.98 2.47
9 3 11 14.64 2.47
9 -3 -11 18.77 5.79
9 3 12 4.77 1.53
9 3 13 11.88 2.23
9 3 14 1.6 1.34
9 3 15 5.49 1.47
9 3 16 24.53 2.09
9 -4 17 0.44 0.74
9 -4 16 -2.94 1.57
9 -4 15 8.07 2.43
9 -4 14 5.75 2.25
9 -4 13 4 2.2
9 -4 12 13.31 3.16
9 -4 11 36.96 4.76
-9 4 11 41.58 3.94
-9 4 11 32.82 8.03
9 -4 10 30.32 4.38
-9 4 10 35.66 3.87
-9 4 10 33.25 8.93
9 -4 9 61.41 5.89
-9 4 9 61.35 4.91
-9 4 9 57.26 10.51
-9 4 8 1.68 1.41
-9 4 8 0.93 2.86
9 -4 8 -0.36 1.76
-9 4 7 88.87 11.96
-9 4 6 19.28 5.81
9 -4 4 33.68 4.95
9 -4 3 79.76 6.79
9 -4 2 104.01 7.71
9 -4 1 374.42 13.99
9 -4 0 53.81 5.9
9 -4 -1 397.53 15.61
9 -4 -2 109.42 7.99
9 -4 -3 65.18 7.13
9 -4 -4 34.31 5.63
9 -4 -5 96.59 9.16
9 -4 -6 18.82 4.81
9 -4 -7 97.88 10.36
9 4 8 -0.56 1.43
9 -4 -8 -2.18 2.12
9 4 9 61.45 4.42
9 -4 -9 56.47 8.32
9 4 10 35.75 3.55
9 -4 -10 32 6.8
9 4 11 28.05 3.46
9 4 12 18.56 2.58
9 4 13 4.46 1.71
9 4 14 7.82 1.73
9 4 15 24.97 2.29
9 4 16 61.95 2.71
9 -5 17 1.29 0.82
9 -5 16 -2.21 1.37
9 -5 15 11.97 2.5
9 -5 14 6.84 2.42
9 -5 13 0.72 1.94
9 -5 12 34.42 4.41
-9 5 12 24.7 3.27
-9 5 11 10.21 2.67
9 -5 11 16.32 3.43
-9 5 11 4.98 4.63
9 -5 10 65.48 5.95
-9 5 10 54.24 4.84
-9 5 10 58.77 11.91
9 -5 9 26.75 4.31
-9 5 9 24.88 7.65
-9 5 9 23.62 3.63
9 -5 8 28 4.15
-9 5 8 28.5 8.07
9 -5 7 17.56 4.18
-9 5 7 20.87 6.71
-9 5 6 24.16 7.06
9 -5 6 36.23 5.83
9 -5 4 135.3 9.84
9 -5 3 244.75 12.7
9 -5 2 155.94 9.66
9 -5 1 52.63 6.05
9 -5 0 404.61 15.17
9 -5 -1 61.33 6.45
9 -5 -2 162.76 10.3
9 -5 -3 240.16 13.02
9 -5 -4 133.17 10.12
9 -5 -5 24.23 4.99
9 -5 -6 32.45 5.78
9 -5 -7 24.06 5.45
9 5 8 18.85 3.01
9 -5 -8 27.79 6.25
9 5 9 24.18 3.2
9 -5 -9 32.33 6.33
9 5 10 43.38 3.94
9 -5 -10 62.61 8.65
9 5 11 14.01 2.5
9 5 12 31.68 3.08
9 5 13 6.33 1.69
9 5 14 19.42 2.4
9 5 15 68.32 3.25
9 -6 17 1.16 0.73
9 -6 15 18.02 2.78
9 -6 14 4.37 2.18
9 -6 13 1.34 2.17
9 -6 12 42.02 5.09
-9 6 12 41.95 3.91
-9 6 11 15.79 2.89
9 -6 11 16.28 3.79
9 -6 10 62.24 6.63
-9 6 10 60.41 5.1
-9 6 10 69.67 13
9 -6 9 63.72 6.45
-9 6 9 60.87 11.49
9 -6 8 7.5 3.03
-9 6 8 11.45 6.07
9 -6 7 82.3 6.86
9 -6 7 87.92 9.31
-9 6 7 85.69 12.92
-9 6 6 22.12 6.75
9 -6 6 22.93 5.24
9 -6 4 14.45 3.92
9 -6 3 8.6 3.1
9 -6 2 130.78 9.12
9 -6 1 359.01 15.06
9 -6 0 389.5 15.46
9 -6 -1 349.39 15.23
9 -6 -2 128.58 9.79
9 -6 -3 9.79 3.16
9 -6 -4 13.57 4.03
9 -6 -5 69.61 8.39
9 -6 -6 20 4.93
9 6 7 93.87 5.3
9 -6 -7 75.1 8.83
9 6 8 11.93 2.27
9 -6 -8 6.41 3.39
9 6 9 62.63 4.54
9 -6 -9 59.89 8.48
9 6 10 64.03 4.24
9 6 11 24.52 2.86
9 6 12 48.73 3.74
9 6 13 34.83 3.22
9 6 14 86.73 3.72
9 -7 15 7.14 1.92
9 -7 14 -1.55 1.67
9 -7 13 0.44 1.91
-9 7 12 16.87 2.9
9 -7 12 17.11 3.84
9 -7 11 27.19 4.45
-9 7 11 19.34 2.97
9 -7 10 30.36 4.72
-9 7 10 20.18 3.24
-9 7 10 26.94 8.54
9 -7 9 3.38 2.29
-9 7 9 -0.62 3.52
9 -7 8 84 7.1
-9 7 8 71.92 12.85
9 -7 7 14.28 3.31
-9 7 7 15.21 6.53
9 -7 7 10.49 3.69
9 -7 6 105.43 11.11
-9 7 6 85.12 13.1
9 -7 3 8.12 3.25
9 -7 2 28.26 5.03
9 -7 1 133.17 9.7
9 -7 0 1365.3 30.97
9 -7 -1 122.81 9.61
9 -7 -2 23.66 4.82
9 -7 -3 7.23 3.04
9 -7 -4 8.8 3.19
9 -7 -5 61.63 7.98
9 7 6 108.5 5.1
9 -7 -6 90.2 10.05
9 7 7 28.57 3.59
9 -7 -7 12.11 4.35
9 7 8 90.63 5.16
9 -7 -8 82.53 9.73
9 7 9 25.37 3.14
9 -7 -9 0.9 2.3
9 7 10 47.57 4.04
9 7 11 57.91 4.18
9 7 12 81.33 4.18
9 -8 15 2.61 1.48
9 -8 14 6.36 2.3
9 -8 13 6.99 2.52
-9 8 13 8.22 1.95
9 -8 12 -0.82 2.09
-9 8 12 -0.63 1.34
9 -8 11 14.74 3.84
-9 8 11 15.11 2.55
9 -8 10 5.84 2.58
9 -8 9 13.29 3.47
-9 8 9 12.73 6.12
-9 8 8 5.76 4.32
9 -8 8 14.03 3.36
9 -8 7 9.56 3.32
-9 8 7 7.62 5.45
9 -8 7 13.87 4.67
9 -8 6 60.68 6.37
9 -8 6 66.3 9.18
-9 8 6 72.28 12.06
9 -8 5 39.04 7.5
9 -8 5 60.21 5.63
9 -8 3 22.36 5.04
9 -8 2 4.36 2.77
9 -8 1 132.25 10.85
9 -8 0 33.13 6.03
9 -8 -1 129.29 10.46
9 -8 -2 5.43 3.3
9 -8 -3 22.36 4.99
9 -8 -4 33.25 6.03
9 -8 -5 44.81 7.08
9 -8 -6 78.49 9.19
9 -8 -7 10.99 4.15
9 -8 -8 9.25 3.87
9 -9 15 2.73 1.3
9 -9 14 4.57 1.92
9 -9 13 2.34 1.76
-9 9 13 3.55 1.46
9 -9 12 0 2.26
-9 9 12 2.23 1.35
9 -9 11 11.25 3.26
-9 9 11 3.69 1.84
9 -9 10 19.13 4.07
9 -9 9 14.17 3.54
9 -9 8 8.76 3.07
-9 9 8 1.28 4.89
9 -9 7 11.28 3.21
-9 9 7 4.94 4.01
9 -9 7 13.23 5.24
9 -9 6 68.19 6.33
9 -9 6 63.65 9.73
-9 9 6 54.27 11.55
-9 -9 -5 40.29 4.5
9 -9 5 25.2 4.56
-9 -9 -4 19.81 3.07
9 -9 4 8.56 3.38
-9 -9 -3 7.92 2.15
9 -9 3 7.34 2.59
9 -9 2 92.58 10.58
9 -9 1 13.37 4.64
9 -9 0 96.14 10.3
9 -9 -1 17.77 4.73
9 -9 -2 98.17 9.74
-9 -9 3 6.06 2.03
9 -9 -3 8.19 3.65
-9 -9 4 23.14 3.21
9 -9 -4 18.25 4.94
-9 -9 5 61.17 5.02
9 -9 -5 58.91 8.37
-9 -9 6 65.5 5.22
9 -9 -6 69.82 8.91
9 -9 -7 10.01 3.81
9 -10 15 4.92 1.3
9 -10 14 2.65 1.45
9 -10 13 3.76 2.05
-9 10 13 5.35 1.43
9 -10 12 2.33 2.17
-9 10 12 5.27 1.66
-9 10 11 12.02 2.26
9 -10 11 12.26 3.55
9 -10 10 10.9 2.99
9 -10 9 4.41 2.57
9 -10 8 -3.2 2.76
9 -10 7 1.22 2.43
-9 10 7 -2.41 4.89
9 -10 7 4.27 3.16
-9 10 6 12.61 6.23
9 -10 6 14.2 4.99
-9 -10 -5 30.3 3.66
9 -10 5 45.03 5.15
9 -10 5 29.98 7.15
9 -10 4 8.42 3.7
-9 -10 -4 4 1.93
9 -10 4 9.9 2.75
-9 -10 -3 2.1 1.72
9 -10 3 6.51 2.42
-9 -10 -2 46.06 4.34
9 -10 2 39.47 7.19
-9 -10 -1 49.92 4.44
9 -10 1 48.55 7.6
9 -10 1 68.12 5.76
-9 -10 0 1.79 1.68
9 -10 0 2.29 2.27
9 -10 0 3.86 1.93
9 -10 -1 55.92 8.05
-9 -10 1 50.39 4.53
9 -10 -2 49.02 7.17
-9 -10 2 51.97 4.69
-9 -10 3 4.06 2.31
9 -10 -3 5.46 3.66
9 -10 -4 4.68 2.5
-9 -10 4 8.39 2.43
9 -10 -5 33.23 6.41
-9 -10 5 39.15 4.08
-9 -10 6 11.13 2.51
9 -10 -6 12.49 4.21
-9 -10 7 4.45 2.17
9 -10 -7 2.13 2.18
9 -11 14 2.14 1.25
-9 11 13 1.65 1.05
9 -11 13 -0.59 1.4
9 -11 12 1.66 1.78
-9 11 12 3.2 1.61
9 -11 11 2.71 2.14
-9 11 11 -4.16 1.68
9 -11 10 -2.12 2.12
9 -11 9 9.01 3.1
9 -11 8 2.15 2.41
9 -11 7 33.64 5.05
-9 11 6 41.58 10.23
9 -11 6 32.67 8.18
9 -11 5 4 2.75
-9 -11 -5 7.18 2.17
9 -11 5 1.46 2.15
-9 -11 -4 33.96 4.1
9 -11 4 38.22 8.2
-9 -11 -3 6.98 2.23
9 -11 3 5.23 3.75
9 -11 3 3.96 2.37
-9 -11 -2 1.87 1.49
9 -11 2 1 2.07
-9 -11 -1 14.5 2.81
9 -11 1 12.94 4.38
9 -11 1 5.18 2.42
-9 -11 0 0.1 1.46
9 -11 0 -1.81 3.38
9 -11 0 -0.62 1.86
-9 -11 1 15.55 2.82
9 -11 -1 12.65 4.93
9 -11 -1 6.61 2.5
-9 -11 2 2.17 1.75
9 -11 -2 1.66 2.71
-9 -11 3 10.18 2.44
9 -11 -3 4.56 3.03
9 -11 -4 32.29 7.09
-9 -11 4 40.92 4.28
-9 -11 5 5.8 2.09
9 -11 -5 3.3 2.76
9 -11 -6 42.58 7.6
-9 -11 6 42.64 4.55
-9 -11 7 36.94 4.22
9 -12 13 -0.4 1.13
-9 12 13 2.19 0.95
-9 12 12 2.55 1.29
9 -12 12 -2.97 1.9
-9 12 11 1.28 1.41
9 -12 11 2.46 1.86
9 -12 10 -1.05 1.88
9 -12 9 0.44 1.94
9 -12 8 10.63 3.2
9 -12 7 6.49 2.74
-9 -12 -5 1.94 1.76
9 -12 5 0.75 1.84
9 -12 4 3.96 4.29
-9 -12 -4 1.19 1.53
9 -12 4 1.12 2.02
-9 -12 -3 1.37 1.68
9 -12 3 3.54 3.8
9 -12 3 2.08 1.89
-9 -12 -2 21.11 3.83
9 -12 2 18.6 6.55
9 -12 2 30.11 4.42
-9 -12 -1 26.97 3.93
9 -12 1 18.12 6.58
9 -12 1 23.8 4.16
-9 -12 0 49.7 5.13
9 -12 0 56.94 9.06
9 -12 0 70.9 5.82
9 -12 -1 21.65 5.72
9 -12 -1 26.84 4.07
-9 -12 1 19.4 3.52
9 -12 -2 23.62 6.45
-9 -12 2 29.62 3.86
-9 -12 3 3.49 2.02
9 -12 -3 2.05 2.53
-9 -12 4 1.69 1.72
9 -12 -4 -7.01 4.41
-9 -12 5 3.04 1.9
-9 -12 6 2.35 1.73
-9 -12 7 13.23 3.07
-9 -12 8 7.72 2.19
9 -13 13 4.02 1.21
9 -13 12 2.4 1.4
-9 13 12 5.37 1.36
-9 13 11 -0.41 1.12
9 -13 11 -1.31 1.64
9 -13 10 2 1.93
-9 13 10 -0.03 1.38
9 -13 9 -3.52 2.09
9 -13 8 18.5 3.35
9 -13 7 8.2 2.67
9 -13 6 14.42 3.38
-9 -13 -5 25.55 3.47
9 -13 4 11.89 3.67
-9 -13 -4 33.61 3.93
9 -13 3 29.79 4.57
-9 -13 -3 48.57 4.85
9 -13 2 15.61 4.05
-9 -13 -2 36.76 4.42
9 -13 1 65.1 10.88
-9 -13 -1 67.62 5.71
9 -13 0 34.19 7.72
-9 -13 0 43.14 4.67
9 -13 -1 60.28 10.01
-9 -13 1 65.99 6.03
9 -13 -2 31.54 7.84
-9 -13 2 44.05 4.73
-9 -13 3 57.2 5.3
-9 -13 4 29.26 4.1
-9 -13 5 26.14 3.91
-9 -13 6 13.3 2.89
-9 -13 7 11.3 2.63
-9 -13 8 17.38 2.87
-9 14 12 1.35 0.79
9 -14 12 0.05 0.93
-9 14 11 1.01 0.98
9 -14 11 -3.82 1.6
9 -14 10 0.29 1.39
-9 14 10 0.19 1.18
9 -14 9 3.09 1.92
9 -14 8 17.95 3.36
9 -14 7 15.77 3.49
9 -14 6 2.59 2.23
-9 -14 -5 2.93 1.79
-9 -14 -4 44.24 4.4
9 -14 3 46.31 5.29
-9 -14 -3 44.7 4.64
-9 -14 -2 15.23 3.22
9 -14 2 16.55 3.49
-9 -14 -1 5 2.5
9 -14 1 4.77 2.26
9 -14 0 132.94 8.34
-9 -14 0 115.64 7.95
-9 -14 1 5.88 2.52
-9 -14 2 16.37 3.23
-9 -14 3 34.16 4.88
-9 -14 4 45.16 4.97
-9 -14 5 2.64 2.23
-9 -14 6 4.86 2.13
-9 -14 7 17.5 3.13
-9 -14 8 19.09 2.83
-9 -14 9 -0.51 1.66
-9 15 11 1.07 0.83
9 -15 10 -2.37 1.42
-9 15 10 0.49 1.05
9 -15 9 1.51 1.48
-9 15 9 0.03 1.1
9 -15 8 5.29 2
9 -15 7 11.58 2.58
9 -15 6 -1.16 1.94
-9 -15 -5 13.16 2.47
9 -15 5 8.88 2.57
-9 -15 -4 10.72 2.64
-9 -15 -3 9.08 2.43
-9 -15 -2 3.02 2.01
-9 -15 -1 22.21 3.53
-9 -15 0 10.6 2.81
-9 -15 1 18.18 3.29
-9 -15 2 5.84 2.35
-9 -15 3 9.09 2.72
-9 -15 4 7.82 2.41
-9 -15 5 8.7 2.52
-9 -15 6 2.21 1.59
-9 -15 7 12.7 2.5
-9 -15 8 5.07 1.8
-9 -15 9 3.37 1.7
-9 16 10 2.25 0.91
9 -16 9 1.84 1.23
-9 16 9 3.02 1.2
9 -16 8 1.02 1.21
9 -16 7 1.11 1.41
9 -16 6 2.08 1.64
-9 -16 -4 4.31 1.79
-9 -16 -3 4.31 1.91
-9 -16 -2 3.93 2.14
-9 -16 -1 0.58 1.66
-9 -16 0 1.78 1.88
-9 -16 1 1.49 1.72
-9 -16 2 1.47 1.86
-9 -16 3 2.39 1.81
-9 -16 4 2.79 1.99
-9 -16 5 2.23 1.59
-9 -16 6 2.63 1.67
-9 -16 7 2.87 1.53
-9 -16 8 1.89 1.25
-9 -16 8 1.79 1.46
-9 17 9 -0.08 0.74
-9 17 8 0.25 0.89
-9 17 7 3.85 1.36
-9 -17 -4 2.08 1.31
-9 -17 -3 7.18 2.04
-9 -17 -2 1.2 1.59
-9 -17 -1 7.47 2.19
-9 -17 0 2.22 1.79
-9 -17 1 5.55 2.1
-9 -17 2 -0.74 1.47
-9 -17 3 8.16 2.42
-9 -17 4 2.41 1.71
-9 -17 5 3.25 1.66
-9 -17 6 1.71 1.43
-9 -17 7 7.5 1.66
-9 18 7 -0.54 0.85
-9 18 6 -0.04 0.97
-9 18 5 0.92 1.08
-9 -18 -3 -0.29 1.12
-9 -18 -2 2.58 1.43
-9 -18 -1 -1.14 1.54
-9 -18 0 0.35 1.37
-9 -18 1 0.72 1.44
-9 -18 2 1.3 1.49
-9 -18 3 1.08 1.42
-9 -18 4 1.49 1.42
-9 -18 5 1.12 1.22
-9 -18 6 0.45 0.91
-9 -19 -1 2.87 1.16
-9 -19 0 1.01 1.11
-9 -19 1 0.98 1.19
-9 -19 2 0.1 1.09
-9 -19 3 0.98 1.04
-9 -19 4 1.44 1.03
10 0 0 23.1 4.78
10 0 -1 3.72 2.52
10 0 1 5.84 2.31
10 0 -2 2.48 2.58
10 0 2 3.28 2.03
10 0 -3 1.22 2.09
10 0 3 1.95 1.67
-10 0 4 5.56 3.38
10 0 -4 5.39 3.22
-10 0 5 -1.16 2.21
10 0 -5 0.83 2.15
10 0 -6 1.74 3.33
-10 0 6 4.02 3.53
10 0 -7 8.05 4.34
-10 0 7 3.65 3.88
10 0 -8 1.78 2.73
-10 0 8 3.15 3.53
-10 0 9 0.37 1.2
10 0 -9 -4.04 3.72
10 0 9 1.53 1.52
-10 0 9 -2.94 3.83
10 0 10 -0.25 1.39
10 0 -10 -1.62 3.23
10 0 -11 0.76 2.57
10 0 11 4.78 2.31
10 0 12 1.5 1.6
10 0 13 -1.62 2
10 0 14 -5.59 1.84
10 0 15 -2.82 1.43
10 0 16 2.27 1.12
10 0 17 4.9 1.02
10 -1 17 3.33 1
10 -1 16 2.24 1.15
10 -1 15 20.3 2.46
10 -1 14 21.98 3.08
10 -1 13 114.06 6.72
10 -1 12 77.19 5.61
10 -1 11 30.04 3.66
10 1 -11 24.62 6.09
-10 1 10 36.57 3.36
10 1 -10 30.83 6.54
10 -1 10 35.21 3.92
-10 1 10 33.43 6.48
10 -1 9 32.2 3.55
-10 1 9 31.54 3.27
-10 1 9 26.98 5.91
-10 1 8 129.96 12.7
-10 1 7 479.2 22.33
-10 1 6 960.92 29.93
-10 1 5 1110.05 30.61
10 -1 4 331.69 10.95
10 -1 3 137.98 7.02
10 1 -2 3538.72 44.82
10 -1 2 3374.77 34.52
10 1 -1 1162.15 23.84
10 -1 1 1100.39 20.46
10 1 0 247.53 10.11
10 -1 0 254.67 10.26
10 -1 -1 1113.2 23.13
10 1 1 1067.37 18.96
10 -1 -2 3424.35 44.35
10 1 2 3548.34 32.01
10 1 3 135.86 5.64
10 -1 -3 138.36 9.36
10 -1 -4 336.83 15.36
-10 -1 4 351.36 14.28
10 -1 -5 1177.13 31.28
-10 -1 5 1181.27 27.56
10 -1 -6 998.34 29.85
-10 -1 6 995.76 27.75
10 -1 -7 491.13 22.27
-10 -1 7 495.56 21.07
10 -1 -8 137.44 12.16
10 1 9 35.05 3.7
10 -1 -9 27.8 5.72
10 1 10 35.17 3.84
10 -1 -10 33.54 6.11
10 1 11 26.9 3.21
10 -1 -11 16.4 4.74
10 1 12 59.93 4.53
10 1 13 112.69 6.1
10 1 14 36.08 3.29
10 1 15 22.45 2.6
10 1 16 4.29 1.22
10 1 17 20.13 1.64
10 -2 17 1.69 0.89
10 -2 16 0.78 1.02
10 -2 15 -0.56 1.28
10 -2 14 -0.92 1.54
10 -2 13 7.08 2.56
10 -2 12 3.19 2.17
10 2 -11 -3.46 3.14
10 -2 11 0.01 1.73
-10 2 11 0.37 3.24
10 -2 10 0.67 1.72
-10 2 10 1.13 1.54
-10 2 10 -1.23 3.27
10 -2 9 -0.64 1.82
-10 2 9 1.62 1.35
-10 2 9 -1.51 3.22
-10 2 8 0.72 3.16
-10 2 7 -0.6 3.03
-10 2 6 2.55 2.71
10 -2 4 -0.35 1.36
10 -2 3 0.95 1.26
10 -2 2 3.28 2.07
10 2 -1 10.23 3.33
10 -2 1 10.86 3.22
10 2 0 -0.01 1.41
10 -2 0 2.33 1.83
10 2 1 7.19 2.76
10 -2 -1 9.82 3.59
10 -2 -2 3.18 2.53
10 2 2 2 1.61
10 -2 -3 -0.43 1.9
10 -2 -4 -1.31 2.36
10 -2 -5 -0.35 2.46
10 -2 -6 0.21 2.36
10 -2 -7 0.96 2.44
10 -2 -8 -1.35 2.68
10 2 8 -3.4 1.9
10 2 9 -1.99 2.14
10 -2 -9 -2.11 3.41
10 2 10 -2.54 1.88
10 -2 -10 -0.71 2.88
10 2 11 -4.43 1.8
10 -2 -11 1.49 2.75
10 2 12 -2.75 1.76
10 2 13 0.3 1.36
10 2 14 0.27 1.1
10 2 15 3.56 1.39
10 2 16 6.97 1.35
10 2 17 44.24 2.12
10 -3 17 1.52 0.86
10 -3 16 -1.28 1.11
10 -3 15 11.66 1.99
10 -3 14 17.88 2.96
10 -3 13 99.88 6.32
10 -3 12 18.29 3.09
-10 3 11 83.93 12.55
10 -3 11 90.56 6.41
-10 3 11 88.02 5.35
10 -3 10 -0.7 2.04
-10 3 10 0.63 1.47
-10 3 10 0.1 3.57
10 -3 9 1.62 1.69
-10 3 9 2.79 1.54
-10 3 9 1.39 3.11
10 -3 8 -0.74 2.04
-10 3 8 1.64 3.22
-10 3 8 2.59 1.33
-10 3 7 18.63 5.53
-10 3 6 268.5 17.82
10 -3 4 114.4 7.71
10 -3 3 771.73 18.7
10 -3 2 923.82 20.35
10 -3 1 3484.49 40.36
10 3 0 97.47 6.44
10 -3 0 100.39 7.1
10 3 1 3582.75 35.3
10 -3 -1 3364.69 40.88
10 -3 -2 922.67 22.79
10 -3 -3 759.02 21.68
10 -3 -4 119.3 9.54
10 -3 -5 387.25 17.65
10 -3 -6 275.47 15.78
10 -3 -7 13.46 3.46
10 3 8 1.02 1.42
10 -3 -8 1.2 2.3
10 -3 -9 1.25 2.09
10 3 9 0.72 1.54
10 3 10 0.05 1.48
10 -3 -10 0.88 3.11
10 3 11 74.94 4.89
10 -3 -11 81.64 9.76
10 3 12 17.3 2.45
10 3 13 76.65 4.72
10 3 14 10.06 2.12
10 3 15 14.09 1.98
10 3 16 35.12 2.35
10 -4 17 -0.15 0.66
10 -4 16 -2.92 1.33
10 -4 15 -2.22 1.54
10 -4 14 2.94 2.06
10 -4 13 2.12 2.07
10 -4 12 0.19 1.84
10 -4 11 0.81 1.89
-10 4 11 0.48 1.44
-10 4 11 -3.26 5.28
10 -4 10 -0.65 2.19
-10 4 10 0.33 1.5
-10 4 10 -2.28 4.23
10 -4 9 -2.75 2.54
-10 4 9 -2.86 3.66
-10 4 9 -0.12 1.38
-10 4 8 -0.15 3.11
10 -4 8 0.08 1.71
-10 4 8 -0.19 1.5
-10 4 7 2.01 2.74
-10 4 6 -1.01 2.8
10 -4 4 3.65 3.17
10 -4 3 7.68 3.25
10 -4 2 1.67 2.02
10 -4 1 3.81 2.55
10 -4 0 2.14 2.24
10 -4 -1 2.31 1.86
10 4 1 1.06 1.31
10 -4 -2 0.4 1.59
10 -4 -3 11.18 4.08
10 -4 -4 6.21 3.53
10 -4 -5 3.2 3.06
10 -4 -6 -0.24 1.94
10 -4 -7 2.36 2.72
10 4 8 0.36 1.24
10 -4 -8 -1.98 2.91
10 4 9 0.57 1.32
10 -4 -9 0.42 2.85
10 4 10 0.46 1.23
10 -4 -10 2.54 2.85
10 4 11 0.89 1.34
10 4 12 3.72 1.68
10 4 13 3.36 1.56
10 4 14 4.67 1.49
10 4 15 26.07 2.37
10 -5 17 6.82 1.08
10 -5 16 -3.97 1.29
10 -5 15 7.99 2.18
10 -5 14 10.58 2.52
10 -5 13 30.67 4.35
-10 5 12 23.07 2.76
10 -5 12 20.06 3.65
10 -5 11 59.3 5.65
-10 5 11 59.55 4.73
10 -5 10 0.59 2.21
-10 5 10 3.09 1.48
-10 5 10 3.78 5.41
10 -5 9 7.64 2.58
-10 5 9 2.81 4.15
-10 5 9 6.79 2.02
10 -5 8 21.67 3.6
-10 5 8 19.72 2.85
-10 5 8 11.15 4.84
-10 5 7 111.47 13.37
-10 5 6 64.47 9.66
10 -5 4 263.89 13.34
10 -5 3 274.9 13.24
10 -5 2 135.12 8.87
10 -5 1 54.68 5.66
10 -5 0 798.28 21.33
10 -5 -1 52.04 5.76
10 -5 -2 144.46 9.76
10 -5 -3 273.9 13.8
10 -5 -4 245.9 13.35
10 -5 -5 738.8 24.61
10 -5 -6 81.46 9.03
10 5 7 110.65 5.22
10 -5 -7 122.58 11.04
10 5 8 19.14 2.62
10 -5 -8 25.14 5.62
10 5 9 9 1.99
10 -5 -9 8.4 3.88
10 5 10 5.84 1.67
10 -5 -10 13.21 4.42
10 5 11 58.48 3.99
10 5 12 24.44 2.71
10 5 13 34.6 2.98
10 5 14 40.02 2.9
10 5 15 79.31 3.28
10 -6 16 -3.7 1.24
10 -6 15 3.2 1.59
10 -6 14 1.69 1.87
10 -6 13 -2.13 2.01
-10 6 12 0.34 1.39
10 -6 12 1.6 2.16
10 -6 11 -0.34 2.08
-10 6 11 1.9 1.72
10 -6 10 2.25 2.25
-10 6 10 2.12 1.75
-10 6 10 3.54 5.2
10 -6 9 1.15 1.82
-10 6 9 -2.21 4.48
-10 6 9 0.49 1.51
10 -6 8 0.74 1.95
-10 6 8 -1.24 3.51
10 -6 7 4.23 2.31
-10 6 7 6.85 5.31
10 -6 6 2.44 3.27
-10 6 6 3.06 4.58
10 -6 4 1.01 1.98
10 -6 3 0.81 2.27
10 -6 2 4.31 2.92
10 -6 1 3.47 2.5
10 -6 0 48.66 6.5
10 -6 -1 2.75 2.66
10 -6 -2 3.31 2.56
10 -6 -3 -0.64 2.13
10 -6 -4 -2.57 2.33
10 -6 -5 0.94 2.15
10 -6 -6 -1.03 1.94
10 6 7 11.67 2.72
10 -6 -7 5 3.62
10 6 8 3.69 1.98
10 -6 -8 -2.67 3.97
10 6 9 5.99 2.11
10 -6 -9 1.11 2.57
10 6 10 9.14 2.01
10 6 11 15.6 2.3
10 6 12 27.73 3.11
10 6 13 53.39 3.55
10 -7 16 -4.5 1.24
10 -7 15 7.05 2.03
10 -7 14 5.84 2.03
10 -7 13 0 1.83
-10 7 13 2.67 1.4
10 -7 12 75.13 6.06
-10 7 12 64.85 4.69
10 -7 11 105.05 7.68
-10 7 11 109.65 6.48
10 -7 10 54.91 5.76
-10 7 10 51.34 4.56
10 -7 9 147.65 8.95
-10 7 9 140.7 16.97
10 -7 8 337.68 12.65
-10 7 8 308.29 24.13
10 -7 7 483.79 15.2
10 -7 7 468.72 22.34
-10 7 7 450.23 28.53
10 -7 6 3.83 2.26
-10 7 6 1.76 3.64
10 -7 6 1.56 2.21
10 -7 4 125.81 10.76
10 -7 3 141.03 10.6
10 -7 2 28.07 5.03
10 -7 1 527.95 19.56
10 -7 0 65.94 7.18
10 -7 -1 529.61 19.63
10 -7 -2 27.19 4.9
10 -7 -3 128.4 10.52
10 -7 -4 147.34 11.47
10 -7 -5 65.76 8
10 -7 -6 4.44 2.33
10 7 7 459.87 9.66
10 -7 -7 476.7 22.26
10 7 8 290.36 7.9
10 -7 -8 349.81 19.5
10 7 9 143.86 6.01
10 -7 -9 152.1 13.19
10 7 10 97.34 4.87
10 7 11 160.82 5.68
10 -8 15 3.09 1.5
10 -8 14 1.68 1.58
10 -8 13 -3.83 2.07
-10 8 13 1.7 1.41
10 -8 12 -2.77 2.4
-10 8 12 0.13 1.24
10 -8 11 -2.59 2.59
-10 8 11 0.56 1.62
10 -8 10 2.33 2.38
-10 8 10 -3.31 1.98
10 -8 9 2.31 2.68
-10 8 9 -1.22 4.21
10 -8 8 -0.79 2.03
-10 8 8 -3.56 4.13
10 -8 7 -0.76 2.42
10 -8 7 -1.95 2.1
-10 8 7 0.74 3.31
10 -8 6 1.5 2.22
-10 -8 -6 3.48 1.9
-10 8 6 2.68 3.77
10 -8 6 0.57 2.92
-10 -8 -5 1.35 1.53
-10 -8 -4 2.96 2.15
10 -8 3 1.8 2.57
10 -8 2 3.75 3.22
10 -8 1 15.1 5.14
10 -8 0 6.02 3.61
10 -8 -1 17.6 5.24
10 -8 -2 6.63 3.5
10 -8 -3 1.61 2.25
10 -8 -4 5.31 3.01
-10 -8 5 2.99 1.86
10 -8 -5 2.64 2.64
-10 -8 6 1.88 1.86
10 -8 -6 1.16 2.86
10 -8 -7 -1.09 2.41
10 -8 -8 0.87 2.64
10 -9 15 6.39 1.43
10 -9 14 4.23 1.66
10 -9 13 10.13 2.49
-10 9 13 9.2 1.79
10 -9 12 -2.78 2.07
-10 9 12 2.51 1.2
10 -9 11 34.44 4.93
-10 9 11 39.7 3.98
10 -9 10 22.49 4.16
-10 9 10 20.07 2.91
10 -9 9 51.72 5.41
10 -9 8 232.21 11.36
-10 9 8 235.66 22.72
10 -9 7 41.48 5.07
-10 9 7 39.78 9.58
10 -9 7 41.96 7.71
10 -9 6 28.47 6.22
10 -9 6 27.45 4.21
-10 9 6 25.46 7.74
-10 -9 -6 31.14 3.26
-10 -9 -5 25.57 3.08
10 -9 5 20.53 5.57
-10 -9 -4 88.68 5.51
10 -9 3 102.55 10.91
-10 -9 -3 103.22 5.94
10 -9 3 107.07 7.15
-10 -9 -2 14.23 2.37
10 -9 2 9.55 3.26
10 -9 2 8.98 2.94
10 -9 1 254.94 16.01
-10 -9 -1 244.35 8.94
10 -9 0 433.57 19.91
-10 -9 0 441.22 11.98
10 -9 -1 247.57 15.11
-10 -9 1 255.73 9.01
-10 -9 2 13.16 2.43
10 -9 -2 12.31 3.95
10 -9 -3 107.74 10.49
-10 -9 3 104.75 6.01
10 -9 -4 92.15 9.66
-10 -9 4 96.17 5.69
-10 -9 5 25.17 3.19
10 -9 -5 29.35 5.74
-10 -9 6 26.79 3.19
10 -9 -6 33.64 6.05
10 -9 -7 39.32 6.55
10 -10 14 0.48 1.17
10 -10 13 -0.78 1.55
-10 10 13 2.53 1.22
10 -10 12 -1.81 2.06
-10 10 12 1.01 1.17
10 -10 11 -2.18 2.05
-10 10 11 -1.42 1.6
10 -10 10 -1.07 2.18
-10 10 10 -4.57 2.29
10 -10 9 2.04 2.18
10 -10 8 -4.11 2.71
10 -10 7 3.62 4.21
-10 10 7 0.86 3.68
10 -10 7 -1.39 2.39
10 -10 6 10.13 5.01
-10 10 6 5.28 5.15
10 -10 6 1.45 2.46
-10 -10 -6 3.68 2
-10 -10 -5 2.23 1.77
10 -10 5 0.76 3.21
10 -10 4 1.61 2.9
-10 -10 -4 2.56 2.02
-10 -10 -3 2.22 1.77
10 -10 3 6.53 2.75
-10 -10 -2 7.04 2.32
10 -10 2 3.2 3.39
10 -10 2 3.39 2.3
-10 -10 -1 6.82 2.44
10 -10 1 5.16 3.29
10 -10 1 5.42 2.65
-10 -10 0 3.8 2.21
10 -10 0 4.92 3.46
10 -10 0 2.77 2.26
-10 -10 1 7.34 2.6
10 -10 -1 6.14 3.88
-10 -10 2 9.47 2.79
10 -10 -2 8.2 4.26
-10 -10 3 4.7 2.12
10 -10 -3 2.23 2.71
-10 -10 4 6 2.28
10 -10 -4 1.24 2.54
-10 -10 5 3.24 1.92
10 -10 -5 1.56 2.96
-10 -10 6 6.07 2.23
10 -10 -6 2.14 3.48
-10 -10 7 0.87 1.8
10 -10 -7 0.72 2.17
10 -11 14 3.06 1.12
10 -11 13 6.72 1.8
-10 11 13 5.54 1.3
10 -11 12 -1.22 1.78
-10 11 12 2.92 1.29
10 -11 11 -4.22 2.33
-10 11 11 1.51 1.41
10 -11 10 0 1.91
-10 11 10 -3.5 2.11
10 -11 9 3.6 2.32
10 -11 8 51.73 5.37
10 -11 7 27.97 4.18
10 -11 6 7.52 2.48
-10 -11 -6 10.06 2.23
10 -11 6 8.68 4.76
-10 -11 -5 86.71 5.63
10 -11 5 92.98 11.65
-10 -11 -4 133.15 7.13
10 -11 4 134.42 14.23
-10 -11 -3 64.7 5.21
10 -11 3 74.87 10.63
10 -11 3 71.06 6.17
-10 -11 -2 40.41 4.12
10 -11 2 27.02 4.6
-10 -11 -1 21.08 3.07
10 -11 1 15.5 4.72
10 -11 1 9.68 3.53
10 -11 0 72.39 9.35
-10 -11 0 82.07 5.77
10 -11 -1 19.86 5.13
-10 -11 1 21.12 3.19
-10 -11 2 41.17 4.3
10 -11 -2 48.2 7.69
10 -11 -3 74 9.45
-10 -11 3 72.75 5.54
10 -11 -4 137.13 12.82
-10 -11 4 136.89 7.54
10 -11 -5 87.53 10.31
-10 -11 5 87.96 5.94
-10 -11 6 10.71 2.54
10 -11 -6 9.33 3.73
-10 -11 7 35.42 3.99
10 -12 13 -1.14 1.13
-10 12 13 1.13 0.76
-10 12 12 -0.1 0.97
10 -12 12 -3.54 1.58
10 -12 11 -7.77 2.32
-10 12 11 -1.08 1.44
10 -12 10 -0.74 1.78
-10 12 10 -3.75 1.7
10 -12 9 1.93 2.03
10 -12 8 0.99 2.01
10 -12 7 -2.38 2.28
10 -12 6 -0.25 2.2
-10 -12 -6 1.29 1.35
10 -12 5 0.92 1.94
-10 -12 -5 3.45 2.01
10 -12 4 1.98 2.91
-10 -12 -4 5.62 2.49
-10 -12 -3 1.06 1.69
10 -12 3 -2.95 3.36
10 -12 2 1.94 4.11
-10 -12 -2 3.05 1.98
10 -12 2 1.54 2.12
-10 -12 -1 -0.6 1.62
-10 -12 0 1.02 1.79
10 -12 0 -1.97 2.58
-10 -12 1 1.35 1.97
10 -12 -1 -0.24 2.66
-10 -12 2 6.65 2.43
10 -12 -2 3.35 3.41
-10 -12 3 1.97 1.96
10 -12 -3 -3.99 3.21
10 -12 -4 1.15 2.53
-10 -12 4 4.75 2.3
-10 -12 5 2.52 2.02
-10 -12 6 1.34 1.77
-10 -12 7 -0.02 1.48
-10 -12 8 2.01 1.55
10 -13 12 4.04 1.39
-10 13 12 4.09 1.23
10 -13 11 5.53 1.77
-10 13 11 7.26 1.72
10 -13 10 0.07 1.46
-10 13 10 1.01 1.27
10 -13 9 5.35 2.1
10 -13 8 5.05 2.29
10 -13 7 18.6 3.34
10 -13 6 33.41 4.37
-10 -13 -5 5.32 1.99
-10 -13 -4 12.13 2.73
-10 -13 -3 65.83 5.46
-10 -13 -2 10.23 2.61
-10 -13 -1 4.11 2.09
-10 -13 0 2.92 2.01
-10 -13 1 5.45 2.2
-10 -13 2 11.62 2.77
-10 -13 3 68.03 5.71
-10 -13 4 11.31 2.71
-10 -13 5 5.43 2.52
-10 -13 6 32.49 3.76
-10 -13 7 24.56 3.32
-10 -13 8 10.01 2.4
10 -14 11 -1.16 1.23
-10 14 11 1.17 1.07
10 -14 10 -1.92 1.46
-10 14 10 -0.65 1.11
10 -14 9 0.67 1.53
-10 14 9 0.41 1.21
10 -14 8 -0.71 1.5
10 -14 7 3.27 1.97
10 -14 6 -0.21 1.7
-10 -14 -5 3.63 1.82
-10 -14 -4 2.59 1.83
-10 -14 -3 6.53 2.52
-10 -14 -2 1.47 1.98
-10 -14 -1 2.52 2.12
-10 -14 0 8.04 2.79
-10 -14 1 3.26 2.02
-10 -14 2 4.19 2.15
-10 -14 3 5.19 2.48
-10 -14 4 3.99 2.21
-10 -14 5 6.72 2.49
-10 -14 6 1.61 1.59
-10 -14 7 0.12 1.36
-10 -14 8 -0.05 1.31
-10 15 11 12.61 1.54
10 -15 10 -1.25 1.14
-10 15 10 0.25 0.94
10 -15 9 1.63 1.32
-10 15 9 -2.1 1.31
10 -15 8 17.46 2.52
10 -15 7 14.71 2.53
-10 -15 -5 11.02 2.39
-10 -15 -4 1.64 1.64
-10 -15 -3 -2.28 1.72
-10 -15 -2 7.37 2.23
-10 -15 -1 2.85 1.89
-10 -15 0 10.25 2.7
-10 -15 1 5.92 2.22
-10 -15 2 7.72 2.44
-10 -15 3 1.12 1.98
-10 -15 4 2.27 1.84
-10 -15 5 9.96 2.31
-10 -15 6 36.67 3.81
-10 -15 7 14.21 2.42
-10 -15 8 17.41 2.4
-10 16 9 0.37 0.9
-10 16 8 0.82 1.01
-10 -16 -4 0.98 1.3
-10 -16 -3 1.09 1.51
-10 -16 -2 3.05 1.83
-10 -16 -1 0.58 1.67
-10 -16 0 -1.19 1.67
-10 -16 1 2.29 1.82
-10 -16 2 6.02 2.34
-10 -16 3 0.61 1.6
-10 -16 4 1.02 1.66
-10 -16 5 0.28 1.41
-10 -16 6 1.63 1.55
-10 -16 7 3.88 1.53
-10 -16 8 0.89 1.07
-10 17 8 0.9 0.91
-10 17 7 10.78 1.8
-10 17 6 16.22 2.21
-10 -17 -4 5.59 1.54
-10 -17 -3 9.88 1.94
-10 -17 -2 12 2.13
-10 -17 -1 3.95 1.66
-10 -17 0 11.87 2.37
-10 -17 1 5.45 1.94
-10 -17 2 13.67 2.58
-10 -17 3 8.29 2.04
-10 -17 4 3.43 1.75
-10 -17 5 9.35 1.99
-10 -17 6 17.49 2.32
-10 -17 7 11.29 1.8
-10 18 6 0.49 0.86
-10 18 5 -0.37 0.95
-10 18 4 -1.88 1.09
-10 -18 -3 -0.14 1.01
-10 18 3 -1.89 1.23
-10 -18 -2 -0.03 1.1
-10 -18 -1 -0.51 1.23
-10 -18 0 0.26 1.21
-10 -18 1 2.09 1.3
-10 -18 2 0.77 1.31
-10 -18 3 0.75 1.25
-10 -18 4 0.82 1.19
-10 -18 5 1.57 1.18
-10 -19 -1 0.71 1.06
-10 -19 0 1.08 0.97
-10 -19 1 0.33 0.98
-10 -19 2 0.49 0.96
-10 -19 3 -0.1 0.96
11 0 0 -0.77 1.48
11 0 -1 -2.31 2.26
11 0 1 -0.7 1.27
11 0 -2 -2.68 2.54
11 0 2 -0.8 1.47
11 0 -3 0.44 1.91
11 0 3 0.18 1.19
11 0 -4 0.59 2.21
-11 0 4 -0.02 2.37
11 0 -5 -1.38 2.51
-11 0 5 -1.84 2.67
11 0 -6 -0.07 2.64
-11 0 6 -2.97 2.96
11 0 -7 -0.74 2.21
-11 0 7 1.32 2.34
11 0 8 0.78 1.49
11 0 -8 -1.34 3.49
-11 0 8 -0.02 1.2
-11 0 8 0.62 2.67
11 0 -9 -2.54 3.46
11 0 9 1.99 1.73
-11 0 9 -0.74 1.43
11 0 10 2.66 1.96
-11 0 10 -0.34 1.27
11 0 -11 -1.79 4.07
11 0 11 2.19 1.96
11 0 12 -2.58 2.11
11 0 13 -3.14 2.01
11 0 14 -4.89 1.7
11 0 15 0.24 1.04
11 0 16 2.57 1.08
11 0 17 15.24 1.4
11 -1 17 7.25 1.06
11 -1 16 1.66 1.08
11 -1 15 -1.64 1.28
11 -1 14 0.27 1.33
11 -1 13 -7.01 2.19
11 -1 12 3.84 2.17
11 1 -11 0.35 2.85
11 -1 11 4.24 2.01
11 1 -10 7.51 4.27
11 -1 10 13.76 2.99
-11 1 10 14.01 2.51
11 1 -9 -3.48 3.24
-11 1 9 2.85 1.62
11 -1 9 1.85 1.89
-11 1 9 -3.96 4.13
11 -1 8 9.68 2.59
-11 1 8 14.08 2.63
11 1 -8 12.48 5.12
-11 1 8 14.81 5.53
-11 1 7 59.5 8.84
-11 1 6 44.31 7.78
-11 1 5 45.97 7.24
11 -1 4 24.36 3.87
11 1 -4 22.82 5
11 -1 3 156.03 8.26
11 1 -3 141.74 11.8
11 1 -2 4.56 2.68
11 -1 2 5.72 2.28
11 1 -1 157.97 10.39
11 -1 1 185.78 9.9
11 1 0 272.99 11.96
11 -1 0 320.87 12.98
11 -1 -1 155.21 10.09
11 1 1 169.98 8.64
11 -1 -2 5.09 2.53
11 1 2 5.02 1.87
11 -1 -3 143.56 11.09
11 -1 -4 26.4 4.95
-11 -1 4 30.98 5.11
11 -1 -5 44.7 7.55
-11 -1 5 45.77 6.45
11 -1 -6 43.9 7.46
11 -1 -7 60.19 8.8
11 1 8 13.86 2.85
11 -1 -8 6.03 4.1
11 1 9 6.04 2.12
11 -1 -9 -1.15 3.15
-11 -1 9 -0.11 1.31
11 -1 -10 8 4.39
11 1 10 12.12 2.26
11 1 11 -1.67 2.24
11 -1 -11 1.31 2.49
11 1 12 0.19 1.47
11 1 13 -1.33 1.57
11 1 14 2.14 1.33
11 1 15 2.61 1.35
11 1 16 5.11 1.22
11 1 17 32.45 1.81
11 -2 17 3.78 0.89
11 -2 16 2.22 1.12
11 -2 15 1.03 1.18
11 -2 14 -0.44 1.82
11 -2 13 7.53 2.39
11 -2 12 23.87 3.71
11 2 -11 0.61 3.63
11 -2 11 3.19 2.24
-11 2 11 2.78 1.3
11 -2 10 20.8 3.69
-11 2 10 21.66 3.22
11 2 -10 13.63 5.78
-11 2 10 16.06 6.02
11 -2 9 0.6 1.83
-11 2 9 0.65 1.41
-11 2 9 0.86 3.51
11 -2 8 -0.55 1.77
-11 2 8 1.29 3.08
-11 2 8 2.47 1.65
-11 2 7 97.12 11.78
-11 2 6 42.8 8
11 -2 4 109.43 7.99
11 -2 3 144.92 8.7
11 2 -2 75.49 7.4
11 -2 2 76.95 6.57
11 2 -1 169.13 10.99
11 -2 1 218.85 10.55
11 2 0 67.65 6.68
11 -2 0 69.6 6.3
11 2 1 177.94 9
11 -2 -1 164.9 10.81
11 -2 -2 79.94 7.6
11 2 2 81 5.39
11 -2 -3 149.82 10.55
11 -2 -4 95.76 8.85
11 -2 -5 1 2.25
11 -2 -6 36.45 7.3
11 -2 -7 84.57 10.72
11 2 8 -2.06 1.96
11 -2 -8 2.24 2.76
-11 -2 8 1.7 1.62
11 2 9 -1.43 1.75
11 -2 -9 2.81 2.57
-11 -2 9 4.27 1.67
11 2 10 20.87 2.98
11 -2 -10 22.56 5.83
11 2 11 -2.37 1.57
11 -2 -11 4.1 3.02
11 2 12 16.61 2.79
11 2 13 2.4 1.46
11 2 14 5.49 1.63
11 2 15 6.94 1.57
11 2 16 14.44 1.76
11 -3 17 4.14 0.93
11 -3 16 0.89 1
11 -3 15 1.12 1.22
11 -3 14 5.65 2.23
11 -3 13 6.56 2.46
11 -3 12 10.51 3.03
11 -3 11 17.89 3.35
-11 3 11 16.56 3.06
11 -3 10 31.01 4.17
-11 3 10 38.51 3.9
-11 3 10 29.32 8.32
11 -3 9 20.64 3.52
-11 3 9 21.43 3.45
-11 3 9 21.27 7.01
11 -3 8 1.25 1.76
-11 3 8 2.78 3.77
-11 3 8 2.94 1.56
-11 3 7 24.23 6.72
-11 3 7 29.53 3.64
-11 3 6 4.81 4.14
11 -3 4 156.31 9.9
11 -3 3 178.9 10.33
11 -3 2 633.27 18.55
11 -3 1 39 5.08
11 3 0 32.94 4.39
11 -3 0 28.74 4.54
11 3 1 38.31 4.49
11 -3 -1 40.28 5.4
11 -3 -2 650.15 21.02
11 -3 -3 193.29 12.13
11 -3 -4 151.62 11.47
11 -3 -5 4.42 2.73
11 -3 -6 10.37 4.27
11 -3 -7 26.97 6.08
11 3 8 2.29 1.24
11 -3 -8 1.47 2.69
-11 -3 8 5.54 1.9
11 3 9 15.79 2.72
11 -3 -9 19.11 6
-11 -3 9 23.93 3.19
11 3 10 23.55 3.12
11 -3 -10 27.74 7.09
11 3 11 18.88 2.72
11 3 12 18.9 2.78
11 3 13 5.34 1.72
11 3 14 15.05 2.12
11 3 15 14.89 1.83
11 3 16 52.11 2.51
11 -4 16 -2.49 1.1
11 -4 15 -5.96 1.73
11 -4 14 6.76 2.16
11 -4 13 18.58 3.13
11 -4 12 2.59 1.95
-11 4 12 3.78 1.43
11 -4 11 12.39 3
-11 4 11 11.61 2.85
11 -4 10 38.91 4.88
-11 4 10 32.22 4.23
-11 4 10 28.94 8.66
11 -4 9 7.39 2.32
-11 4 9 7.81 5.31
-11 4 9 5.22 2.24
11 -4 8 15.98 3.94
-11 4 8 27.76 4
-11 4 8 32.83 8.65
-11 4 7 78.13 5.62
-11 4 7 59.23 10.94
-11 4 6 21.25 6.62
11 -4 4 25.74 4.71
11 -4 3 99.66 8.34
11 -4 2 24.89 4.39
11 -4 1 465.89 16.82
11 4 0 34.82 4.62
11 -4 0 44.58 5.74
11 -4 -1 483.4 17.93
11 -4 -2 14.83 3.68
11 -4 -3 99.51 9.13
11 -4 -4 39.03 6.06
11 -4 -5 25.62 5.49
11 -4 -6 40.83 6.89
11 4 7 45.7 5.12
11 -4 -7 68.36 9.43
11 4 8 46.23 3.68
-11 -4 8 27.84 3.74
11 -4 -8 36.98 7.44
11 4 9 8.51 2.05
11 -4 -9 8.12 4.23
11 4 10 36.38 3.42
11 -4 -10 42 7.78
11 4 11 15.29 2.52
11 4 12 7.08 1.82
11 4 13 13.81 2.21
11 4 14 11.56 1.92
11 4 15 47.4 2.84
11 -5 16 -1.16 1.01
11 -5 15 0.04 1.46
11 -5 14 7.54 2.27
11 -5 13 1.73 2.01
11 -5 12 1.33 2.11
-11 5 12 5.32 1.72
11 -5 11 26.39 4.11
-11 5 11 25.45 3.56
11 -5 10 71.75 6.43
-11 5 10 78.64 5.89
-11 5 10 82.08 13.24
11 -5 9 9.29 2.88
-11 5 9 9.85 3.56
-11 5 9 12.46 2.59
11 -5 8 4.7 2.39
-11 5 8 3.05 3.93
-11 5 8 2.69 1.59
11 -5 7 80.31 6.42
-11 5 7 83.29 6.07
-11 5 7 86.29 12.58
-11 5 6 37.91 8.39
11 -5 4 56.7 6.88
11 -5 3 48.41 6.13
11 -5 2 61.54 6.87
11 -5 1 115.91 9.13
11 -5 0 -2 2.1
11 -5 -1 117.08 9.44
11 -5 -2 68.07 7.57
11 -5 -3 43.86 6.51
11 -5 -4 57.2 7.06
11 -5 -5 50.57 7.43
11 -5 -6 50.77 7.53
11 5 7 88.69 5.26
-11 -5 7 87.67 5.63
11 -5 -7 89.74 10.35
11 5 8 3.85 1.73
11 -5 -8 7.91 4.38
-11 -5 8 4.73 1.94
11 5 9 11.59 2.32
11 -5 -9 13.01 4.98
11 5 10 79.87 4.76
11 -5 -10 67.9 9.77
11 5 11 27.67 3.09
11 5 12 8.8 1.91
11 5 13 18.95 2.31
11 5 14 56.06 3.14
11 -6 16 0.27 0.79
11 -6 15 7.65 1.92
11 -6 14 5.32 1.98
11 -6 13 0.39 1.64
-11 6 13 0.16 1.09
11 -6 12 3.46 2.08
-11 6 12 1.33 1.33
11 -6 11 49.56 5.12
-11 6 11 34.28 4.07
11 -6 10 41.93 5.66
-11 6 10 54.83 5.12
11 -6 9 58.06 5.88
-11 6 9 51.97 4.83
-11 6 9 40.3 9.78
-11 6 8 14.35 6.26
11 -6 8 19.06 3.65
-11 6 8 13.06 2.57
11 -6 7 121.11 8.01
-11 6 7 106.58 14.72
-11 6 6 14.07 6.15
11 -6 4 33.18 6.06
11 -6 3 28.43 5.11
11 -6 2 31.22 5.35
11 -6 1 57.09 7.16
11 -6 0 25.71 5.04
11 -6 -1 66.27 7.25
11 -6 -2 32.71 5.37
11 -6 -3 26.28 5.41
11 -6 -4 33.05 6.1
11 -6 -5 54.74 8.28
11 6 6 22.29 2.93
11 -6 -6 10.95 4.28
11 6 7 130.43 5.6
11 -6 -7 121.73 12.71
11 6 8 26.24 2.9
11 -6 -8 17.68 5.3
11 6 9 59.64 3.9
11 -6 -9 51.72 8.9
11 6 10 42.26 3.99
11 6 11 53.52 4.01
11 6 12 39.85 3.31
11 6 13 68.2 3.81
11 -7 16 -1.72 0.88
11 -7 15 2.54 1.46
11 -7 14 2.46 1.64
11 -7 13 0.6 1.73
-11 7 13 -0.2 1.08
11 -7 12 2.94 2.14
-11 7 12 7.67 1.91
11 -7 11 2.95 2.49
-11 7 11 10.53 2.49
11 -7 10 53.89 5.93
-11 7 10 46.32 4.94
11 -7 9 7.44 3.29
-11 7 9 9.97 5.95
-11 7 9 7.4 2.44
11 -7 8 24.29 4.1
-11 7 8 7.96 5.78
11 -7 7 37.8 5.52
-11 7 7 48.2 10.33
-11 7 6 30.89 8.07
-11 -7 -6 38.29 3.55
11 -7 6 28.22 6.29
-11 -7 -5 82.64 5.44
11 -7 4 59.52 8.09
11 -7 3 1.88 2.4
11 -7 2 84.46 8.66
11 -7 1 84.38 8.66
11 -7 0 1.3 2.58
11 -7 -1 82.1 8.73
11 -7 -2 86.17 9.04
11 -7 -3 3.41 2.61
11 -7 -4 66.1 8.48
11 -7 -5 75.6 9.39
11 -7 -6 26.58 6.2
11 -7 -7 40.64 7.52
11 7 8 54.12 4.37
11 -7 -8 19.74 5.81
11 7 9 63.46 4.09
11 -7 -9 2.72 2.46
11 7 10 97.04 5.1
11 -8 15 -1.9 1.07
11 -8 14 5.21 1.72
11 -8 13 5.15 2.02
-11 8 13 5.47 1.58
11 -8 12 6.29 2.31
-11 8 12 3.6 1.58
11 -8 11 1.02 1.89
-11 8 11 4.84 1.79
11 -8 10 4.44 2.35
-11 8 10 -1.2 1.78
11 -8 9 24.86 4.29
-11 8 9 21.54 3.19
11 -8 8 9.25 3.25
-11 8 8 -0.28 3.69
11 -8 7 6.23 2.85
-11 8 7 6.77 4.71
-11 8 6 -3.22 4.41
-11 -8 -6 2.44 1.8
11 -8 6 3.63 3.83
-11 -8 -5 5.11 2.12
-11 -8 -4 11.44 2.63
11 -8 3 32.99 6.88
-11 -8 -3 42.28 4.04
11 -8 2 25.1 5.9
-11 -8 -2 26.69 3.41
11 -8 1 13.53 4.37
11 -8 0 18.74 4.83
11 -8 -1 11.47 4.17
11 -8 -2 29.46 5.93
-11 -8 2 27.27 3.44
-11 -8 3 42.01 3.86
11 -8 -3 39.26 6.99
-11 -8 4 19.68 2.96
11 -8 -4 17.46 5.07
-11 -8 5 9.27 2.47
11 -8 -5 7.07 3.81
11 -8 -6 5.42 3.19
11 -8 -7 5.85 4
11 -8 -8 6.77 3.62
11 -9 14 1.22 1.18
-11 9 13 7.58 1.72
11 -9 13 4.76 2
11 -9 12 -3.84 2.02
-11 9 12 1.36 1.24
-11 9 11 0.9 1.47
11 -9 11 -4.53 2.38
11 -9 10 1.75 2.23
-11 9 10 -2.77 2.08
11 -9 9 3.66 2.33
-11 9 9 -1.6 2.47
11 -9 8 7.82 2.72
11 -9 7 3.73 2.55
-11 9 7 5.23 3.95
11 -9 6 28.25 7.02
-11 -9 -6 27.3 3.47
-11 9 6 27.65 8.78
-11 -9 -5 26.27 3.72
11 -9 5 30.81 7.02
-11 -9 -4 21.71 3.47
-11 -9 -3 4.07 1.84
11 -9 3 0.83 2.78
11 9 -3 3.65 1.49
-11 -9 -2 16.63 2.81
11 -9 2 17.14 4.74
11 -9 1 82.64 9.99
-11 -9 -1 75.19 5.7
11 -9 0 294.45 17.11
-11 -9 0 274.15 10.21
11 -9 -1 81.02 9.22
-11 -9 1 83.16 5.6
-11 -9 2 16.8 2.8
11 -9 -2 16.89 4.65
-11 -9 3 5.03 1.89
11 -9 -3 4.83 3.37
11 -9 -4 22.12 5.99
-11 -9 4 28.7 3.46
11 -9 -5 33.8 6.64
-11 -9 5 28.66 3.56
11 -9 -6 25.73 6.06
-11 -9 6 23.38 3.39
11 -9 -7 6.9 3.28
11 -10 14 1.26 1.04
11 -10 13 1.43 1.37
-11 10 13 0.37 1.01
11 -10 12 2.15 1.7
-11 10 12 0.03 1.14
11 -10 11 -5.81 2.62
-11 10 11 -0.13 1.4
11 -10 10 2.81 2.36
-11 10 10 -0.63 1.51
11 -10 9 -0.41 2.03
-11 10 9 -4.28 2.45
11 -10 8 0.23 2.19
11 -10 7 10.21 3.08
11 -10 6 5.44 3.38
-11 10 6 9.12 6.26
-11 -10 -6 8.26 2.01
-11 -10 -5 3.32 1.57
11 -10 5 5.91 4.22
-11 -10 -4 38.92 4.25
11 -10 4 44.28 8.87
-11 -10 -3 3.22 1.85
-11 -10 -2 17.31 3.09
11 -10 2 12.87 4.19
11 -10 1 91.92 10.7
-11 -10 -1 96.47 6.25
-11 -10 0 20.66 3.16
11 -10 0 17.79 5.47
11 -10 -1 90.22 11.02
-11 -10 1 98.89 6.44
-11 -10 2 17.39 3.1
11 -10 -2 22.76 5.92
-11 -10 3 4.17 2.03
11 -10 -3 2.05 2.36
-11 -10 4 42.64 4.17
11 -10 -4 34.05 7.22
-11 -10 5 7.94 2.37
11 -10 -5 5.79 3.46
-11 -10 6 9.06 2.36
11 -10 -6 8.03 3.74
-11 -10 7 19.6 3.19
11 -11 13 0.66 1.08
-11 11 13 1.44 0.88
11 -11 12 -0.92 1.45
-11 11 12 1.85 1.19
11 -11 11 0.02 1.68
-11 11 11 1.64 1.24
-11 11 10 7.31 2.11
11 -11 10 3.21 2.21
11 -11 9 0.19 1.71
-11 11 9 -0.34 1.81
11 -11 8 12.97 3
11 -11 7 0.4 1.81
-11 -11 -6 1.32 1.63
11 -11 5 23.6 6.59
-11 -11 -5 23.01 3.56
-11 -11 -4 20.38 3.27
11 -11 4 15.36 5.73
11 -11 3 7.67 4.47
-11 -11 -3 11.13 2.59
-11 -11 -2 13.93 2.95
-11 -11 -1 108.49 6.78
11 -11 1 93.4 11.91
-11 -11 0 6.08 2.25
11 -11 0 6.3 3.71
-11 -11 1 97.71 6.69
11 -11 -1 96 11.68
-11 -11 2 13.98 2.98
11 -11 -2 12.13 4.64
-11 -11 3 10.46 2.79
11 -11 -3 11.8 4.5
11 -11 -4 18.81 5.68
-11 -11 4 18.63 3
11 -11 -5 29.31 6.65
-11 -11 5 20.82 3.27
-11 -11 6 -0.81 1.82
-11 -11 7 0.58 1.7
11 -12 13 1.97 0.98
11 -12 12 2.32 1.37
-11 12 12 2.69 1.25
11 -12 11 -4.03 2.01
-11 12 11 -1.33 1.29
11 -12 10 -2.69 1.95
-11 12 10 -0.95 1.47
11 -12 9 6.41 2.38
-11 12 9 3.17 1.73
11 -12 8 2.27 2.08
11 -12 7 6.27 2.44
-11 -12 -6 9.47 2.25
-11 -12 -5 20.73 3.2
-11 -12 -4 7.14 2.37
-11 -12 -3 36.02 4.37
-11 -12 -2 34.74 4.15
11 -12 2 32.94 8.13
-11 -12 -1 16.47 3.12
-11 -12 0 29.92 4.01
11 -12 0 22.83 6.78
-11 -12 1 16.01 3.11
11 -12 -1 10.42 5.23
11 -12 -2 29.4 7.37
-11 -12 2 37.82 4.42
-11 -12 3 40.75 4.51
-11 -12 4 8.61 2.51
-11 -12 5 17.99 3.01
-11 -12 6 6.94 2.19
-11 -12 7 4.44 1.85
11 -13 12 1.95 1.03
-11 13 12 3.1 1.01
11 -13 11 -0.15 1.21
-11 13 11 3.56 1.43
11 -13 10 -2.47 1.75
-11 13 10 1.61 1.34
11 -13 9 1.41 1.74
-11 13 9 4.13 1.51
11 -13 8 42.54 4.38
11 -13 7 3.06 1.99
-11 -13 -6 1.18 1.44
-11 -13 -5 17.97 2.97
-11 -13 -4 57.8 4.96
-11 -13 -3 28.78 4.05
-11 -13 -2 3.26 2.16
-11 -13 -1 15.37 3.08
-11 -13 0 69.31 6.05
-11 -13 1 16.98 3.27
-11 -13 2 5.72 2.41
-11 -13 3 28.91 4.24
-11 -13 4 49.57 5.31
-11 -13 5 15.18 3.35
-11 -13 6 1.67 1.55
-11 -13 7 3.29 1.75
-11 -13 8 43.19 3.94
-11 14 11 4.25 1.24
11 -14 10 0.58 1.13
-11 14 10 0.43 1.09
11 -14 9 1.11 1.4
-11 14 9 2.04 1.48
11 -14 8 0.9 1.62
-11 14 8 -0.3 1.3
-11 -14 -5 18.16 2.81
-11 -14 -4 5.86 2.16
-11 -14 -3 31.55 4.02
-11 -14 -2 39.33 4.59
-11 -14 -1 20.78 3.43
-11 -14 0 10.52 2.68
-11 -14 1 21.2 3.54
-11 -14 2 42.15 4.65
-11 -14 3 32.24 4.11
-11 -14 4 8.71 2.77
-11 -14 5 17.46 2.99
-11 -14 6 7.69 2.4
-11 -14 7 12.58 2.47
-11 -14 8 0.35 1.3
-11 15 10 1.97 1.12
-11 15 9 7.01 1.61
-11 15 8 1.61 1.37
-11 15 7 5.3 1.8
-11 -15 -5 14.1 2.58
-11 -15 -4 31.21 3.56
-11 -15 -3 13.05 2.83
-11 -15 -2 0.97 1.67
-11 -15 -1 -0.56 1.6
-11 -15 0 -1.2 1.85
-11 -15 1 0.17 1.65
-11 -15 2 3.48 1.99
-11 -15 3 13.34 3.02
-11 -15 4 30.66 3.86
-11 -15 5 9.99 2.51
-11 -15 6 1.19 1.4
-11 -15 7 6.63 1.89
-11 -15 8 3.57 1.41
-11 16 9 1.06 0.9
-11 16 8 -0.1 1.01
-11 16 7 4.91 1.61
-11 16 6 0.11 1.19
-11 -16 -5 2.73 1.41
-11 -16 -4 4.6 1.68
-11 -16 -3 13.18 2.62
-11 -16 -2 11.04 2.57
-11 -16 -1 1.19 1.63
-11 -16 0 -1.26 1.76
-11 -16 1 2.04 1.69
-11 -16 2 8.79 2.46
-11 -16 3 11.05 2.6
-11 -16 4 4.44 2.02
-11 -16 5 2.23 1.71
-11 -16 6 1.02 1.2
-11 -16 7 9.05 1.82
-11 17 7 -0.11 0.92
-11 17 6 1.23 1.13
-11 17 5 5.3 1.48
-11 -17 -4 1.19 1.19
-11 17 4 -0.24 1.25
-11 -17 -3 0.89 1.18
-11 17 3 -1.55 1.39
-11 -17 -2 0.91 1.3
-11 -17 -1 -0.09 1.26
-11 -17 0 0.36 1.39
-11 -17 1 0.61 1.61
-11 -17 2 0.48 1.35
-11 -17 3 0.93 1.44
-11 -17 4 1.03 1.32
-11 -17 5 5.17 1.68
-11 -17 6 0.44 1.17
-11 -18 -3 0.14 0.93
-11 -18 -2 -1.46 1.2
-11 -18 -1 -1.43 1.2
-11 -18 0 2.2 1.29
-11 -18 1 -0.94 1.3
-11 -18 2 0.32 1.14
-11 -18 3 1.11 1.23
-11 -18 4 1.3 1.03
-11 -18 5 0.97 0.98
-11 -19 1 0.77 0.91
12 0 0 1081.02 23.35
12 0 -1 1312.34 27.42
12 0 1 1280.6 23.5
12 0 -2 743.27 22.77
12 0 2 804.13 18.09
12 0 -3 2115.41 39.98
-12 0 4 47.66 6.17
12 0 -4 49.29 6.76
12 0 -5 2143.43 45.27
-12 0 5 1896.8 39.99
12 0 -6 917.35 31.66
-12 0 6 897.2 28.84
-12 0 7 424.57 11.19
12 0 -7 404.02 21.95
-12 0 8 84.42 5.24
12 0 8 89.7 5.65
12 0 -8 88.56 10.46
12 0 -9 28.03 5.87
-12 0 9 32.97 3.24
12 0 -10 8.02 3.46
12 0 10 8.37 2.53
-12 0 10 9.19 2.03
12 0 11 95.38 5.71
-12 0 11 90.82 5.46
12 0 12 105.63 6.16
12 0 13 25.03 3.2
12 0 14 36.3 3.2
12 0 15 1.85 1.14
12 0 16 8.71 1.52
12 0 17 43.12 1.87
12 -1 17 18.17 1.37
12 -1 16 2.06 0.96
12 -1 15 -0.26 1.02
12 -1 14 -1.8 1.45
12 -1 13 -5.8 1.95
12 -1 12 -5.59 2.28
12 -1 11 4.09 2.2
-12 1 11 3.54 1.82
-12 1 10 1.27 1.69
12 -1 10 4.61 2.21
12 1 -10 -1.95 2.86
12 -1 9 2.97 1.88
-12 1 9 0.79 1.52
12 1 -8 -1.96 3.3
12 -1 8 0.91 1.61
-12 1 8 0.56 1.42
-12 1 8 0.87 2.89
12 1 -7 -1.74 2.9
-12 1 7 0.34 2.36
-12 1 7 3.2 1.79
12 1 -6 3.27 3.31
-12 1 6 0.23 2.18
12 1 -5 -0.13 2.26
-12 1 5 1.85 3.08
12 1 -4 2.67 2.72
12 1 -3 -1.82 2.41
12 -1 3 1.47 1.78
12 1 -2 -0.97 2.02
12 -1 2 0.34 1.52
12 1 -1 5.43 2.83
12 -1 1 7.38 2.98
12 1 0 4.72 2.63
12 -1 0 3.85 2.46
12 -1 -1 4.67 2.98
12 1 1 6.87 3.02
12 -1 -2 -2.4 2.2
12 1 2 -0.38 1.53
12 -1 -3 0.88 1.82
12 -1 -4 5.08 3.29
12 -1 -5 0.29 2.43
12 -1 -6 1.56 2.73
-12 -1 7 -0.31 1.33
12 -1 -7 0.75 2.73
12 -1 -8 -0.72 3.29
-12 -1 8 0.09 1.25
12 1 9 -3.72 2.23
12 -1 -9 -0.64 3
-12 -1 9 0.1 1.31
12 1 10 -2.32 1.92
12 -1 -10 0.75 3.31
-12 -1 10 3.02 1.83
12 1 11 -5.28 1.88
12 1 12 -2.02 1.77
12 1 13 -1.11 1.43
12 1 14 5.16 1.65
12 1 15 3.17 1.2
12 1 16 6.83 1.32
12 -2 16 5.42 1.27
12 -2 15 15.89 2.06
12 -2 14 44.21 3.91
12 -2 12 70.72 5.14
12 -2 11 27.59 3.7
-12 2 11 23.57 2.87
12 -2 10 34.53 3.87
12 2 -10 30.73 6.76
-12 2 10 36.54 3.59
12 -2 9 27.7 3.38
12 2 -9 22.19 5.2
-12 2 9 26.05 3.21
-12 2 9 18.91 5.33
12 -2 8 68.2 5.23
-12 2 8 65.61 4.78
-12 2 8 58.73 9.07
-12 2 7 5.09 1.99
-12 2 7 7.71 4.02
-12 2 6 179.47 14.65
12 -2 4 202.09 10.35
12 -2 3 366.45 13.06
12 2 -3 348.95 16.38
12 2 -2 38.11 5.18
12 -2 2 35.63 4.38
12 2 -1 1072.03 25.32
12 -2 1 1055.48 23.66
12 2 0 960 21.8
12 -2 0 902.54 22.24
12 2 1 1005.9 20.45
12 -2 -1 1014.65 24.91
12 -2 -2 37.15 5.01
12 -2 -3 348.07 16.36
12 -2 -4 189.19 12.52
12 -2 -5 382.4 18.48
12 -2 -6 195 13.62
12 2 7 2.82 1.55
12 -2 -7 2.84 2.17
-12 -2 7 3.59 1.64
12 2 8 68.22 4.4
-12 -2 8 66.54 4.81
12 -2 -8 63.26 8.75
12 2 9 23.78 2.71
12 -2 -9 25.22 5.48
-12 -2 9 27.41 3.25
12 2 10 33.95 3.36
12 -2 -10 33.27 6.59
-12 -2 10 36.58 3.4
12 2 11 19.21 2.62
12 2 12 53.07 4.11
12 2 13 2.44 1.52
12 2 14 45 3.31
12 2 15 18.06 2.08
12 2 16 34.31 2.12
12 -3 16 2.33 0.97
12 -3 15 -1.4 1.24
12 -3 14 -7.51 2.04
12 -3 13 7.08 2.35
12 -3 12 4.25 2.22
-12 3 12 5.05 1.95
12 -3 11 1.13 1.77
-12 3 11 0.03 1.45
12 3 -10 -2.01 2.85
12 -3 10 0.92 1.85
-12 3 10 3.22 1.87
-12 3 10 -3.66 4.07
12 -3 9 -0.98 1.77
-12 3 9 2.05 1.85
-12 3 9 0.84 3.42
12 -3 8 -2.19 1.96
-12 3 8 -1.41 3.96
-12 3 8 0.5 1.45
-12 3 7 -0.05 2.74
-12 3 7 -0.79 1.52
-12 3 6 2.25 3.08
12 -3 4 0.43 1.8
12 -3 3 5.18 2.79
12 -3 2 2.03 2.43
12 3 -1 5.42 2.77
12 -3 1 3.73 2.72
12 -3 0 9.81 3.7
12 3 0 9.03 3.38
12 3 1 3.56 2.39
12 -3 -1 4.07 2.79
12 -3 -2 2.78 2.51
12 -3 -3 5.35 2.96
12 -3 -4 1.62 2.38
12 -3 -5 0.55 2.33
12 -3 -6 1.38 2.6
12 -3 -7 1.15 2.37
-12 -3 7 0.91 1.49
12 3 8 -0.19 1.33
12 -3 -8 -0.69 2.87
-12 -3 8 0.68 1.51
12 3 9 -0.24 1.31
12 -3 -9 2.78 3.41
-12 -3 9 2.33 1.75
12 3 10 2.91 1.84
12 -3 -10 -0.33 2.26
12 3 11 -0.52 1.21
12 3 12 5.76 1.97
12 3 13 6.38 1.67
12 3 14 8.75 1.65
12 3 15 26.38 2.23
12 -4 16 1.94 0.99
12 -4 15 20.7 2.34
12 -4 14 26.67 3.32
12 -4 13 8.59 2.42
12 -4 12 48.95 4.62
-12 4 12 39.82 3.53
12 -4 11 28.47 3.84
-12 4 11 23.32 3.06
12 -4 10 99.82 6.71
-12 4 10 89.89 5.75
-12 4 10 81.09 12.66
12 -4 9 1.6 1.73
-12 4 9 5.22 1.95
-12 4 9 4.56 4.38
12 -4 8 60.87 5.37
-12 4 8 60.59 4.88
-12 4 8 64.92 10.7
-12 4 7 246.53 9.35
-12 4 7 215.63 18.46
-12 4 6 183.69 7.97
-12 4 6 173.6 15.53
12 -4 4 87.82 7.66
12 -4 3 75.41 6.86
12 -4 2 117.25 8.55
12 -4 1 34.04 4.74
12 4 0 87.73 6.98
12 -4 0 78.17 7.26
12 -4 -1 33.14 4.87
12 -4 -2 110.55 8.94
12 -4 -3 80.76 7.85
12 -4 -4 93.74 9.38
12 -4 -5 101.06 9.83
-12 -4 6 191.51 7.55
12 -4 -6 190.3 14.07
12 4 7 228.36 7.73
-12 -4 7 251.24 8.85
12 -4 -7 232.51 15.97
12 4 8 61.92 4.04
-12 -4 8 58.51 4.44
12 -4 -8 62.14 8.95
12 4 9 8.07 2.06
12 -4 -9 4.85 3.62
-12 -4 9 4.11 1.7
12 4 10 87.28 4.87
12 -4 -10 92.71 11.39
12 4 11 31.3 2.98
12 4 12 42.31 3.33
12 4 13 9.38 1.88
12 4 14 48.43 3.06
12 4 15 85.92 3.23
12 -5 16 -0.3 0.74
12 -5 15 -3.36 1.39
12 -5 14 6.59 2.02
12 -5 13 5.1 2.4
-12 5 13 2.32 1.32
-12 5 12 1.8 1.64
12 -5 12 1.81 2.02
12 -5 11 -0.57 2.05
-12 5 11 0.07 1.5
12 -5 10 -2.44 2.2
-12 5 10 -0.63 1.51
12 -5 9 -1.62 2.08
-12 5 9 -1.09 4.42
-12 5 9 -0.94 1.83
12 -5 8 -0.87 2.33
-12 5 8 2.3 3.96
-12 5 8 -1.74 1.9
12 -5 7 0.22 1.94
-12 5 7 -0.77 3.58
-12 5 7 0.47 1.58
-12 5 6 1.58 3.44
-12 5 6 -0.33 1.7
-12 5 5 -2.02 2.09
12 -5 4 -0.08 1.96
12 -5 3 -1.11 1.8
12 -5 2 2.58 2.23
12 -5 1 1.4 1.89
12 -5 0 1.36 1.96
12 -5 -1 2.16 2.3
12 -5 -2 -0.11 1.84
12 -5 -3 -0.57 2.33
12 -5 -4 -2.44 2.65
12 -5 -5 0.93 2.31
12 5 6 4.06 1.87
12 -5 -6 2.18 2.6
-12 -5 6 2.1 1.65
12 5 7 3.52 1.62
12 -5 -7 1.51 2.76
-12 -5 7 1.04 1.64
12 5 8 5.06 1.85
12 -5 -8 2.22 3.29
-12 -5 8 0.91 1.5
12 5 9 6.82 1.87
12 -5 -9 1.68 3.2
12 5 10 5.94 1.92
12 5 11 7.18 1.98
12 5 12 20.37 2.56
12 5 13 43.23 3.03
12 5 14 82.53 3.42
12 -6 16 0.42 0.68
12 -6 15 10.8 1.74
12 -6 14 10.63 2.28
12 -6 13 5.86 2.27
-12 6 13 3.72 1.13
12 -6 12 8.07 2.44
-12 6 12 10.62 2.28
12 -6 11 9.06 2.63
-12 6 11 10.93 2.36
12 -6 10 139.84 8.31
-12 6 10 131.37 7.18
12 -6 9 115.51 7.88
-12 6 9 130.02 7.47
-12 6 9 123.03 15.84
12 -6 8 64.24 5.92
-12 6 8 67.84 5.38
-12 6 8 55.31 10.64
-12 6 7 52.77 4.6
12 -6 7 59.41 5.46
-12 6 7 47.8 9.53
-12 6 6 81.31 5.53
12 6 -6 77.22 4.45
12 6 -5 248.73 7.41
12 -6 4 177.47 12.31
12 -6 3 82.4 8.41
12 -6 2 467.24 18.91
12 -6 1 54.08 6.38
12 -6 0 23.16 4.59
12 -6 -1 58 7
12 -6 -2 459.29 19.59
12 -6 -3 86.91 9.07
12 -6 -4 181.49 13.13
12 -6 -5 255.98 16.15
12 6 6 94.48 4.59
12 -6 -6 78.63 9.7
12 6 7 53.32 3.71
12 -6 -7 65.38 9.13
12 6 8 78.07 4.37
12 -6 -8 69.75 9.41
12 6 9 134 5.67
12 -6 -9 151.6 13.87
12 6 10 133.52 5.57
12 6 11 49.6 3.7
12 6 12 75.2 3.87
12 -7 14 4.24 1.69
12 -7 13 2.51 1.71
-12 7 13 -3.04 1.42
12 -7 12 -3.28 2.01
-12 7 12 0.95 1.51
12 -7 11 0.54 1.81
-12 7 11 1.27 1.62
12 -7 10 -2.43 2.61
-12 7 10 -0.99 1.62
-12 7 9 2.93 2.33
12 -7 9 2.14 2.2
12 -7 8 3.67 2.76
-12 7 8 -3.36 4.62
-12 7 8 1.29 1.84
12 -7 7 2.82 2.43
-12 7 7 3.13 5.38
-12 7 7 -1.39 2
-12 -7 -7 3.29 2.08
-12 7 6 -2.09 4.25
12 -7 6 -2.66 3.75
-12 -7 -6 0.36 1.57
-12 -7 -5 0.82 1.74
12 7 -5 -0.62 1.22
12 -7 4 2.83 2.92
-12 -7 -4 2.21 1.8
12 7 -4 1.59 1.41
12 -7 3 0.56 2.05
-12 -7 -3 0.69 1.64
12 -7 2 1.71 2.81
12 -7 1 3.02 2.51
12 -7 0 1.81 2.61
12 -7 -1 1.01 2.32
12 -7 -2 1.43 2.9
12 -7 -3 2.92 2.78
12 -7 -4 4.05 3.36
-12 -7 4 0.23 1.38
12 -7 -5 -1.58 2.8
-12 -7 5 0.92 1.2
12 -7 -6 -1.48 2.81
12 -7 -7 1.58 2.42
12 -7 -8 4.94 4.12
12 -8 15 0.91 0.84
12 -8 14 10.81 2.17
12 -8 13 12.47 2.32
-12 8 13 10.63 1.78
12 -8 12 -0.12 1.73
-12 8 12 1.95 1.58
12 -8 11 25.33 3.56
-12 8 11 21.84 2.97
12 -8 10 29.11 3.86
-12 8 10 27.71 3.58
12 -8 9 224.73 10.5
-12 8 9 214.79 9.53
12 -8 8 166.76 9.33
-12 8 8 156.85 8.07
12 -8 7 41.19 5.07
-12 -8 -7 44.76 3.94
-12 8 7 37.06 9.44
-12 -8 -6 82.62 5.29
12 -8 6 91.91 10.89
-12 8 6 68.09 11.94
-12 -8 -5 663.96 15.04
-12 -8 -4 214.28 8.49
12 8 -4 203.17 7.42
12 -8 3 37.23 6.37
-12 -8 -3 36.13 3.72
12 8 -3 31.35 3
12 -8 2 317.4 18.19
-12 -8 -2 286.91 9.64
12 8 -2 296.05 8.55
12 -8 1 62.64 7.84
-12 -8 -1 65.83 4.73
12 8 -1 64.24 4
12 -8 0 427 19.68
-12 -8 0 447.03 11.93
12 -8 -1 63.02 7.71
-12 -8 1 59.1 4.61
12 -8 -2 294.41 16.95
-12 -8 2 288.09 9.8
-12 -8 3 38.21 3.54
12 -8 -3 41.1 6.81
-12 -8 4 207.22 8.2
12 -8 -4 224.13 15.65
-12 -8 5 642.91 14.66
12 -8 -5 665.84 26.71
12 -8 -6 89.95 10.38
12 -8 -7 51.52 7.88
12 -8 -8 173.75 14.51
12 -9 14 3.39 1.25
12 -9 13 2.28 1.49
-12 9 13 0.56 1.07
12 -9 12 -0.72 1.68
-12 9 12 0.7 1.32
-12 9 11 1.13 1.37
12 -9 11 -4.07 2.11
12 -9 10 -2.11 2.65
-12 9 10 -0.79 1.75
12 -9 9 2.04 2.18
-12 9 9 -3.41 2.57
12 -9 8 4.44 2.49
-12 9 8 -0.96 2.3
12 -9 7 1.71 2.53
-12 9 7 0.31 4.12
-12 -9 -7 0.19 1.32
-12 9 6 4.63 4.95
-12 -9 -6 3.81 1.97
12 -9 6 3.54 3.8
12 -9 5 1.01 2.96
-12 -9 -5 0.99 1.66
-12 -9 -4 5.79 2.45
12 9 -4 3.54 1.87
-12 -9 -3 3.69 2.14
12 -9 3 3.01 3.2
12 9 -3 2.2 1.62
-12 -9 -2 5.7 2.29
12 -9 2 4.72 3.55
-12 -9 -1 14.24 3.12
12 -9 1 12.88 4.96
-12 -9 0 7.72 2.48
12 -9 0 4.27 3.29
-12 -9 1 14.61 2.81
12 -9 -1 11.97 4.35
-12 -9 2 3.83 2.17
12 -9 -2 5.85 3.62
-12 -9 3 4.36 2.17
12 -9 -3 7.49 3.96
-12 -9 4 8.44 2.68
12 -9 -4 3.04 3.58
-12 -9 5 2.54 1.97
12 -9 -5 -1.5 2.51
-12 -9 6 4.52 1.97
12 -9 -6 2.72 3.2
12 -9 -7 -1.74 2.23
12 -10 14 0.89 0.83
12 -10 13 3.03 1.34
-12 10 13 2.65 1.06
12 -10 12 1.07 1.37
-12 10 12 4 1.45
12 -10 11 0.18 1.63
-12 10 11 5.95 1.86
12 -10 10 6.66 1.86
-12 10 10 8.55 2.21
12 -10 9 2.29 2.28
-12 10 9 -1.16 2.11
12 -10 8 44.68 4.8
-12 10 8 33.45 3.76
-12 -10 -7 87.71 5.36
12 -10 6 18.41 5.6
-12 -10 -6 11.72 2.11
-12 -10 -5 24.54 3.21
12 -10 5 20.53 5.69
-12 -10 -4 78.16 5.65
-12 -10 -3 44.27 4.28
12 -10 2 34.88 6.7
-12 -10 -2 45.3 4.18
12 -10 1 153.94 13.44
-12 -10 -1 156.48 7.67
12 -10 0 372.11 21.44
-12 -10 0 349.05 11.29
12 -10 -1 159.47 13.61
-12 -10 1 165.07 7.88
12 -10 -2 43.79 7.39
-12 -10 2 39.6 4.11
12 -10 -3 45.34 7.35
-12 -10 3 44.87 4.36
-12 -10 4 72.68 5.48
12 -10 -4 82.4 9.79
12 -10 -5 23.63 5.84
-12 -10 5 26.24 3.42
-12 -10 6 14.67 2.6
12 -11 13 1.61 1
-12 11 13 -0.44 0.8
12 -11 12 0.01 1.16
-12 11 12 1.14 1.07
12 -11 11 -2.05 1.69
-12 11 11 0.3 1.18
12 -11 10 0.15 1.61
-12 11 10 -0.99 1.52
12 -11 9 0.84 1.8
-12 11 9 -1.53 2.09
12 -11 8 2.3 1.79
-12 11 8 -2.4 2.24
-12 -11 -6 0.78 1.56
-12 -11 -5 4.17 2.16
-12 -11 -4 6.87 2.78
12 -11 4 11.42 5.76
-12 -11 -3 2.09 1.93
-12 -11 -2 1.23 1.63
-12 -11 -1 0.16 1.9
12 -11 1 -0.56 3.9
-12 -11 0 7.88 2.57
12 -11 0 5.22 3.78
-12 -11 1 0.94 1.73
12 -11 -1 0.83 2.66
-12 -11 2 1.97 1.89
12 -11 -2 1.97 2.67
-12 -11 3 4.54 2.1
12 -11 -3 0.14 2.41
-12 -11 4 12.75 2.97
12 -11 -4 8.51 4.68
-12 -11 5 4.95 2.24
-12 -11 6 0.42 1.52
-12 -11 7 1.73 1.81
12 -12 12 1.74 1.1
-12 12 12 2.21 1.03
12 -12 11 1.07 1.32
-12 12 11 0.64 1.18
12 -12 10 1.02 1.44
-12 12 10 0.78 1.33
12 -12 9 17.99 2.92
-12 12 9 18.02 2.74
12 -12 8 1.15 1.62
-12 12 8 0.23 1.71
-12 -12 -6 12.26 2.32
-12 -12 -5 54.22 4.63
-12 -12 -4 49.99 4.48
-12 -12 -3 21.28 3.17
-12 -12 -2 5.57 2.05
-12 -12 -1 39.9 4.28
-12 -12 0 22.69 3.44
-12 -12 1 46.6 4.7
-12 -12 2 6.23 2.28
-12 -12 3 21.04 3.4
-12 -12 4 42.19 4.39
-12 -12 5 47.17 4.55
-12 -12 6 9.81 2.24
-12 -12 7 75.84 5.26
12 -13 11 -0.64 1
-12 13 11 0.1 0.94
12 -13 10 -1.51 1.31
-12 13 10 -0.91 1.23
12 -13 9 -4.64 2.02
-12 13 9 0.79 1.28
-12 13 8 -1.54 1.69
-12 -13 -6 -0.38 1.35
-12 -13 -5 8.46 2.49
-12 -13 -4 0.85 1.63
-12 -13 -3 1.33 1.7
-12 -13 -2 0.5 1.77
-12 -13 -1 2.41 1.68
-12 -13 0 2.19 1.84
-12 -13 1 0.77 1.72
-12 -13 2 0.29 1.65
-12 -13 3 1.03 1.73
-12 -13 4 0.27 1.75
-12 -13 5 9 2.9
-12 -13 6 1.82 1.78
-12 -13 7 2.13 1.68
-12 14 11 4.73 1.16
-12 14 10 1.05 1.07
-12 14 9 5.87 1.73
-12 14 8 11.61 2.16
-12 14 7 23.06 3.03
-12 -14 -6 5.74 1.86
-12 -14 -5 18.4 2.9
-12 -14 -4 18.63 2.96
-12 -14 -3 38.01 4.11
-12 -14 -2 1.76 1.78
-12 -14 -1 1.79 1.77
-12 -14 0 5.3 2.16
-12 -14 1 1.5 1.64
-12 -14 2 0.57 1.62
-12 -14 3 39.04 4.31
-12 -14 4 21.04 3.29
-12 -14 5 20.06 3.08
-12 -14 6 4.5 1.81
-12 -14 7 24.08 2.86
-12 15 10 0.8 0.88
-12 15 9 -0.01 0.96
-12 15 8 0.6 1.21
-12 15 7 -0.19 1.25
-12 15 6 -0.33 1.36
-12 -15 -5 0.83 1.34
-12 15 5 0.72 1.4
-12 -15 -4 0.76 1.38
-12 -15 -3 2.41 1.83
-12 -15 -2 0.65 1.76
-12 -15 -1 1.66 1.72
-12 -15 0 -1.12 1.78
-12 -15 1 -0.4 1.59
-12 -15 2 0.58 1.62
-12 -15 3 2.68 2.06
-12 -15 4 2.65 1.9
-12 -15 5 0.81 1.74
-12 -15 6 0.34 1.35
-12 -15 7 0.57 1.23
-12 16 9 1.48 0.85
-12 16 8 1.36 1.03
-12 16 7 -1.76 1.23
-12 16 6 14.24 2.19
-12 16 5 13.01 2.26
-12 -16 -5 13.67 1.99
-12 -16 -4 3.24 1.5
-12 16 4 0.38 1.28
-12 16 3 16.31 2.6
-12 -16 -3 18.53 2.76
-12 -16 -2 21.09 3.11
-12 16 2 23.8 2.9
-12 -16 -1 3.33 1.93
-12 -16 0 3.62 1.85
-12 -16 1 2.87 1.59
-12 -16 2 24.07 3.29
-12 -16 3 16.21 2.68
-12 -16 4 1.63 1.51
-12 -16 5 11.05 2.12
-12 -16 6 14.6 2.24
-12 -16 7 0.43 1.07
-12 17 7 1.67 0.9
-12 17 6 0.7 1.01
-12 17 5 -0.84 1.08
-12 -17 -4 1.66 1.13
-12 17 4 -0.51 1.05
-12 -17 -3 -1.47 1.21
-12 17 3 0.08 1.04
-12 -17 -2 1.53 1.3
-12 -17 -1 -0.06 1.19
-12 -17 0 -1.03 1.51
-12 -17 1 0 1.33
-12 -17 2 0.35 1.19
-12 -17 3 0.51 1.27
-12 -17 4 0.82 1.23
-12 -17 5 0.99 1.26
-12 -17 6 1.4 1.06
-12 -18 -2 0.59 0.93
-12 -18 -1 1.02 1.07
-12 -18 0 -0.31 1.14
-12 -18 1 0.91 1.1
-12 -18 2 0.27 1.05
-12 -18 3 1.19 1.06
-12 -18 4 0.62 1.06
13 0 0 0.82 1.48
13 0 -1 -1.18 1.66
13 0 1 -1.93 2.1
13 0 -2 0.66 1.75
13 0 2 1.37 1.77
13 0 -3 -0.3 2.13
13 0 -4 -0.75 2.78
13 0 -5 0.52 2.52
13 0 -6 -1.65 3.55
-13 0 6 -0.58 1.49
13 0 -7 -0.84 3.01
-13 0 7 -0.55 1.43
13 0 8 2.53 1.76
-13 0 8 -0.25 1.37
13 0 9 -1.19 1.75
13 0 -9 -2.36 3.02
-13 0 9 -1.41 1.7
13 0 10 -4.41 2.21
13 0 -10 -3.23 3.83
-13 0 10 -0.64 1.41
13 0 11 -6.88 2.06
-13 0 11 -0.53 1.34
13 0 12 -4.16 1.91
13 0 13 -1.48 1.45
13 0 14 -0.51 1.04
13 0 15 2.11 1.12
13 0 16 7.11 1.23
13 -1 16 5.83 1.09
13 -1 15 1.37 1.06
13 -1 14 0.33 1.19
13 -1 13 -0.63 1.61
13 -1 12 -3.62 2.18
13 -1 11 17.97 3.63
-13 1 11 25.8 3.47
13 -1 10 4.68 2.37
-13 1 10 3.55 1.74
13 1 -10 2.6 2.88
13 -1 9 12.44 2.99
13 1 -9 5.24 2.8
-13 1 9 8.23 2.09
13 -1 8 27.01 3.66
13 1 -8 25.06 6.38
-13 1 8 22.83 3.44
-13 1 7 32.56 4.27
13 1 -7 35.22 7.71
13 1 -6 14.81 4.72
-13 1 6 14.41 4.83
-13 1 6 16.94 3.1
13 1 -5 20.78 6.26
-13 1 5 25.35 6
13 1 -4 3.86 2.39
13 -1 3 12.97 3.18
13 1 -3 14.05 4.11
13 1 -2 118.92 10.32
13 -1 2 115.33 7.86
13 1 -1 9.72 3.43
13 -1 1 9.27 3.1
13 1 0 40.04 5.18
13 -1 0 39.74 5.09
13 -1 -1 17.72 3.76
13 1 1 14.46 3.22
13 -1 -2 106.93 9.33
13 -1 -3 11.46 3.95
13 -1 -4 3.94 2.18
13 -1 -5 19.32 5.93
13 -1 -6 10.04 4.79
-13 -1 6 17.39 2.78
13 1 7 32.48 3.64
-13 -1 7 36.19 3.98
13 -1 -7 32.82 7.86
13 1 8 18.35 2.85
-13 -1 8 21.8 3.18
13 1 9 5.04 1.83
-13 -1 9 8.21 2.32
13 -1 -9 5.61 3.36
13 1 10 -0.71 1.45
13 -1 -10 3.12 3.13
-13 -1 10 4.53 1.91
13 1 11 25.96 3.17
-13 -1 11 32.48 3.61
13 1 12 -1.25 1.54
13 1 13 3.86 1.64
13 1 14 3.13 1.33
13 1 15 6.04 1.28
13 1 16 26.28 1.86
13 -2 16 4.76 1.05
13 -2 15 3.13 1.25
13 -2 14 1.24 1.26
13 -2 13 1.02 1.58
13 -2 12 -0.79 1.5
-13 2 12 1.92 1.26
13 -2 11 40.48 4.56
-13 2 11 29.14 3.71
13 2 -10 9.3 4.7
13 -2 10 14.71 3.03
-13 2 10 11.43 2.39
13 2 -9 -0.83 3.29
13 -2 9 4.94 2.37
-13 2 9 1.85 1.57
13 -2 8 27.26 4.11
13 2 -8 24.01 6.64
-13 2 8 23.79 3.88
-13 2 8 30 6.8
13 2 -7 24.36 5.88
-13 2 7 18.02 3.33
-13 2 7 23.17 6.43
-13 2 6 32.48 4.16
13 2 -6 34.69 7.69
-13 2 6 37.09 7.82
-13 2 5 52.51 8.91
13 2 -5 53.18 7.94
13 2 -4 48.93 7.19
13 -2 3 96.13 7.83
13 2 -3 109.41 10.02
13 2 -2 236.43 14.34
13 -2 2 276.07 12.57
13 2 -1 72.23 6.99
13 -2 1 69.86 6.76
13 -2 0 14.35 3.73
13 2 0 15.66 3.48
13 2 1 84.9 6.49
13 -2 -1 58.98 6.67
13 -2 -2 262.16 14.71
13 -2 -3 111.5 9.55
13 -2 -4 36.32 7.06
13 -2 -5 58.72 8.69
-13 -2 6 46.79 4.28
13 -2 -6 43.3 7.63
13 2 7 26.31 2.92
13 -2 -7 18.79 5.68
-13 -2 7 23.33 3.57
13 2 8 38.72 4.13
13 -2 -8 23.54 6.66
-13 -2 8 22.69 3.6
13 2 9 1.54 1.38
13 -2 -9 3.76 3.25
-13 -2 9 5.63 2.02
-13 -2 10 16.1 2.8
13 2 10 18.42 2.65
13 -2 -10 18.22 6.09
13 2 11 32.89 3.44
13 2 12 4.27 1.68
13 2 13 8.37 1.84
13 2 14 7.37 1.63
13 2 15 20.27 1.93
13 -3 16 4.08 1
13 -3 15 1.01 0.97
13 -3 14 0.37 1.38
13 -3 13 8.98 2.01
13 -3 12 20 3.49
-13 3 12 16.54 2.52
13 -3 11 21.76 3.43
-13 3 11 16.79 2.76
13 -3 10 1.43 1.7
-13 3 10 1.94 1.66
13 3 -9 -5.23 4.82
13 -3 9 1.27 1.65
-13 3 9 -0.02 1.5
-13 3 9 -0.03 4.52
13 -3 8 8.94 2.68
-13 3 8 7.54 4.87
-13 3 8 6.95 2.58
-13 3 7 21.54 4.09
-13 3 7 18.33 6.31
-13 3 6 11.5 4.71
-13 3 6 15.68 3.11
13 -3 4 125.97 9.24
13 -3 3 60.08 6.99
13 3 -3 63.24 7.68
13 -3 2 39.1 5.45
13 3 -2 43.29 5.92
13 3 -1 181.68 11.68
13 -3 1 171.18 10.73
13 3 0 13.95 3.09
13 -3 0 17.63 3.73
13 -3 -1 155 11.79
13 -3 -2 29.64 5.34
13 -3 -3 59.59 7.98
13 -3 -4 107.51 10.67
13 -3 -5 14.44 4.9
13 -3 -6 16.37 5.11
-13 -3 6 19.02 3.02
13 3 7 22.36 3.28
-13 -3 7 27.99 3.49
13 -3 -7 26.88 6.65
13 3 8 12.7 2.24
13 -3 -8 10.33 4.34
-13 -3 8 11.7 2.6
13 3 9 1.2 1.49
13 -3 -9 -0.11 2.78
-13 -3 9 0.92 1.45
13 3 10 1.7 1.31
-13 -3 10 1.56 1.69
13 3 11 15.37 2.48
13 3 12 20.03 2.57
13 3 13 19.77 2.31
13 3 14 15.11 1.94
13 3 15 47.92 2.58
13 -4 16 8.23 1.16
13 -4 15 -1.58 1.05
13 -4 14 -5.59 1.95
13 -4 13 14.08 2.81
13 -4 12 28.02 3.86
-13 4 12 24.1 3.05
13 -4 11 7.22 2.47
-13 4 11 5.02 2.02
13 -4 10 1.65 1.8
-13 4 10 4.55 2.08
13 -4 9 27.92 4.39
-13 4 9 29.68 3.94
-13 4 9 32.21 8.52
13 -4 8 2.27 1.95
-13 4 8 1.6 4.1
-13 4 8 4.09 1.62
-13 4 7 0.95 3.05
-13 4 7 0.54 1.5
-13 4 6 23.66 7.29
-13 4 6 26.93 3.39
-13 4 5 62.32 4.91
13 -4 4 9.61 3.47
13 -4 3 43.26 5.89
13 -4 2 68.23 7.25
13 4 -2 59.97 7.6
13 4 -1 70.01 7.24
13 -4 1 65.99 7.07
13 -4 0 32.8 5.47
13 -4 -1 65.19 7.34
13 -4 -2 65.16 8.55
13 -4 -3 42.06 6.38
13 -4 -4 9.59 3.72
-13 -4 5 53.45 4.77
13 -4 -5 59.38 8.72
13 4 6 22.08 2.94
-13 -4 6 23.22 3.38
13 -4 -6 26.72 6.67
13 4 7 4.23 1.77
13 -4 -7 3.38 3.63
-13 -4 7 2.12 1.78
13 4 8 5.56 1.72
13 -4 -8 4.37 3.71
-13 -4 8 4.99 1.93
13 4 9 34.36 3.33
-13 -4 9 35.89 3.85
13 -4 -9 44.6 7.95
13 4 10 8.96 2.13
13 4 11 8.35 1.94
13 4 12 34.82 2.99
13 4 13 28.09 2.65
13 4 14 51.08 2.93
13 -5 15 4.55 1.33
13 -5 14 -3.04 1.81
13 -5 13 11.12 2.4
-13 5 13 3.61 1.33
13 -5 12 29.24 3.69
-13 5 12 18.57 2.55
13 -5 11 13.23 3.22
-13 5 11 19.04 2.95
13 -5 10 28.62 4.11
-13 5 10 31.5 3.75
13 -5 9 16.16 3.52
-13 5 9 11.89 7.19
-13 5 9 13.42 3.2
13 -5 8 24.38 3.58
-13 5 8 22.22 3.46
-13 5 8 15.87 6.64
-13 5 7 21.27 3.85
-13 5 7 35.56 8.66
-13 5 6 1.03 3.09
-13 5 6 -0.29 1.66
-13 5 5 5.14 2.39
13 5 -5 11.83 2.28
13 -5 4 37.96 6.57
-13 5 4 38.31 4.19
13 -5 3 9.47 3.66
13 -5 2 15.11 4.14
13 5 -1 3.5 2.21
13 -5 1 2.36 2.34
13 -5 0 13.66 3.8
13 -5 -1 2.33 1.93
13 -5 -2 23.9 5.17
13 -5 -3 11.32 3.94
-13 -5 4 33.07 4.13
13 -5 -4 32.73 6.8
13 -5 -5 7.72 3.65
-13 -5 5 10.23 2.53
13 5 6 8.39 2.11
13 -5 -6 3.32 2.16
-13 -5 6 2.79 1.53
13 5 7 24.47 3.22
-13 -5 7 25.8 3.84
13 -5 -7 30.66 7.2
13 5 8 19.98 3.14
-13 -5 8 20.74 3.05
13 -5 -8 27.31 6.48
13 5 9 22.26 3.14
13 -5 -9 19.94 5.66
13 5 10 30.71 3.14
13 5 11 27.16 2.93
13 5 12 51.28 3.53
13 5 13 64.35 3.39
13 -6 15 4.12 1.23
13 -6 14 1.94 1.25
13 -6 13 2.57 1.8
-13 6 13 1.1 1.06
13 -6 12 3.81 2.07
-13 6 12 3.63 1.73
13 -6 11 -0.17 1.63
-13 6 11 5.15 2.13
13 -6 10 31.03 4.42
-13 6 10 42.75 4.56
13 -6 9 25 4.25
-13 6 9 29.3 4.16
13 -6 8 1.7 2.24
-13 6 8 10.35 5.61
-13 6 8 4.72 2.22
-13 -6 -8 6.07 1.98
-13 6 7 90.61 6.89
13 6 -7 104.44 5.81
-13 6 7 78 13.54
-13 6 6 4.41 4.36
-13 6 6 2.74 1.5
13 6 -6 8.16 2.06
-13 6 5 2.17 1.6
13 6 -5 5.08 1.78
13 -6 4 31.11 6.27
-13 6 4 36.09 4.08
13 6 -4 39.2 3.46
13 -6 3 75.79 8.72
13 6 -3 67.33 4.51
-13 6 3 77.32 5.6
13 -6 2 38.45 6.45
13 -6 1 1.81 2.21
13 -6 0 14.94 4.31
13 -6 -1 0.31 1.86
13 -6 -2 33.29 6.13
13 -6 -3 80.24 9.58
-13 -6 4 30.01 3.53
13 -6 -4 37.4 6.75
13 -6 -5 3.3 2.87
13 -6 -6 1.14 2.33
13 6 7 92.95 5.05
13 -6 -7 97.57 12.36
13 6 8 41.94 3.88
13 -6 -8 4.16 3.28
13 6 9 66.18 4.32
13 6 10 72.31 4.54
13 6 11 82.08 4.16
13 -7 15 -2.15 1
13 -7 14 -5.69 1.68
13 -7 13 4.27 1.73
-13 7 13 0.63 1.09
13 -7 12 20.5 3.12
-13 7 12 15.58 2.68
13 -7 11 0.31 1.79
-13 7 11 -0.33 1.64
13 -7 10 -0.89 2.02
-13 7 10 1.75 1.61
13 -7 9 13.22 3.32
-13 7 9 11.61 3.1
13 -7 8 8.86 3.43
-13 7 8 15.01 6.47
-13 7 8 14.64 3.39
-13 7 7 3.51 4.25
-13 7 7 4.79 2.43
-13 -7 -7 8.27 2.48
-13 7 6 0.24 3.5
-13 7 6 -0.63 1.95
-13 -7 -6 3.96 2.04
13 7 -6 1.35 1.35
-13 7 5 7.05 1.99
-13 -7 -5 5.3 2.18
13 7 -5 5.78 1.87
13 -7 4 2.38 2.78
-13 -7 -4 3.21 1.86
13 7 -4 2.66 1.51
13 -7 3 78.71 9.8
-13 -7 -3 66.27 6.03
13 7 -3 76.19 4.83
13 -7 2 10.43 3.89
-13 7 2 12.38 2.18
-13 -7 -2 5.56 2.19
13 7 -2 6.5 1.82
13 -7 1 9.48 4.13
-13 -7 -1 6.6 2.22
13 7 -1 7.63 1.98
-13 -7 0 12.19 2.75
13 -7 0 13.03 4.45
13 7 0 14.96 2.42
-13 -7 1 13.5 2.58
13 -7 -1 10.26 4.11
13 -7 -2 8.11 3.69
-13 -7 2 9.97 2.38
-13 -7 3 80.92 5.39
13 -7 -3 87.02 10.15
13 -7 -4 6.22 3.2
-13 -7 4 3.64 1.81
13 -7 -5 11.83 4.38
-13 -7 5 7.37 2.05
13 -7 -6 0.9 2.42
13 -7 -7 10.22 4.7
13 -7 -8 21.35 6.25
13 -8 13 4.64 1.7
-13 8 13 -0.7 1.05
13 -8 12 0.06 1.5
-13 8 12 2.33 1.54
13 -8 11 -2.97 2.17
-13 8 11 1.27 1.49
13 -8 10 -0.92 2.02
-13 8 10 -1.65 1.81
13 -8 9 23.24 3.91
-13 8 9 28.36 3.78
13 -8 8 23.45 5.07
-13 8 8 43.92 4.77
-13 -8 -7 75.71 5.56
-13 8 7 67.82 6.07
-13 8 7 63.97 12.55
-13 8 6 3.03 3.56
-13 -8 -6 8.7 2.5
-13 8 6 5.22 1.79
13 -8 6 8.08 4.81
-13 -8 -5 22.3 3.44
13 8 -5 20.26 2.8
-13 -8 -4 9.03 2.39
13 8 -4 7.03 1.78
13 -8 3 29.45 6.25
-13 -8 -3 37.77 4.02
13 8 -3 35.56 3.32
13 -8 2 39.47 7.53
-13 -8 -2 45.11 4.19
13 8 -2 39.64 3.8
13 -8 1 10.06 3.94
-13 -8 -1 12.64 2.34
13 8 -1 12.21 2.31
13 -8 0 91.59 10.14
-13 -8 0 104.94 5.96
13 -8 -1 12.02 4
-13 -8 1 14.34 2.55
13 -8 -2 48.99 7.46
-13 -8 2 46.05 4.24
-13 -8 3 32.97 3.6
13 -8 -3 22.7 6.06
13 -8 -4 8.91 4.33
-13 -8 4 7.95 2.52
-13 -8 5 20.74 3.24
13 -8 -5 24.07 6.67
13 -8 -6 8.27 4.43
13 -8 -7 83.64 11.14
13 -9 13 3.33 1.41
-13 9 13 0.15 0.94
13 -9 12 0.81 1.36
-13 9 12 1.32 1.22
13 -9 11 -0.58 1.71
-13 9 11 1.26 1.65
13 -9 10 -0.25 2.07
-13 9 10 2.97 1.7
13 -9 9 -6.67 2.94
-13 9 9 -3.18 2.19
13 -9 8 10.67 2.88
-13 9 8 3.05 2.04
-13 -9 -7 -0.49 1.73
-13 9 7 -1.88 2.42
-13 9 6 5.43 5.75
-13 -9 -6 2.51 1.58
13 -9 6 7.14 5.16
13 -9 5 11.1 4.91
-13 -9 -5 7.51 2.33
-13 -9 -4 9.51 2.77
13 9 -4 12.02 2.4
-13 -9 -3 4.03 1.87
13 -9 3 3.54 3.06
13 9 -3 0.72 1.42
-13 -9 -2 15.29 3.07
13 -9 2 11.4 4.31
13 -9 1 75.74 10.24
-13 -9 -1 71.05 5.74
13 -9 0 71.3 9.69
-13 -9 0 69.41 5.63
13 -9 -1 65.82 9.24
-13 -9 1 82.85 5.84
-13 -9 2 13.94 2.84
13 -9 -2 11.25 4.5
-13 -9 3 6.39 2.14
13 -9 -3 1.23 2.98
-13 -9 4 19.82 3.1
13 -9 -4 12.53 4.78
-13 -9 5 11.07 2.58
13 -9 -5 10.99 4.78
-13 -9 6 7.72 2.01
13 -9 -6 2.4 2.96
13 -10 13 4.18 1.23
-13 10 13 -0.55 0.76
13 -10 12 0.78 1.3
-13 10 12 0.29 1.14
13 -10 11 -0.3 1.35
-13 10 11 0.64 1.28
13 -10 10 -0.91 1.91
-13 10 10 -1.16 1.6
13 -10 9 -1.89 2.31
-13 10 9 3.1 1.54
-13 10 8 5.76 1.59
-13 -10 -7 17.04 2.99
-13 10 7 18.02 3.15
-13 -10 -6 5.06 1.75
-13 -10 -5 4.94 1.99
13 -10 5 8.89 4.13
-13 -10 -4 53.84 4.81
-13 -10 -3 118.54 7
-13 -10 -2 15.57 2.94
13 -10 2 8.39 4.26
13 -10 1 88.31 11.23
-13 -10 -1 98.12 6.58
-13 -10 0 14.34 2.99
13 -10 0 13.08 4.76
13 -10 -1 90.55 11.41
-13 -10 1 99.12 6.47
-13 -10 2 14.27 3.01
13 -10 -2 14.63 5.09
13 -10 -3 105.42 11.86
-13 -10 3 106.5 6.68
-13 -10 4 51.9 4.84
13 -10 -4 50.46 8.18
-13 -10 5 9.88 2.51
-13 -10 6 5.91 1.98
13 -11 12 1.68 1.09
-13 11 12 1.78 1.09
13 -11 11 -0.57 1.27
-13 11 11 2.53 1.41
13 -11 10 -2.22 1.74
-13 11 10 -0.38 1.27
13 -11 9 -5.16 2.37
-13 11 9 -0.37 1.47
-13 11 8 0.61 1.6
-13 -11 -7 8.28 2.2
-13 11 7 2.72 1.67
-13 -11 -6 8.79 2.26
-13 -11 -5 14.13 2.85
-13 -11 -4 10.04 2.44
-13 -11 -3 7.13 2.27
-13 -11 -2 28.41 3.87
-13 -11 -1 3.24 1.87
13 -11 1 1.88 3.42
-13 -11 0 -1.2 1.83
13 -11 0 0.59 3.14
-13 -11 1 5.15 2.03
13 -11 -1 -2.74 3.95
-13 -11 2 33.81 4.09
13 -11 -2 24.9 7.1
-13 -11 3 7.34 2.26
-13 -11 4 10.17 2.83
-13 -11 5 18.79 3.1
-13 -11 6 10.54 2.42
-13 -11 7 9.21 2.27
-13 12 12 -0.19 0.76
-13 12 11 2.18 1.23
-13 12 10 2.67 1.5
-13 12 9 10.29 2.21
-13 12 8 10.07 2.35
-13 12 7 -0.33 1.66
-13 -12 -6 7.24 2.16
-13 12 6 6.12 2.12
-13 -12 -5 88.8 6.18
-13 -12 -4 31.4 3.86
-13 -12 -3 2.92 1.89
-13 -12 -2 2.63 1.72
-13 -12 -1 22.62 3.59
-13 -12 0 30.57 4.19
-13 -12 1 17.59 3.54
-13 -12 2 2.09 1.86
-13 -12 3 1.97 1.86
-13 -12 4 29.96 3.9
-13 -12 5 73.14 6.05
-13 -12 6 9.14 2.42
-13 -12 7 1.39 1.4
-13 13 11 2.99 1.18
-13 13 10 1.57 1.22
-13 13 9 3.22 1.62
-13 13 8 3.28 1.73
-13 13 7 -0.83 1.6
-13 -13 -6 4.22 1.65
-13 13 6 0.99 1.55
-13 13 5 26.13 3.84
-13 -13 -5 32.11 3.63
-13 -13 -4 20.45 3.22
-13 -13 -3 25.05 3.6
-13 -13 -2 29.14 3.96
-13 -13 -1 18.28 3.21
-13 -13 0 31.8 4.11
-13 -13 1 19.8 3.18
-13 -13 2 31.21 4.01
-13 -13 3 28.66 3.74
-13 -13 4 21.69 3.31
-13 -13 5 32.05 3.86
-13 -13 6 5.73 2.01
-13 -13 7 -0.19 1.34
-13 14 10 9.18 1.6
-13 14 9 0.74 1.03
-13 14 8 4.77 1.57
-13 14 7 6.82 1.94
-13 14 6 17.89 2.82
-13 -14 -6 14.77 2.4
-13 14 5 68.77 5
-13 -14 -5 55.57 4.62
-13 14 4 43.14 4.13
-13 -14 -4 31.97 4.08
-13 -14 -3 8.08 2.47
-13 14 3 10.05 2.29
-13 -14 -2 1.72 1.86
-13 14 2 2.98 1.65
-13 -14 -1 13.38 3.02
-13 -14 0 0.92 1.76
-13 -14 1 13.1 3
-13 -14 2 1.98 1.85
-13 -14 3 7.06 2.56
-13 -14 4 28.41 4.04
-13 -14 5 59.28 4.8
-13 -14 6 14.74 2.52
-13 -14 7 4.94 1.63
-13 15 9 2.12 1.11
-13 15 8 2.03 1.19
-13 15 7 0.9 1.13
-13 15 6 3.13 1.7
-13 -15 -5 4.97 1.64
-13 15 5 3.44 1.64
-13 -15 -4 -0.48 1.31
-13 15 4 -0.83 1.45
-13 -15 -3 4.05 1.59
-13 15 3 2.67 1.69
-13 -15 -2 6.72 2.13
-13 15 2 4.54 1.7
-13 -15 -1 3.45 1.85
-13 -15 0 0.02 1.6
-13 -15 1 2.13 1.53
-13 -15 2 8.05 2.37
-13 -15 3 6.79 2.16
-13 -15 4 2.31 1.63
-13 -15 5 2.58 1.59
-13 -15 6 8.32 1.92
-13 -15 7 2.15 1.21
-13 16 8 1.05 0.91
-13 16 7 0.66 1.05
-13 16 6 2.85 1.39
-13 -16 -5 2.16 1.13
-13 16 5 2.89 1.34
-13 -16 -4 6.8 1.7
-13 16 4 5.35 1.58
-13 -16 -3 1.72 1.43
-13 16 3 1.09 1.29
-13 -16 -2 1.21 1.61
-13 -16 -1 2.81 1.66
-13 -16 0 -0.12 1.46
-13 -16 1 3 1.87
-13 -16 2 4.44 1.72
-13 -16 3 -0.7 1.27
-13 -16 4 3.26 1.59
-13 -16 5 0.01 1.19
-13 -16 6 2.95 1.28
-13 17 5 0.61 0.9
-13 -17 -4 0.37 0.93
-13 17 4 -1.82 1.06
-13 -17 -3 -0.13 1.01
-13 -17 -2 1.66 1.33
-13 -17 -1 1.09 1.14
-13 -17 0 -0.43 1.31
-13 -17 1 -0.36 1.19
-13 -17 2 1.42 1.38
-13 -17 3 -0.11 1.08
-13 -17 4 -0.03 1.09
-13 -17 5 -0.27 1.01
-13 -18 -1 -1.05 1.07
-13 -18 0 -0.25 1.03
-13 -18 1 -0.02 1.02
-13 -18 2 -0.2 1.04
-13 -18 3 0.48 1.01
14 0 0 1.61 1.93
14 0 -1 1.25 2.14
14 0 1 0.1 1.31
14 0 -2 0.98 2
14 0 -3 7.76 3.67
14 0 -4 6.9 4.68
14 0 -5 7.73 4.69
-14 0 5 9.39 2.99
14 0 -6 4.06 3.27
-14 0 6 1.62 1.89
14 0 -7 6.91 4.64
-14 0 7 4.61 2.58
14 0 8 0.84 1.47
14 0 -8 1.11 2.68
-14 0 8 3.08 1.96
14 0 9 1.81 1.55
14 0 -9 3.56 3.39
-14 0 9 4.75 2.29
14 0 10 -1.05 1.56
-14 0 10 5 2.19
14 0 11 8.73 2.35
-14 0 11 11.87 2.71
14 0 12 -0.87 1.53
14 0 13 0.91 1.29
14 0 14 1.48 1.19
14 0 15 5.86 1.23
14 0 16 29.25 1.68
14 -1 16 25.89 1.61
14 -1 15 2.66 1.12
14 -1 14 30.6 2.68
14 -1 13 9.5 1.89
14 -1 12 35.24 3.34
-14 1 12 39.97 3.41
14 -1 11 13.08 2.13
-14 1 11 22.17 2.96
14 -1 10 72.37 5.14
-14 1 10 103.24 6.03
14 -1 9 60.19 4.63
-14 1 9 56.86 4.54
14 1 -9 53.3 8.83
14 -1 8 285.27 9.84
-14 1 8 284.82 10.03
14 1 -8 310.17 20.79
-14 1 7 437.69 12.43
14 1 -7 417.69 23.81
14 1 -6 18.79 5.13
-14 1 6 28.88 3.37
-14 1 5 932.66 17.49
14 1 -5 969.09 32.79
14 1 -4 338.24 19.12
14 1 -3 204.89 13.69
14 1 -2 226.32 12.89
14 -1 2 242.38 11.46
14 1 -1 145.84 10.04
14 -1 1 149.83 9.35
14 1 0 33.3 4.67
14 -1 0 30.16 4.27
14 -1 -1 134.63 9.97
14 1 1 145.87 8.67
14 -1 -2 225.7 13.11
14 -1 -3 181.26 12.97
14 -1 -4 338.55 18.1
-14 -1 5 942.27 17.39
14 -1 -5 885.48 30.49
14 -1 -6 20.51 4.97
-14 -1 6 26.27 3.11
14 1 7 474.57 11.71
-14 -1 7 436.42 12.38
14 1 8 303.72 9.46
-14 -1 8 271.89 9.96
14 -1 -8 265 18.71
14 1 9 55.06 4.08
-14 -1 9 55.13 4.54
14 -1 -9 49.92 8.23
14 1 10 97.78 5.42
-14 -1 10 105.6 6.06
14 1 11 20.27 2.64
-14 -1 11 18.97 2.83
14 1 12 43.31 3.77
14 1 13 11.31 1.91
14 1 14 27.21 2.55
14 1 15 14.07 1.65
14 -2 16 7.96 1.07
14 -2 15 0.78 0.91
14 -2 14 0.63 1.1
14 -2 13 -4.04 1.59
14 -2 12 -4.91 1.91
-14 2 12 4.45 1.8
14 -2 11 -6.39 2.28
-14 2 11 0.83 1.39
14 -2 10 2.92 1.99
-14 2 10 -1.61 1.77
14 -2 9 5.05 2.54
14 2 -9 -1.89 3.48
-14 2 9 -1.23 1.87
14 2 -8 -1.99 3.46
14 -2 8 3.49 2.11
-14 2 8 3.32 2.08
14 2 -7 -0.44 2.48
-14 2 7 1.29 1.86
14 2 -6 1.7 2.84
-14 2 6 0.78 2.92
-14 2 6 2.47 2.01
14 2 -5 0.03 2.55
-14 2 5 -0.15 2.88
-14 2 5 2.15 1.79
14 2 -4 3.48 3.61
14 2 -3 0.79 2.12
14 -2 3 -0.3 1.57
14 2 -2 2.15 2.38
14 -2 2 2.18 2.21
14 2 -1 1.11 1.68
14 -2 1 1.1 1.72
14 2 0 1.57 2.1
14 -2 0 1.58 1.72
14 -2 -1 0.3 1.76
14 -2 -2 0.03 1.87
14 -2 -3 2.1 2.29
14 -2 -4 3.55 3.69
14 -2 -5 0.65 2.2
-14 -2 5 0.68 1.51
14 -2 -6 0 2.86
-14 -2 6 0.79 1.6
14 2 7 1.87 1.38
14 -2 -7 2.43 3.26
-14 -2 7 0.59 1.7
14 2 8 0.44 1.37
14 -2 -8 3.04 3.54
-14 -2 8 0.51 1.61
14 2 9 0.83 1.35
14 -2 -9 4.56 3.76
-14 -2 9 2.99 1.97
14 2 10 0.49 1.36
-14 -2 10 1.44 1.85
14 2 11 1.91 1.38
-14 -2 11 2.7 1.95
14 2 12 2.5 1.54
14 2 13 5.97 1.6
14 2 14 11.5 1.71
14 2 15 42.12 2.37
14 -3 15 11.82 1.71
14 -3 14 21.75 2.59
14 -3 13 2.36 1.32
14 -3 12 10.98 2.39
-14 3 12 17.12 2.57
14 -3 11 7.76 2.32
-14 3 11 5.72 1.72
14 -3 10 28.41 3.42
-14 3 10 21.12 3.03
14 -3 9 75.9 5.53
-14 3 9 71.34 5.29
14 3 -9 68.08 10.03
14 3 -8 16.82 4.84
14 -3 8 17.63 3.01
-14 3 8 21.31 3.19
-14 3 8 14.19 5.49
-14 3 7 194.12 8.63
14 3 -7 200.36 16.51
-14 3 7 196.8 17.53
-14 3 6 34.14 6.73
-14 3 6 43.86 4.02
14 3 -6 39.81 7.19
-14 3 5 557.83 14.07
14 3 -5 553.24 25.37
-14 3 4 395.68 11.22
14 3 -4 375.39 20.04
14 -3 3 63.34 6.42
14 3 -3 62.16 7.55
14 -3 2 132.44 9.46
14 3 -2 127.01 10.35
14 3 -1 5.07 2.26
14 -3 1 5.57 2.15
14 3 0 38.15 4.7
14 -3 0 32.03 4.89
14 -3 -1 5.85 2.47
14 -3 -2 124.89 10.04
14 -3 -3 62 7.68
-14 -3 4 375.92 10.94
14 -3 -4 357.67 18.97
-14 -3 5 576.31 14.13
14 -3 -5 545.95 24.4
-14 -3 6 43.48 4.01
14 -3 -6 39.34 7.14
14 3 7 191.27 7.03
-14 -3 7 206.09 8.57
14 -3 -7 194.63 15.53
14 3 8 19.9 2.49
14 -3 -8 21.63 5.44
-14 -3 8 18.04 2.75
14 3 9 67.65 4.25
-14 -3 9 76.02 5.25
14 -3 -9 84.05 10.62
14 3 10 24.79 2.7
-14 -3 10 25.14 3.06
14 3 11 10.22 2
14 3 12 17.7 2.43
14 3 13 14.56 2.06
14 3 14 49.68 2.94
14 -4 15 2.54 1.04
14 -4 14 -1.45 1.31
14 -4 13 -1.98 1.71
-14 4 13 1.4 1.4
14 -4 12 2.75 1.92
-14 4 12 0.53 1.38
14 -4 11 6.42 2.49
-14 4 11 3.72 2.01
14 -4 10 0.37 1.64
-14 4 10 0.49 1.88
14 -4 9 0.88 1.77
-14 4 9 1.44 1.76
14 4 -8 -4.3 5.25
-14 4 8 -7.51 5.22
-14 4 8 0.08 1.55
-14 4 7 1.99 4.52
-14 4 7 1.43 1.98
-14 4 6 2.74 3.24
-14 4 6 1.23 1.65
-14 4 5 0.34 1.33
14 4 -4 -1.95 2.55
-14 4 4 2.07 1.58
14 -4 4 0.55 1.74
14 4 -3 -0.97 2.45
14 -4 3 1.88 2.09
14 4 -2 2.48 2.53
14 -4 2 2.41 2.57
14 4 -1 -0.43 1.54
14 -4 1 0.76 1.55
14 -4 0 3.49 2.45
14 -4 -1 -1.69 1.8
14 -4 -2 3.3 3
14 -4 -3 -0.48 1.96
-14 -4 3 0.67 1.45
14 -4 -4 2.81 2.91
-14 -4 4 -0.11 1.33
14 -4 -5 2.01 3.43
-14 -4 5 1.44 1.81
14 4 6 3.53 1.57
14 -4 -6 1.74 3.11
-14 -4 6 -0.53 1.49
14 4 7 3.51 1.92
14 -4 -7 4.42 4.56
-14 -4 7 -0.42 1.5
14 4 8 3.31 1.73
14 -4 -8 3.6 3.56
-14 -4 8 2.51 1.72
14 4 9 4.61 1.91
-14 -4 9 0.47 1.6
14 4 10 4.29 1.59
-14 -4 10 -0.51 1.35
14 4 11 12.02 2.27
14 4 12 19.92 2.35
14 4 13 42.9 3.07
14 -5 15 13.23 1.63
14 -5 14 6.59 1.6
14 -5 13 -2.33 1.85
-14 5 13 3.62 1.31
14 -5 12 27.48 3.54
-14 5 12 20.64 2.62
14 -5 11 51.7 4.43
-14 5 11 43.92 4.08
14 -5 10 14.29 2.62
-14 5 10 15.92 2.84
14 -5 9 85.99 6.32
-14 5 9 73.73 5.7
-14 5 8 41.42 4.34
-14 5 8 38.97 8.88
14 5 -8 44.89 3.85
-14 5 7 205.78 9.05
14 5 -7 190.67 7.45
-14 5 7 179.63 18.11
-14 5 6 83.68 5.79
14 5 -6 95.59 5.13
-14 5 6 75.62 11.5
-14 5 5 115.13 6.55
14 5 -5 112.57 5.3
14 -5 4 124.97 10.59
-14 5 4 132.69 6.91
14 5 -4 125.56 5.43
14 -5 3 186.89 12.63
-14 5 3 204.88 8.31
14 5 -3 181.41 6.46
14 -5 2 93.85 8.61
14 5 -2 101.45 4.79
14 5 -2 107.74 10.1
14 -5 1 3.39 2.26
14 -5 0 17.49 4.05
14 -5 -1 2.83 2.45
-14 -5 2 101.61 5.92
14 5 2 101.7 5.01
14 -5 -2 99.51 10.05
-14 -5 3 159.81 8.4
14 -5 -3 192.01 13.82
-14 -5 4 130.28 6.94
14 -5 -4 137.09 12.48
-14 -5 5 108.22 6.33
14 -5 -5 118.21 11.81
14 5 6 84.4 4.17
-14 -5 6 84.93 5.76
14 -5 -6 93.09 10.6
-14 -5 7 160.38 8.41
14 -5 -7 192.81 15.31
14 5 8 50.4 3.74
14 -5 -8 37.6 6.58
-14 -5 8 38.14 3.88
14 5 9 87.73 4.61
14 5 10 40.11 3.45
14 5 11 69.26 4.06
14 5 12 77.35 3.77
14 -6 15 0.47 0.68
14 -6 14 -4.39 1.42
14 -6 13 -0.23 1.12
-14 6 13 -0.43 1.07
14 -6 12 4.86 2.04
-14 6 12 0.8 1.22
14 -6 11 4.27 2.1
-14 6 11 2.44 1.73
14 -6 10 3.51 2.33
-14 6 10 7.5 2.56
14 -6 9 0.66 2.07
-14 6 9 0.21 1.56
-14 6 8 2.24 5.52
-14 6 8 0.2 1.66
-14 -6 -8 2.07 1.87
14 6 -8 1.12 1.62
-14 6 7 6.04 5.33
-14 6 7 3.7 2.3
14 6 -7 10.52 2.56
-14 6 6 3.2 4.96
-14 6 6 8.13 2.76
14 6 -6 11.58 2.89
-14 6 5 -0.18 1.53
14 6 -5 2.3 1.58
-14 6 4 -0.87 1.55
14 -6 4 0.39 2.2
14 6 -4 1.76 1.58
14 -6 3 2.64 2.38
-14 6 3 0.16 1.42
14 6 -3 3.75 1.79
14 -6 2 -0.16 2.03
-14 6 2 0.48 1.38
14 6 -2 -0.56 1.16
14 -6 1 -0.66 2.32
14 6 -1 -1.71 1.44
14 -6 0 -1.41 2.47
-14 -6 0 -1.67 1.55
14 6 0 -0.66 1.33
14 -6 -1 -1.36 1.98
-14 -6 1 0.32 1.23
14 6 1 0.25 1.35
14 -6 -2 0.07 2.14
-14 -6 2 1.17 1.21
14 -6 -3 1.17 2.33
-14 -6 3 2.66 1.75
14 -6 -4 -3.13 2.46
-14 -6 4 2.55 1.59
14 -6 -5 0.48 2.32
14 -6 -6 7.26 4.74
14 -6 -7 5.83 4.39
14 -7 14 -1.81 1.12
14 -7 13 7.19 1.66
-14 7 13 1.13 1.02
14 -7 12 20.68 2.81
-14 7 12 13.22 2.17
14 -7 11 36.46 3.81
-14 7 11 31.07 3.55
14 -7 10 98.5 6.37
-14 7 10 85.44 5.84
14 -7 9 57.91 5.09
-14 7 9 55.35 4.97
-14 -7 -8 372.55 10.82
-14 7 8 368.78 12.63
-14 -7 -7 364.9 11.21
-14 7 7 387.42 12.84
14 7 -7 400.26 10.64
-14 7 7 353.18 27.13
-14 -7 -6 297.14 10.64
-14 7 6 307.08 11.29
14 7 -6 306.6 9.28
-14 7 5 3.45 1.6
-14 -7 -5 2.93 1.86
14 7 -5 3.34 1.56
14 -7 4 349.7 19.58
-14 -7 -4 341.91 11.34
-14 7 4 362.55 11.67
14 7 -4 353.96 9.71
14 -7 3 69.13 8.52
-14 -7 -3 78.15 5.41
-14 7 3 84.18 5.52
-14 -7 -2 23.25 3.08
-14 7 2 23.56 3.02
14 -7 2 20.55 4.63
14 7 -2 19.02 2.32
14 -7 1 37.14 6.25
-14 -7 -1 36.68 3.54
-14 7 1 43.65 3.81
14 7 -1 40.18 3.33
14 -7 0 109.21 10.24
-14 -7 0 110.05 6.07
14 7 0 107.15 5.36
14 -7 -1 40.25 6.66
-14 -7 1 43.51 3.79
-14 -7 2 21.47 2.89
14 -7 -2 22.74 5.09
-14 -7 3 69.88 4.92
14 -7 -3 76.26 9.16
-14 -7 4 333.84 10.25
14 -7 -4 353.92 19.92
14 -7 -5 3.77 2.55
-14 -7 5 5.89 1.86
14 -7 -6 333.52 20.63
14 -7 -7 418.21 23.41
14 -8 13 0.54 1.02
-14 8 13 -1.27 1.09
14 -8 12 5.8 1.82
-14 8 12 2.05 1.49
14 -8 11 2.48 1.68
-14 8 11 2.5 1.78
14 -8 10 -0.17 1.78
-14 8 10 1.33 1.74
14 -8 9 -1.38 1.88
-14 8 9 1.82 1.79
-14 -8 -8 3.56 2.05
-14 8 8 5.7 2.41
-14 -8 -7 5.71 2.5
-14 8 7 4.55 2.38
-14 8 6 8.5 5.79
-14 -8 -6 8.65 2.72
-14 8 6 5.59 2.35
14 8 -6 5.37 2.15
-14 8 5 -4.59 2.38
-14 -8 -5 -0.5 1.6
14 8 -5 -3.48 2.17
-14 8 4 -1.06 1.85
-14 -8 -4 1.97 1.84
14 8 -4 -0.75 1.67
-14 8 3 0.67 1.39
-14 -8 -3 1.34 1.74
14 -8 3 1.53 2.21
14 8 -3 0.02 1.63
14 -8 2 6.28 3.8
-14 -8 -2 4.19 2.18
-14 8 2 5.9 2.12
14 8 -2 6.78 1.97
14 -8 1 -0.41 2.33
-14 -8 -1 4.15 1.96
-14 8 1 0 1.39
14 8 -1 2.53 1.68
14 -8 0 1.15 2.14
-14 -8 0 1.49 1.58
14 -8 -1 1.84 2.78
-14 -8 1 2.22 1.53
14 -8 -2 -0.36 3.11
-14 -8 2 7.81 2.25
14 -8 -3 1.19 2.44
-14 -8 3 3.78 1.84
14 -8 -4 2.31 3.04
-14 -8 4 2.27 1.83
-14 -8 5 -0.76 1.37
14 -8 -5 -1.71 3.99
14 -8 -6 6.02 4.16
-14 9 13 -0.52 0.83
14 -9 12 10.33 1.9
-14 9 12 6.36 1.54
14 -9 11 13.77 2.35
-14 9 11 11.93 2.29
14 -9 10 16.74 2.57
-14 9 10 14.39 2.7
-14 9 9 1.7 1.49
-14 9 8 63.85 5.28
-14 -9 -7 37.32 3.67
-14 9 7 36.87 4.16
-14 -9 -6 105.3 6.13
-14 9 6 103.11 6.72
14 -9 5 21.56 5.81
-14 -9 -5 19.52 2.9
-14 9 5 14.69 2.67
14 9 -5 16.76 2.29
-14 -9 -4 31.63 3.72
-14 9 4 32.45 3.69
14 9 -4 28.19 2.86
14 -9 3 44.55 8.15
-14 -9 -3 42.43 4.28
-14 9 3 46.71 4.24
14 9 -3 39.52 3.48
14 -9 2 40.73 7.56
-14 -9 -2 43.49 4.41
-14 9 2 42.4 4.03
14 -9 1 168.5 14.32
-14 -9 -1 156.64 7.89
-14 9 1 161.93 7.34
14 -9 0 183.63 14.46
-14 -9 0 169.57 8.17
14 -9 -1 156.84 13.48
-14 -9 1 167.66 7.93
14 -9 -2 43.5 7.17
-14 -9 2 38.63 3.99
14 -9 -3 44.48 7.52
-14 -9 3 42.53 4.14
-14 -9 4 30.38 3.58
14 -9 -4 27.57 5.98
-14 -9 5 19.8 3.12
14 -9 -5 17.57 5.05
-14 -9 6 111.97 6.27
-14 10 13 0.08 0.68
14 -10 12 0.05 0.96
-14 10 12 1.18 1
14 -10 11 3.45 1.48
-14 10 11 0.09 1.08
-14 10 10 -0.15 1.28
-14 10 9 -1.44 1.57
-14 10 8 -3.47 2.05
-14 -10 -7 -0.62 1.47
-14 10 7 -0.39 2.11
-14 -10 -6 0.89 1.65
-14 10 6 -2.94 2.32
-14 -10 -5 -2.79 2.04
-14 10 5 -1.49 1.95
-14 -10 -4 4.53 2.12
-14 10 4 1.95 1.77
-14 -10 -3 1.85 1.74
-14 10 3 -2.08 1.92
-14 -10 -2 6.15 2.26
-14 10 2 3.63 1.99
14 -10 2 7.11 5.13
-14 -10 -1 -1.63 1.72
-14 10 1 0.9 1.27
14 -10 1 2.12 3.35
-14 -10 0 1.75 1.61
14 -10 0 -2.12 3.48
-14 -10 1 3.65 2.1
14 -10 -1 1.01 2.68
-14 -10 2 6.65 2.44
14 -10 -2 1.32 3.07
-14 -10 3 2.57 1.83
14 -10 -3 1.32 3.12
-14 -10 4 6.08 2.35
-14 -10 5 2.3 1.65
-14 -10 6 1.91 1.47
-14 11 12 0.52 0.8
-14 11 11 0.91 1.17
-14 11 10 1.89 1.43
-14 11 9 -0.23 1.46
-14 11 8 16.06 2.63
-14 -11 -7 23.49 2.89
-14 11 7 17.71 2.96
-14 -11 -6 8.11 2.08
-14 11 6 6.81 2.01
-14 -11 -5 -0.27 1.5
-14 11 5 -0.9 1.99
-14 -11 -4 158.54 7.83
-14 11 4 150.42 7.8
-14 -11 -3 65.76 5.31
-14 11 3 62.93 5.03
-14 -11 -2 27.17 3.5
-14 11 2 24.08 3.22
-14 -11 -1 50.42 4.66
-14 11 1 48.34 4.19
-14 -11 0 0.14 1.8
-14 -11 1 50.57 4.78
-14 -11 2 31.12 3.92
-14 -11 3 64.01 5.23
-14 -11 4 145.73 7.66
-14 -11 5 1.81 1.63
-14 -11 6 7.35 2.09
-14 12 11 1.57 1.1
-14 12 10 1.38 1.35
-14 12 9 1.38 1.32
-14 12 8 0.16 1.35
-14 -12 -7 0.56 1.28
-14 12 7 -1.68 1.59
-14 -12 -6 1.61 1.55
-14 12 6 2.71 1.87
-14 -12 -5 1.07 1.68
-14 12 5 -0.19 1.62
-14 -12 -4 0.84 1.55
-14 12 4 0 1.49
-14 -12 -3 -0.02 1.61
-14 12 3 0.8 1.4
-14 -12 -2 8.55 2.74
-14 12 2 4.62 2.13
-14 -12 -1 2.15 1.9
-14 12 1 2.41 1.55
-14 -12 0 1.02 1.79
-14 -12 1 3.04 2.19
-14 -12 2 7.94 2.55
-14 -12 3 0.2 1.54
-14 -12 4 1.32 1.64
-14 -12 5 0.79 1.6
-14 -12 6 4.57 1.9
-14 -12 7 -0.04 1.32
-14 13 11 1.36 0.84
-14 13 10 1.13 0.99
-14 13 9 2.96 1.48
-14 13 8 -2.58 1.68
-14 13 7 3.79 1.64
-14 -13 -6 14.84 2.26
-14 13 6 12.27 2.43
-14 -13 -5 17.39 2.79
-14 13 5 11.67 2.47
-14 -13 -4 39.24 4.06
-14 13 4 41.55 4.09
-14 -13 -3 15.37 2.99
-14 13 3 15.92 2.71
-14 -13 -2 31.32 4.01
-14 13 2 32.31 3.5
-14 -13 -1 2.11 1.89
-14 -13 0 21.98 3.53
-14 -13 1 -1.16 1.72
-14 -13 2 31.28 3.94
-14 -13 3 14.85 2.95
-14 -13 4 37.95 4.04
-14 -13 5 19.56 3.08
-14 -13 6 13.15 2.36
-14 -13 7 5.37 1.72
-14 14 10 2.07 0.99
-14 14 9 1.78 1.13
-14 14 8 -1.44 1.31
-14 14 7 0.28 1.24
-14 -14 -6 0.17 1.11
-14 14 6 2.82 1.51
-14 -14 -5 2.09 1.5
-14 14 5 0.55 1.33
-14 -14 -4 -0.63 1.62
-14 14 4 0.64 1.37
-14 -14 -3 0.31 1.56
-14 14 3 -0.4 1.66
-14 -14 -2 0.86 1.51
-14 14 2 -0.97 1.41
-14 -14 -1 0.79 1.5
-14 -14 0 2.78 1.91
-14 -14 1 2.18 1.81
-14 -14 2 2.36 1.75
-14 -14 3 1.02 1.55
-14 -14 4 2.18 1.65
-14 -14 5 0.91 1.46
-14 -14 6 1.36 1.25
-14 -14 7 0.77 1.16
-14 15 9 3.75 1.12
-14 15 8 0.3 0.88
-14 15 7 0.93 1.05
-14 15 6 4.41 1.51
-14 -15 -5 11.07 1.97
-14 15 5 10.29 2.07
-14 -15 -4 13.55 2.27
-14 15 4 13.02 2.22
-14 -15 -3 10.08 2.24
-14 15 3 12.5 2.19
-14 -15 -2 6.67 2.12
-14 -15 -1 2.16 1.56
-14 -15 0 11.17 2.52
-14 -15 1 -0.09 1.49
-14 -15 2 7.72 2.28
-14 -15 3 10.81 2.29
-14 -15 4 12.86 2.36
-14 -15 5 10.55 2.11
-14 -15 6 6.59 1.71
-14 16 7 0.23 0.91
-14 16 6 -0.59 0.92
-14 -16 -5 -0.06 0.92
-14 16 5 -0.17 0.99
-14 -16 -4 0.53 1.04
-14 16 4 -0.25 0.98
-14 -16 -3 0.1 1.25
-14 16 3 0.2 0.97
-14 -16 -2 -0.01 1.36
-14 -16 -1 0.55 1.45
-14 -16 0 -0.14 1.29
-14 -16 1 0.83 1.45
-14 -16 2 0.56 1.29
-14 -16 3 -0.7 1.28
-14 -16 4 0.06 1.15
-14 -16 5 -0.25 1.09
-14 -16 6 -0.33 0.9
-14 -17 -3 3.29 1.21
-14 -17 -2 2.37 1.29
-14 -17 -1 0.49 1.2
-14 -17 0 2.5 1.29
-14 -17 1 -0.22 1.05
-14 -17 2 2.48 1.34
-14 -17 3 3.6 1.34
-14 -17 4 1.58 1.06
-14 -18 0 -0.71 0.89
-14 -18 1 0.7 0.9
15 0 0 -0.61 1.96
15 0 -1 0.22 1.89
15 0 1 -1.32 1.67
15 0 -2 -0.23 1.86
15 0 -3 -0.64 2.13
15 0 -4 0.24 2.18
-15 0 4 0.39 1.49
15 0 -5 -1.68 2.73
-15 0 5 -0.04 1.46
15 0 -6 -0.09 3.32
-15 0 6 1.18 1.69
15 0 -7 0.06 2.7
-15 0 7 -1.48 1.8
15 0 8 -0.56 1.62
15 0 -8 -1.45 4.25
-15 0 8 0.77 1.79
15 0 9 -2.75 2.18
-15 0 9 1.05 1.53
15 0 10 -2.45 1.79
-15 0 10 -2.09 1.78
15 0 11 -5.43 1.81
-15 0 11 2.43 1.73
15 0 12 -0.37 1.15
-15 0 12 1.39 1.28
15 0 13 1.5 1.15
15 0 14 2.21 1.1
15 0 15 17.07 1.54
15 -1 15 8.5 1.3
15 -1 14 0.08 0.85
15 -1 13 1.83 1.26
15 -1 12 -3.08 1.47
-15 1 12 -0.3 1.16
15 -1 11 16.69 2.95
-15 1 11 20.18 3.21
15 -1 10 -1.35 1.84
-15 1 10 5.27 2.19
15 -1 9 15.49 2.61
-15 1 9 19.01 3.26
15 1 -8 5.9 4.51
-15 1 8 6.78 2.3
15 1 -7 -2.49 3.42
-15 1 7 -0.06 1.56
-15 1 6 43.57 4.15
15 1 -6 37.8 7.64
15 1 -5 22.74 6.18
-15 1 5 24.73 3.63
-15 1 4 71.17 5.66
15 1 -4 84.07 10.49
15 1 -3 13.82 4.11
15 1 -2 46.85 6.74
15 1 -1 2.55 2.36
15 -1 1 2.11 2.01
15 1 0 0.75 1.55
15 -1 0 1.55 1.82
15 -1 -1 1.32 2.1
15 -1 -2 37.31 6.11
15 -1 -3 12.17 4.27
-15 -1 3 14.15 2.81
-15 -1 4 74.75 5.67
15 -1 -4 82.13 10.13
-15 -1 5 26.41 3.97
15 -1 -5 30.81 7.17
-15 -1 6 36.97 4.22
15 -1 -6 41.14 7.91
15 -1 -7 6.88 4.3
-15 -1 7 1.04 1.61
15 1 8 7.02 2.01
15 -1 -8 7.52 4.66
-15 -1 8 7.08 2.72
15 1 9 23.27 2.97
-15 -1 9 22.9 3.57
15 1 10 2.99 1.59
-15 -1 10 5.71 2.3
15 1 11 24.29 3.19
-15 -1 11 20.08 3.27
15 1 12 1.29 1.25
15 1 13 3.3 1.31
15 1 14 7.67 1.38
15 1 15 39.33 2.18
15 -2 15 2.66 0.92
15 -2 14 6.51 1.45
15 -2 13 0.58 1.09
15 -2 12 15.26 2.55
-15 2 12 22 2.85
15 -2 11 60.39 4.28
-15 2 11 64.79 5.03
15 -2 10 -0.02 1.61
-15 2 10 5.95 1.96
15 -2 9 5.55 2.05
-15 2 9 9.43 2.19
-15 2 8 64.55 5.79
15 2 -8 80.19 11.77
-15 2 7 108.05 7.02
15 2 -7 105.13 12.97
15 2 -6 11.94 4.49
-15 2 6 12.54 2.83
15 2 -5 1.41 2.89
-15 2 5 3.88 2.17
15 2 -4 7.35 4.23
-15 2 4 15.6 2.9
15 2 -3 11.22 4.64
-15 2 3 11.1 2.9
15 2 -2 6.08 2.84
15 -2 2 7.68 2.83
15 2 -1 17.3 4.31
15 -2 1 16.45 4.08
15 2 0 27.87 4.7
15 -2 0 19.41 5
15 -2 -1 16.23 4.51
15 -2 -2 5.03 2.62
15 -2 -3 10.99 4.62
-15 -2 3 11.17 2.72
15 -2 -4 13.2 4.55
-15 -2 4 10.63 2.83
15 -2 -5 3.55 3.26
-15 -2 5 3.64 1.99
15 -2 -6 6.4 3.03
-15 -2 6 8.33 2.43
-15 -2 7 88.1 6.57
15 -2 -7 105.67 12.81
15 2 8 66.51 4.73
-15 -2 8 78.26 6.06
15 -2 -8 81.11 11.39
15 2 9 11.56 2.12
-15 -2 9 12.56 2.7
15 2 10 5.37 1.81
-15 -2 10 8.63 2.19
15 2 11 63.79 4.01
-15 -2 11 67.74 4.9
15 2 12 22.83 2.43
15 2 13 8.07 1.7
15 2 14 34.5 2.34
15 -3 15 6.76 1.13
15 -3 14 7.68 1.46
15 -3 13 0.61 1.18
-15 3 13 2.56 1.32
15 -3 12 5.36 1.74
-15 3 12 15.05 2.54
15 -3 11 28.16 3.22
-15 3 11 29.15 3.67
15 -3 10 12.08 2.63
-15 3 10 11.63 2.55
15 -3 9 8.5 2.66
-15 3 9 4.53 2.01
15 3 -8 2.12 3.02
-15 3 8 6.67 2.76
15 3 -7 -2.46 4.43
-15 3 7 2.18 1.84
-15 3 6 54.06 5.34
15 3 -6 52.23 9.94
-15 3 6 61.82 10.51
15 3 -5 27.42 6.29
-15 3 5 29.89 4.09
-15 3 5 38.18 8.46
15 3 -4 7.7 4.16
-15 3 4 9.96 2.59
15 -3 3 27.8 5.39
-15 3 3 26.83 3.9
15 3 -3 25.91 6.11
15 3 -2 9.97 3.8
15 -3 2 9.44 3.39
15 3 -2 12.29 2.31
15 -3 1 16.44 4.12
15 3 -1 14.46 4.26
15 -3 0 53.01 7.05
15 -3 -1 11.41 3.68
15 -3 -2 6.8 3.79
-15 -3 2 11.02 2.41
-15 -3 3 34.32 3.62
15 3 3 29.78 3.39
15 -3 -3 28.08 5.87
15 -3 -4 12.68 4.73
-15 -3 4 9.79 2.41
-15 -3 5 37.61 4.21
15 -3 -5 39.98 7.23
-15 -3 6 47.1 5.41
15 -3 -6 59.43 9.83
15 3 7 4.39 1.66
15 -3 -7 1.57 3.15
-15 -3 7 0.8 1.68
15 3 8 4.46 1.77
15 -3 -8 8.4 4.67
-15 -3 8 6.11 2.23
15 3 9 10.58 2.14
-15 -3 9 8.04 2.33
15 3 10 14.46 2.15
-15 -3 10 10.99 2.57
15 3 11 32.62 3.07
-15 -3 11 23.92 3.36
15 3 12 24.23 2.57
15 3 13 40.51 2.76
15 -4 15 5.27 0.99
15 -4 14 4.08 1.15
15 -4 13 0.82 1.25
-15 4 13 4.15 1.49
15 -4 12 7.11 1.78
-15 4 12 21.77 2.81
15 -4 11 14.96 2.54
-15 4 11 10.79 2.39
15 4 -11 18.62 2.98
15 -4 10 2.88 2.03
-15 4 10 -0.62 1.48
15 -4 9 3.48 2.03
-15 4 9 3.26 1.97
15 4 -8 -1.84 3.82
-15 4 8 2.64 2.07
-15 4 7 35.11 4.96
-15 4 7 28.56 8.31
15 4 -6 20.23 6.32
-15 4 6 21.29 7.62
-15 4 6 24.02 3.47
15 4 -5 25.19 5.38
-15 4 5 12.23 3.41
-15 4 4 37.85 4.53
15 4 -4 54.42 4.3
15 4 -4 55.13 8.72
15 4 -3 3.02 2.35
15 -4 3 5.51 3
-15 4 3 5.56 2.32
15 4 -3 7.23 1.97
15 4 -2 0.98 2.09
15 -4 2 2.07 1.94
-15 4 2 3.57 1.91
15 4 -2 4.04 1.59
15 -4 1 1.02 2.23
15 4 -1 1.78 1.22
15 4 0 43.69 3.94
15 -4 0 42.25 7.21
15 -4 -1 -1.11 1.89
-15 -4 1 1.23 1.67
15 4 1 -0.27 1.34
15 -4 -2 1.23 2.24
-15 -4 2 2.62 1.7
15 4 2 3.85 1.41
15 -4 -3 1.3 3.12
-15 -4 3 4.11 2.19
-15 -4 3 6.04 1.88
-15 -4 4 41.77 4.75
15 -4 -4 50.12 8.35
15 -4 -5 22.54 5.78
-15 -4 5 19.25 3.44
-15 -4 6 22.45 3.64
15 -4 -6 28.86 6.76
15 4 7 32.09 3.75
-15 -4 7 44.81 4.55
15 -4 -7 46.55 8.84
15 -4 -8 4.71 3.64
-15 -4 8 1.1 1.64
15 4 9 9.91 2.37
-15 -4 9 4.82 2.08
15 4 10 15.32 2.27
15 4 11 33.22 2.81
15 4 12 62.11 3.5
15 -5 14 2.33 1.14
15 -5 13 -2.9 1.52
-15 5 13 2.21 1.26
15 -5 12 4.79 1.63
-15 5 12 7.83 1.96
15 -5 11 11.55 2.6
-15 5 11 5.25 1.87
15 -5 10 5.87 2.15
-15 5 10 3.91 2.06
15 5 -10 3.12 1.68
-15 5 9 8.83 2.37
15 5 -9 10.86 2.41
-15 5 8 9.57 2.61
15 5 -8 11.33 2.4
15 5 -7 19.42 6.49
-15 5 7 23.86 4.01
-15 5 7 18.65 7.33
15 5 -7 23.64 3.28
-15 5 6 127.14 7.47
15 5 -6 123.72 6.51
15 5 -6 106.96 12.76
-15 5 6 101.79 15.04
-15 5 5 3.68 2.02
15 5 -5 7.01 2.05
15 5 -4 13.95 4.48
-15 5 4 12.4 2.57
15 -5 4 11.74 4.12
15 5 -4 14.85 2.45
15 5 -3 7.66 3.66
-15 5 3 7.17 2.22
15 -5 3 7.66 3.74
15 5 -3 5.55 1.83
15 -5 2 12.22 4.01
-15 5 2 9.92 2.55
15 5 -2 11.6 2.17
15 -5 1 50.89 7.19
-15 5 1 48.65 4.51
15 5 -1 53.37 3.87
15 -5 0 1.35 2.51
15 5 0 -0.71 1.35
15 5 1 48.46 4.08
15 -5 -1 49.71 7.72
15 -5 -2 9.94 4.47
-15 -5 2 10.01 2.42
15 5 2 10.92 2.24
15 -5 -3 8.44 4.01
-15 -5 3 2.11 1.64
-15 -5 3 5.84 1.95
-15 -5 4 11.86 2.32
15 -5 -4 12.74 4.58
-15 -5 4 10.52 2.79
15 -5 -5 3.88 3.44
-15 -5 5 1.6 1.73
-15 -5 6 82.96 7.48
15 -5 -6 133.52 13.77
-15 -5 7 17.94 3.61
15 -5 -7 22.79 5.74
15 5 8 40.7 3.41
15 5 9 46.93 3.51
15 5 10 58.06 3.57
15 -6 14 -0.8 0.89
15 -6 13 -3.23 1.37
-15 6 13 2.61 1.21
15 -6 12 19.81 2.6
-15 6 12 13.16 2.46
15 -6 11 3.61 1.8
-15 6 11 3 1.68
15 -6 10 16.75 2.92
-15 6 10 15.56 3.12
-15 6 9 7.48 2.6
15 6 -9 12.38 2.46
-15 -6 -8 12.12 2.89
-15 6 8 17.24 2.97
15 6 -8 16.76 2.76
-15 6 7 22.85 3.64
15 6 -7 22.75 3.47
-15 6 6 18.7 8.32
-15 6 6 15.57 3.67
15 6 -6 30 3.39
-15 6 5 124.15 7.99
15 6 -5 132.55 6.47
15 6 -4 2.72 2.94
-15 6 4 6.75 2.02
15 -6 4 4.88 3.19
15 6 -4 4.25 1.83
15 6 -3 14.46 4.74
-15 6 3 10.26 2.66
15 -6 3 17.08 4.05
15 6 -3 8.13 2.16
15 -6 2 4.82 2.74
-15 6 2 4.77 1.96
15 6 -2 5.01 1.85
15 -6 1 21.32 5.51
-15 6 1 30.14 3.45
15 6 -1 19.03 2.94
15 -6 0 2.02 2.44
-15 -6 0 4 1.84
15 6 0 2.85 1.18
-15 -6 1 19.17 3.43
15 6 1 20.63 3.13
15 -6 -1 25.96 6.02
15 -6 -2 6.57 3.7
-15 -6 2 7 1.88
15 -6 -3 12.88 4.66
-15 -6 3 10.87 2.34
15 -6 -4 5.74 3.17
-15 -6 4 4.37 1.84
15 -6 -5 146.47 14.42
15 -6 -6 21.35 6.58
15 -6 -7 14.98 5.32
15 -7 13 -3.66 1.32
-15 7 13 1.75 1.09
15 -7 12 7.67 1.84
-15 7 12 3.6 1.38
15 -7 11 14.52 2.51
-15 7 11 10.82 2.47
15 -7 10 22.03 3.23
-15 7 10 17.39 3.25
-15 7 9 1.88 1.89
-15 -7 -8 20.87 3.3
-15 7 8 19.43 3.41
15 7 -8 25.43 3.17
-15 -7 -7 164.91 7.84
-15 7 7 140.64 8.19
15 7 -7 163.64 7.41
-15 -7 -6 243.9 9.75
-15 7 6 208.09 9.9
15 7 -6 241.34 8.51
-15 7 6 205.98 20.83
-15 -7 -5 31.08 3.8
-15 7 5 23.33 3.53
15 7 -5 23.09 2.77
-15 7 4 -1.16 2.09
-15 -7 -4 1.59 1.73
15 7 -4 -1.2 1.51
-15 -7 -3 31.04 3.69
-15 7 3 25.37 3.31
15 -7 3 14.23 4.64
15 7 -3 18.83 2.69
15 -7 2 24.36 6.44
-15 -7 -2 39.01 4.19
-15 7 2 35.09 4
15 7 -2 31.55 3.38
15 -7 1 36.67 7.09
-15 -7 -1 37.93 4.41
-15 7 1 30.88 4.32
15 7 -1 36.75 3.67
15 -7 0 9.37 3.7
-15 -7 0 12.66 2.76
15 7 0 10.87 2.09
15 -7 -1 40.3 7.38
-15 -7 1 43.03 4.14
-15 -7 2 39.9 3.93
15 -7 -2 31.55 7.03
-15 -7 3 23.87 3.24
15 -7 -3 25.15 6.15
15 -7 -4 -2.05 3.04
-15 -7 4 -0.57 1.46
-15 -7 5 19.68 3.19
15 -7 -5 26.82 6.45
15 -7 -6 228.16 18.22
-15 8 13 0.08 0.83
15 -8 12 12.05 1.75
-15 8 12 4.89 1.57
15 -8 11 4.73 1.65
-15 8 11 4.63 1.9
-15 8 10 4.27 2.09
-15 8 9 5.51 2.1
-15 -8 -8 5.59 1.92
-15 8 8 1.83 1.77
-15 -8 -7 33.13 4.03
-15 8 7 29.62 4.34
15 8 -7 37.72 3.93
-15 -8 -6 21.41 3.79
-15 8 6 17.63 3.98
15 8 -6 23.98 3.36
-15 8 5 6.16 2.56
-15 -8 -5 7.62 2.49
15 8 -5 5.29 1.66
-15 8 4 1.92 1.69
-15 -8 -4 0.84 1.78
15 8 -4 -3.51 2.42
-15 -8 -3 18.01 3.83
-15 8 3 24.38 3.38
15 -8 3 20.15 5.79
15 8 -3 16.33 2.52
-15 8 2 7.55 2.2
15 -8 2 4.91 2.85
-15 -8 -2 4.24 2.21
15 8 -2 5.83 1.68
15 -8 1 13.41 4.42
-15 8 1 9.05 2.33
-15 -8 -1 9.75 2.65
15 8 -1 8.15 1.99
15 -8 0 29.12 6.54
-15 -8 0 21.85 3.41
15 -8 -1 7.64 3.53
-15 -8 1 10.5 2.49
15 -8 -2 6.98 3.85
-15 -8 2 7.57 2.04
-15 -8 3 25.55 3.38
15 -8 -3 18.75 5.79
15 -8 -4 0.99 3.02
-15 -8 4 4.4 2.07
-15 -8 5 14.63 2.7
15 -8 -5 6.26 3.55
-15 9 13 0.31 0.75
-15 9 12 1.79 0.99
-15 9 11 3.76 1.52
-15 9 10 4.1 1.71
-15 9 9 1.25 1.64
-15 -9 -8 24.58 2.98
-15 9 8 27.2 3.46
-15 -9 -7 53.68 4.49
-15 9 7 45.03 4.66
-15 -9 -6 76.86 5.66
-15 9 6 76.74 6
15 9 -6 80.66 5.39
-15 -9 -5 0.54 1.57
-15 9 5 2.92 1.74
15 9 -5 -1.17 2.25
-15 -9 -4 3.93 1.93
-15 9 4 3.46 2.03
15 9 -4 -1.94 2.14
15 -9 3 82.65 11.64
-15 -9 -3 94.71 6.31
-15 9 3 79.47 5.98
15 9 -3 93 5.46
-15 -9 -2 40.64 4.37
-15 9 2 30.19 3.94
15 -9 2 24.34 6.63
-15 -9 -1 22.33 3.4
-15 9 1 20.67 2.99
15 -9 1 15.11 5.54
-15 -9 0 1.89 1.79
15 -9 0 1.82 2.25
-15 -9 1 22.77 3.38
15 -9 -1 18.34 5.69
15 -9 -2 27.13 6.79
-15 -9 2 33.82 3.84
15 -9 -3 79.62 11.13
-15 -9 3 83.96 5.83
-15 -9 4 3.11 1.8
-15 -9 5 1.82 1.58
-15 -9 6 64.85 5.3
-15 10 12 0.56 0.86
-15 10 11 0.8 1.21
-15 10 10 -0.51 1.18
-15 10 9 3.2 1.97
-15 10 8 5.42 2.2
-15 -10 -7 13.91 2.44
-15 10 7 12.74 2.67
-15 -10 -6 -2.25 1.91
-15 10 6 0.27 1.68
-15 -10 -5 22.12 3.36
-15 10 5 15.87 3.47
-15 -10 -4 8.36 2.23
-15 10 4 7.83 2.26
-15 -10 -3 0.37 1.69
-15 10 3 0.29 1.47
-15 -10 -2 42.22 4.62
-15 10 2 45.34 4.26
-15 -10 -1 5.29 2.04
-15 10 1 1.98 1.64
-15 -10 0 -0.09 1.62
-15 -10 1 4.81 1.88
-15 -10 2 44.97 4.71
-15 -10 3 1.93 1.65
-15 -10 4 12.91 2.72
-15 -10 5 25.48 3.39
-15 -10 6 -0.2 1.49
-15 11 12 -0.89 0.87
-15 11 11 2.75 1.18
-15 11 10 2.17 1.36
-15 11 9 9.52 2.21
-15 11 8 12.14 2.56
-15 -11 -7 6.24 1.93
-15 11 7 5.87 2.1
-15 -11 -6 18.39 3.02
-15 11 6 17.87 3.06
-15 -11 -5 37.96 4.06
-15 11 5 44.21 4.24
-15 -11 -4 23.36 3.36
-15 11 4 19 3.19
-15 -11 -3 6.41 2.19
-15 11 3 5.9 2.06
-15 -11 -2 0.29 1.51
-15 11 2 0.23 1.51
-15 -11 -1 9.68 2.68
-15 11 1 11.04 2.34
-15 -11 0 27.36 3.89
-15 -11 1 11.67 2.87
-15 -11 2 1.03 1.69
-15 -11 3 5.09 2.28
-15 -11 4 20.3 3.31
-15 -11 5 30.37 4.04
-15 -11 6 16.28 2.75
-15 12 11 -0.32 0.9
-15 12 10 0.84 1.08
-15 12 9 3.02 1.67
-15 12 8 2.38 1.64
-15 -12 -7 13.94 2.3
-15 12 7 9.63 2.56
-15 -12 -6 9.97 2.15
-15 12 6 10.3 2.6
-15 -12 -5 21.34 3.04
-15 12 5 14.79 3.23
-15 -12 -4 16.04 2.87
-15 12 4 13.78 2.59
-15 -12 -3 0.23 1.52
-15 12 3 0.88 1.63
-15 -12 -2 42.16 4.68
-15 12 2 35.92 3.88
-15 -12 -1 21.74 3.35
-15 -12 0 22.5 3.59
-15 -12 1 21.16 3.47
-15 -12 2 44.58 4.47
-15 -12 3 -0.37 1.55
-15 -12 4 19 2.99
-15 -12 5 19.75 3.13
-15 -12 6 12.39 2.48
-15 13 10 3.92 1.23
-15 13 9 2.55 1.34
-15 13 8 16.36 2.46
-15 13 7 15.33 2.54
-15 -13 -6 10.69 2.11
-15 13 6 9.52 2.3
-15 13 5 28.51 3.44
-15 -13 -5 25.53 3.04
-15 -13 -4 5.92 2.18
-15 13 4 5.72 1.84
-15 -13 -3 1.99 1.93
-15 13 3 2.87 1.49
-15 -13 -2 23.75 3.98
-15 13 2 40.56 3.79
-15 -13 -1 17.77 3.37
-15 -13 0 3.05 1.94
-15 -13 1 16.82 3.26
-15 -13 2 27.22 4.2
-15 -13 3 1.92 1.71
-15 -13 4 5.31 2.21
-15 -13 5 19.65 3.12
-15 -13 6 7.6 1.98
-15 14 9 2.04 1.02
-15 14 8 2.89 1.32
-15 14 7 2.81 1.35
-15 -14 -6 5.42 1.45
-15 14 6 3.94 1.66
-15 -14 -5 1.54 1.24
-15 14 5 3.07 1.52
-15 -14 -4 2.19 1.53
-15 14 4 -0.83 1.24
-15 -14 -3 0.81 1.43
-15 14 3 1.25 1.22
-15 -14 -2 6.4 2.29
-15 -14 -1 2.82 1.76
-15 -14 0 1.55 1.72
-15 -14 1 3.63 1.83
-15 -14 2 7.47 2.18
-15 -14 3 1.2 1.36
-15 -14 4 2.7 1.73
-15 -14 5 -0.18 1.18
-15 -14 6 4 1.55
-15 15 8 2.39 1.07
-15 15 7 2.07 1.15
-15 15 6 4.26 1.43
-15 -15 -5 4.78 1.46
-15 15 5 4.06 1.41
-15 -15 -4 -1.27 1.32
-15 15 4 3.47 1.43
-15 -15 -3 0.32 1.22
-15 15 3 0.98 1.24
-15 -15 -2 2.51 1.64
-15 -15 -1 0.22 1.37
-15 -15 0 -2.07 1.55
-15 -15 1 1.89 1.61
-15 -15 2 4.11 1.79
-15 -15 3 -0.59 1.31
-15 -15 4 1.45 1.36
-15 -15 5 1.77 1.35
-15 -15 6 1.45 1.16
-15 16 5 2.91 1.14
-15 -16 -4 2.07 1.11
-15 16 4 1.51 1.02
-15 -16 -3 1.88 1.18
-15 -16 -2 3.62 1.49
-15 -16 -1 1.11 1.39
-15 -16 0 0.32 1.25
-15 -16 1 0.4 1.19
-15 -16 2 2.82 1.49
-15 -16 3 2.68 1.46
-15 -16 4 1.22 1.06
-15 -16 5 1.35 0.99
-15 -17 -2 -0.22 0.87
-15 -17 -1 0.54 1.01
-15 -17 0 0.23 0.97
-15 -17 1 -0.23 0.96
-15 -17 2 0.28 1.04
-15 -17 3 -0.11 0.97
16 0 0 65.89 7.37
-16 0 1 83.32 5.35
16 0 -1 72.75 7.87
-16 0 2 421.25 11.67
16 0 -2 420.55 19.43
-16 0 3 56.51 4.57
16 0 -3 49.06 7.29
-16 0 4 1015.21 19.11
16 0 -4 1037.36 34.21
-16 0 5 62.32 4.96
16 0 -5 55.62 8.46
-16 0 6 173.98 8.2
16 0 -6 178.2 15.14
-16 0 7 281.07 10.5
16 0 -7 298.3 20.01
-16 0 8 1411.45 23.76
16 0 -8 1479.2 46.42
16 0 9 157.39 6.63
-16 0 9 147.1 7.86
16 0 10 36.4 3.24
-16 0 10 35.4 3.81
16 0 11 95.78 4.91
-16 0 11 111.04 5.97
16 0 12 19.15 2.11
-16 0 12 20.36 2.53
16 0 13 23.19 2.12
16 0 14 22.82 1.82
16 -1 15 25.75 1.52
16 -1 14 3.22 1.03
16 -1 13 1.89 1.07
16 -1 12 1.05 1.1
-16 1 12 2.32 1.5
16 -1 11 1.25 1.25
-16 1 11 4.02 2.04
16 -1 10 1.11 1.39
-16 1 10 2.43 1.94
-16 1 9 2.22 1.86
16 1 -8 13.65 7.61
-16 1 8 18.07 3.9
16 1 -7 12.8 6.47
-16 1 7 10.37 3.4
16 1 -6 2.12 3.92
-16 1 6 2.26 1.95
16 1 -5 1.52 2.65
-16 1 5 -1.52 1.84
16 1 -4 2.38 3.57
-16 1 4 2.42 2.04
16 1 -3 0.34 2.34
-16 1 3 2.73 1.68
16 1 -2 -0.06 2.37
-16 1 2 0.74 1.67
16 1 -1 2.83 2.31
16 -1 1 1.39 1.81
-16 1 1 -0.03 1.4
16 1 -1 1.47 1.44
16 1 0 -0.95 1.96
16 -1 0 -0.54 2.01
16 1 0 -0.6 1.19
16 -1 -1 -1.83 2.7
-16 -1 1 1.09 1.67
16 1 1 0.69 1.34
16 -1 -2 -2.69 2.61
-16 -1 2 -0.76 1.58
16 1 2 0.2 1.43
16 -1 -3 -0.48 2.03
-16 -1 3 0.03 1.54
16 1 3 1.31 1.51
16 -1 -4 0 2.44
-16 -1 4 2.51 2.19
16 -1 -5 -0.78 2.34
-16 -1 5 1.52 1.93
16 -1 -6 5.48 4.13
-16 -1 6 4.46 2.5
16 -1 -7 12.14 6.17
-16 -1 7 9.62 3.16
16 -1 -8 21.08 7.82
-16 -1 8 17.92 4.14
16 1 9 2.57 1.52
-16 -1 9 1.59 2.19
16 1 10 2.22 1.39
-16 -1 10 0.21 1.71
16 1 11 6.48 1.76
-16 -1 11 2.52 1.81
16 1 12 4.94 1.5
-16 -1 12 2.85 1.56
16 1 13 7.23 1.42
16 1 14 35.53 2.16
16 -2 14 21.48 1.96
16 -2 13 5.01 1.32
16 2 -13 9.62 1.94
16 -2 12 56.92 3.76
-16 2 12 64.89 4.31
16 -2 11 15.31 2.1
-16 2 11 19.35 2.89
16 -2 10 2.44 1.26
-16 2 10 5.48 1.82
-16 2 9 17.68 2.79
-16 2 8 813.58 17.9
16 2 -8 831.13 35.74
-16 2 7 94.08 6.13
16 2 -7 87.22 11.7
-16 2 6 410.09 12.47
16 2 -6 405.39 23.5
-16 2 5 118.08 6.77
16 2 -5 105.97 11.85
-16 2 4 161.09 7.69
16 2 -4 179.94 14.34
-16 2 3 48.7 4.16
16 2 -3 38.99 6.28
-16 2 2 200.48 8.09
16 2 -2 180.99 6.92
16 2 -2 200.54 13.4
-16 2 1 138.31 6.42
16 2 -1 134.26 5.67
16 2 -1 139.62 10.53
16 -2 1 135.54 10.15
-16 -2 0 89.53 5.35
16 2 0 88.3 4.63
16 -2 0 80.88 8.32
-16 -2 1 129.14 6.68
16 2 1 135.51 5.8
16 -2 -1 129.47 10.62
-16 -2 2 189.79 8.03
16 2 2 189.57 7
-16 -2 3 46.79 4.16
16 2 3 50.07 3.8
16 -2 -3 41.46 6.54
-16 -2 4 166.37 8.02
16 -2 -4 156.93 13.92
-16 -2 5 114.56 6.72
16 -2 -5 123.01 12.09
-16 -2 6 394.9 12.53
16 -2 -6 421.91 23.12
-16 -2 7 83.47 5.82
16 -2 -7 91.28 11.38
16 2 8 781.76 13.6
-16 -2 8 804.43 17.56
16 2 9 16.97 2.39
-16 -2 9 15.26 2.71
16 2 10 7.93 1.83
-16 -2 10 7.78 2.12
16 2 11 18.59 2.21
-16 -2 11 19.71 2.7
16 2 12 59.64 3.51
16 2 13 38.07 2.5
16 -3 14 4.98 1.09
16 -3 13 -0.38 0.93
-16 3 13 1.19 1.11
16 -3 12 1.18 1.23
-16 3 12 2.58 1.64
16 3 -12 5.28 2.17
16 -3 11 -1.4 1.53
-16 3 11 2.08 1.67
16 -3 10 -3.82 2.2
-16 3 10 0.78 1.54
-16 3 9 -1.14 1.83
-16 3 8 0.98 2.05
16 3 -7 -1.38 3.79
-16 3 7 1.13 2.05
16 3 -6 3.78 4.04
-16 3 6 5.32 2.78
16 3 -5 -3.33 3.8
-16 3 5 3.67 2.01
16 3 -4 1.23 2.39
-16 3 4 5.2 2.44
16 3 -3 -1.06 2.65
-16 3 3 1.12 1.84
16 3 -3 3.18 1.85
16 3 -2 0.47 1.67
16 -3 2 1.26 1.93
-16 3 2 2.13 1.83
16 3 -2 2.92 1.71
16 -3 1 0.43 1.86
-16 3 1 1.45 1.54
16 3 -1 3.25 1.6
-16 -3 0 2.06 1.93
16 -3 0 -0.41 1.92
16 3 0 2.84 1.55
16 -3 -1 1.02 1.84
-16 -3 1 0.4 1.45
16 3 1 1.35 1.35
16 -3 -2 2.75 2.84
-16 -3 2 -0.49 1.48
16 3 2 0.8 1.34
16 -3 -3 -0.7 2.28
-16 -3 3 -0.15 1.51
16 3 3 0.07 1.35
16 -3 -4 3.96 3.22
-16 -3 4 1.76 2.09
16 -3 -5 1.25 3.31
-16 -3 5 1.3 1.84
16 -3 -6 4.02 3.67
-16 -3 6 5.38 2.79
16 -3 -7 -0.74 3.42
-16 -3 7 0.18 1.57
16 3 8 5.22 1.88
-16 -3 8 0.44 1.89
16 3 9 6.13 1.94
-16 -3 9 0.1 1.47
16 3 10 9.71 2.01
-16 -3 10 -0.44 1.46
16 3 11 21.75 2.54
16 3 12 39.74 2.82
16 -4 14 14.05 1.47
16 -4 13 6.36 1.4
-16 4 13 7.47 1.59
16 -4 12 37.67 3.04
-16 4 12 40.7 3.48
16 -4 11 46.17 3.52
-16 4 11 50.63 4.19
-16 4 10 24.89 3.23
16 4 -10 31.67 3.46
-16 4 9 11.56 2.54
16 4 -9 17.05 2.78
-16 4 8 328.81 11.49
-16 4 7 216.04 9.36
16 4 -7 223.6 18.32
-16 4 6 600.11 15.48
16 4 -6 603.31 13.23
-16 4 5 92.17 5.98
-16 4 5 69.19 10.84
16 4 -5 82.28 5.12
16 4 -5 83.04 10.25
-16 4 4 90.83 5.9
16 4 -4 96.07 5.04
16 4 -4 88.74 10.24
-16 4 3 39.15 3.94
16 4 -3 40.76 3.38
16 4 -3 42.03 6.74
16 -4 2 50.15 6.57
-16 4 2 54.61 4.36
16 4 -2 50.28 3.69
16 -4 1 49.86 6.66
-16 4 1 51.35 4.1
16 4 -1 48.46 3.51
16 4 0 22.3 2.73
16 -4 0 27.26 5.45
-16 -4 1 44.68 4.24
16 4 1 46.83 3.59
16 -4 -1 43.66 6.72
-16 -4 2 50.01 4.5
16 4 2 48.3 3.84
16 -4 -2 47.14 7.06
-16 -4 3 36.27 3.42
-16 -4 3 36.93 3.81
16 -4 -3 36.09 6.65
-16 -4 4 92.86 6.01
16 -4 -4 102.06 11.48
-16 -4 5 76.17 5.61
16 -4 -5 78.79 10.18
-16 -4 6 639.58 15.65
16 -4 -6 580.28 27.18
-16 -4 7 209.37 9.19
16 -4 -7 217.89 16.59
16 4 8 217.48 6.65
-16 -4 8 304.32 10.91
16 4 9 34.37 3.06
-16 -4 9 6.05 2.12
16 4 10 64.18 3.58
16 4 11 82.95 3.84
16 -5 14 4.03 0.92
16 -5 13 -1.65 1.07
-16 5 13 0.67 1.08
16 -5 12 -2.29 1.4
-16 5 12 -0.48 1.13
16 -5 11 -6.29 1.88
-16 5 11 -0.11 1.29
-16 5 10 4.65 2.07
16 5 -10 8.6 2.55
-16 5 9 4.37 2.21
-16 -5 -9 2 1.57
16 5 -9 0.27 1.55
-16 5 8 3.74 2.34
16 5 -8 7.18 2.35
-16 5 7 -0.32 1.73
16 5 -7 3.97 2.09
16 5 -6 -0.36 3.13
-16 5 6 -1.18 4.53
-16 5 6 -0.61 1.85
16 5 -5 -1.59 3.84
-16 5 5 1.32 1.74
16 5 -5 7.25 2.12
16 5 -4 -2.14 3.05
-16 5 4 -0.93 1.43
16 5 -4 1.91 1.55
16 5 -3 -1.05 3.08
-16 5 3 1.25 1.75
16 -5 3 1.81 2.02
16 5 -3 4.51 1.82
16 -5 2 -0.63 2.25
-16 5 2 1.19 1.46
16 5 -2 -0.22 1.13
16 -5 1 4.77 3.05
-16 5 1 5.04 2.24
16 5 -1 7.32 1.84
16 -5 0 0.9 2.03
16 5 0 0.09 1.3
16 -5 -1 3.73 3.41
-16 -5 1 5.76 2.22
16 5 1 2.75 1.55
16 -5 -2 -0.56 2.11
-16 -5 2 1.24 1.55
16 5 2 -1.94 1.9
-16 -5 3 0.11 1.68
16 -5 -3 -1.77 2.44
-16 -5 3 2.67 1.82
16 -5 -4 3.05 2.37
-16 -5 4 -1.74 1.98
-16 -5 4 -0.78 1.45
16 -5 -5 0.58 2.73
-16 -5 5 0.61 1.65
16 -5 -6 -0.28 2.96
-16 -5 6 2.76 2.21
-16 -5 7 -1.47 1.73
16 -6 13 -2.42 1.05
-16 6 13 0.34 0.96
16 -6 12 22.08 2.17
-16 6 12 24.49 2.67
-16 6 11 -0.63 1.44
-16 6 10 48.29 4.37
-16 6 9 12.52 2.77
-16 -6 -9 9.84 2.13
16 6 -9 12.12 2.37
-16 6 8 9.68 2.38
-16 -6 -8 12.07 2.32
16 6 -8 10.14 2.23
-16 6 7 172.13 8.56
16 6 -7 189.71 7.63
-16 -6 -7 184.09 8.34
-16 6 6 511.38 14.41
16 6 -6 479.52 11.81
16 6 -6 535.94 28.24
-16 6 5 45.45 4.59
16 6 -5 39.48 3.52
16 6 -5 43.15 8.17
-16 6 4 133.22 7.33
16 6 -4 124.4 5.93
16 -6 3 96.34 10.04
-16 6 3 100.12 6.22
16 6 -3 84.21 4.87
16 -6 2 4.24 2.81
-16 6 2 7.15 2.07
16 6 -2 2.57 1.28
-16 6 1 26.07 3.08
16 -6 1 22.06 4.99
16 6 -1 22.63 2.79
-16 -6 -1 31.17 3.48
-16 -6 0 34.52 3.7
16 -6 0 25.88 5.3
16 6 0 23.91 2.62
-16 -6 1 26.14 3.15
16 6 1 23.73 2.63
16 -6 -1 29.78 5.96
16 -6 -2 6.8 3.41
-16 -6 2 6.95 2.02
-16 -6 3 82.41 5.29
16 -6 -3 93.54 10.48
-16 -6 4 128.02 6.42
16 -6 -4 135.45 12.99
16 -6 -5 40.48 7.52
16 -6 -6 511.42 26.45
-16 7 13 0.48 0.86
-16 7 12 0.02 1.03
-16 7 11 -0.28 1.28
-16 7 10 2.57 1.85
-16 7 9 2.2 1.93
-16 7 8 -0.04 1.73
-16 -7 -8 0.88 1.34
16 7 -8 0.29 1.43
-16 7 7 5.27 2.46
-16 -7 -7 6.54 2.5
16 7 -7 4.51 2.14
-16 -7 -6 13.63 3.05
-16 7 6 6.83 2.8
16 7 -6 9.8 2.73
-16 7 5 0.73 1.82
-16 -7 -5 3.83 2.21
16 7 -5 -2.68 1.73
-16 7 4 1.31 1.65
-16 -7 -4 2.71 1.99
16 7 -4 -2.07 2
-16 7 3 0.16 1.44
16 -7 3 -3.39 3.45
-16 -7 -3 0.69 1.45
16 7 -3 -1.07 1.59
-16 7 2 0.4 1.4
16 -7 2 -1.89 3.3
-16 -7 -2 0.6 1.56
16 7 -2 -2.56 1.89
16 -7 1 -0.93 2.39
-16 7 1 -0.27 1.46
-16 -7 -1 1.44 1.61
16 7 -1 -0.18 1.46
16 -7 0 1.91 2.7
-16 -7 0 1.86 1.82
16 7 0 -0.3 1.48
16 -7 -1 1.65 2.52
-16 -7 1 0.08 1.34
16 -7 -2 -0.44 2.95
-16 -7 2 -2.06 1.66
16 -7 -3 -2.94 3.1
-16 -7 3 1.77 1.55
16 -7 -4 2.23 2.97
-16 -7 4 0.47 1.37
16 -7 -5 2.15 3.49
-16 -7 5 2.34 2.1
-16 8 13 2.35 0.95
-16 8 12 7.98 1.59
-16 8 11 3.4 1.43
-16 8 10 13.8 2.58
-16 8 9 1.23 1.8
-16 -8 -8 39.23 3.64
-16 8 8 33.75 3.88
-16 8 7 112.79 6.96
16 8 -7 119.71 6.28
-16 -8 -6 45.2 4.41
-16 8 6 47.78 4.68
16 8 -6 47.54 3.98
-16 -8 -5 95.5 6.17
-16 8 5 100.14 6.45
16 8 -5 88.47 5.36
-16 -8 -4 61.01 4.84
-16 8 4 60.67 5.09
16 8 -4 57.36 4.06
16 -8 3 48.75 7.92
-16 -8 -3 54.38 4.76
-16 8 3 58.38 4.74
16 8 -3 48.63 3.86
16 -8 2 57.01 8.59
-16 -8 -2 64.49 5.03
-16 8 2 61.1 4.73
16 8 -2 52.68 4.05
16 -8 1 60.42 8.74
-16 -8 -1 63.03 5.08
-16 8 1 63.24 4.86
16 8 -1 55.1 4.14
16 -8 0 5.11 2.8
-16 -8 0 3.82 1.71
16 -8 -1 61.69 8.39
-16 -8 1 59.01 4.9
16 -8 -2 52.2 8.24
-16 -8 2 55.44 4.67
16 -8 -3 49.26 7.95
-16 -8 3 52.99 4.42
-16 -8 4 58.91 4.7
-16 -8 5 100.68 5.92
-16 9 12 -1.38 1.04
-16 9 11 -0.71 1.13
-16 9 10 2.93 1.72
-16 9 9 1.74 1.65
-16 -9 -8 -0.13 1.26
-16 9 8 1.15 1.7
-16 -9 -7 2 1.6
-16 9 7 2.31 2.07
-16 -9 -6 -0.31 1.4
-16 9 6 -1.7 1.79
-16 -9 -5 -1.12 1.62
-16 9 5 -1.46 1.59
16 9 -5 -2.63 2.12
-16 -9 -4 -0.06 1.58
-16 9 4 0.23 1.6
-16 -9 -3 -1.22 1.88
-16 9 3 -0.45 1.51
-16 -9 -2 2.52 1.88
-16 9 2 1.64 1.47
-16 -9 -1 -0.12 1.69
-16 9 1 -0.07 1.48
16 -9 1 3.09 2.75
-16 -9 0 -0.65 1.63
16 -9 0 -0.2 2.71
-16 -9 1 -0.31 1.56
16 -9 -1 2.31 2.68
-16 -9 2 2.89 1.81
-16 -9 3 3.09 1.82
-16 -9 4 1.69 1.89
-16 -9 5 1.16 1.54
-16 10 12 1.79 0.87
-16 10 11 0.98 1.02
-16 10 10 2.58 1.53
-16 10 9 2.63 1.83
-16 -10 -8 4.39 1.68
-16 10 8 2.98 1.78
-16 -10 -7 12.69 2.22
-16 10 7 10.85 2.34
-16 -10 -6 20.7 2.91
-16 10 6 20.27 3.12
-16 -10 -5 21.4 3.03
-16 10 5 18.43 2.95
-16 -10 -4 9.51 2.28
-16 10 4 7.83 2.23
-16 -10 -3 26.21 3.55
-16 10 3 23.86 3.19
-16 -10 -2 93.48 6.14
-16 10 2 88.02 5.71
-16 -10 -1 3.43 1.6
-16 10 1 1.87 1.61
-16 -10 0 6.89 2.06
-16 -10 1 4.65 1.96
-16 -10 2 91.26 6.02
-16 -10 3 22.66 3.24
-16 -10 4 7.97 2.17
-16 -10 5 18.97 2.98
-16 -10 6 25.97 3.12
-16 11 11 -2.22 1.04
-16 11 10 1.3 1.39
-16 11 9 1.29 1.47
-16 11 8 2.81 1.56
-16 -11 -7 -0.01 1.26
-16 11 7 -1.68 1.54
-16 -11 -6 -1.09 1.41
-16 11 6 -3.56 1.82
-16 -11 -5 -0.65 1.46
-16 11 5 -3.16 1.93
-16 -11 -4 -0.35 1.61
-16 11 4 -1.34 1.62
-16 -11 -3 -1.03 1.62
-16 11 3 -0.92 1.6
-16 -11 -2 8.87 2.46
-16 11 2 6.03 1.92
-16 -11 -1 0.09 1.72
-16 -11 0 -0.58 1.55
-16 -11 1 1.09 1.75
-16 -11 2 8.54 2.53
-16 -11 3 3.13 1.79
-16 -11 4 1.29 1.59
-16 -11 5 1.2 1.46
-16 -11 6 0.59 1.33
-16 12 11 1.77 0.82
-16 12 10 5.16 1.38
-16 12 9 0.82 1.33
-16 12 8 0.15 1.24
-16 -12 -7 10.11 1.95
-16 12 7 11.13 2.27
-16 -12 -6 -0.44 1.25
-16 12 6 0.59 1.38
-16 -12 -5 32.77 3.51
-16 12 5 31.28 3.53
-16 -12 -4 19.82 3.05
-16 12 4 18.53 2.82
-16 -12 -3 9.78 2.43
-16 12 3 10.63 2.25
-16 -12 -2 0 1.58
-16 12 2 -0.26 1.31
-16 -12 -1 0.92 1.69
-16 -12 0 -0.63 1.79
-16 -12 1 -0.44 1.64
-16 -12 2 -0.65 1.63
-16 -12 3 11.55 2.62
-16 -12 4 16.89 2.82
-16 -12 5 29.63 3.36
-16 -12 6 -1.11 1.36
-16 13 10 0.03 0.75
-16 13 9 1.35 1.08
-16 13 8 0.83 1.25
-16 13 7 0.67 1.3
-16 -13 -6 1.64 1.43
-16 13 6 0.1 1.24
-16 -13 -5 0.31 1.32
-16 13 5 -2.01 1.57
-16 -13 -4 -0.03 1.34
-16 13 4 0.82 1.35
-16 -13 -3 1.56 1.62
-16 13 3 0.97 1.36
-16 -13 -2 1.93 1.75
-16 13 2 0.36 1.33
-16 -13 -1 0.63 1.56
-16 -13 0 1.11 1.68
-16 -13 1 0.04 1.42
-16 -13 2 4.18 1.84
-16 -13 3 1.27 1.75
-16 -13 4 -1.08 1.52
-16 -13 5 -0.26 1.24
-16 -13 6 0.88 1.16
-16 14 9 0.66 0.74
-16 14 8 2.54 1.14
-16 14 7 9.62 1.85
-16 -14 -6 4.45 1.26
-16 14 6 5.01 1.59
-16 -14 -5 -0.04 1.2
-16 14 5 1.64 1.29
-16 -14 -4 -0.32 1.22
-16 14 4 1.51 1.35
-16 -14 -3 -1.28 1.5
-16 14 3 -0.18 1.06
-16 -14 -2 1.78 1.62
-16 -14 -1 3.31 1.64
-16 -14 0 3.22 1.67
-16 -14 1 3.79 1.8
-16 -14 2 1.6 1.41
-16 -14 3 -0.22 1.4
-16 -14 4 -0.42 1.56
-16 -14 5 1.01 1.15
-16 -14 6 3.93 1.33
-16 15 7 1.61 0.97
-16 15 6 1.34 1.08
-16 -15 -5 0.81 1.11
-16 15 5 0 0.95
-16 -15 -4 0.28 1.07
-16 15 4 1.02 1.05
-16 -15 -3 -1.27 1.36
-16 -15 -2 -0.84 1.29
-16 -15 -1 -0.44 1.52
-16 -15 0 -0.6 1.45
-16 -15 1 0.04 1.23
-16 -15 2 1.62 1.39
-16 -15 3 0.18 1.2
-16 -15 4 0.62 1.2
-16 -15 5 0.33 0.98
-16 -16 -4 1.15 1
-16 -16 -3 2.68 1.3
-16 -16 -2 1.1 1.17
-16 -16 -1 3.76 1.51
-16 -16 0 0.8 1.23
-16 -16 1 1.97 1.3
-16 -16 2 -0.24 1.05
-16 -16 3 2.77 1.25
-16 -16 4 0.14 0.9
-16 -17 -1 -0.08 0.82
-16 -17 0 0.99 0.99
-16 -17 1 -0.01 0.89
-16 -17 2 0.25 0.87
-17 0 0 0.62 1.28
17 0 0 -0.49 1.22
17 0 -1 -2.1 2.71
-17 0 -1 0.13 1.17
-17 0 1 -1.03 1.32
17 0 1 -0.61 1.21
17 0 -1 0.57 1.42
17 0 -2 1.66 2.37
-17 0 2 -0.4 1.59
17 0 2 -0.68 1.28
17 0 -3 0.74 2.73
-17 0 3 0.33 1.49
17 0 3 -2.6 1.78
17 0 -4 2.34 2.97
-17 0 4 1.93 1.84
17 0 -5 -1.8 3.55
-17 0 5 -0.18 1.66
17 0 -6 -0.33 2.89
-17 0 6 0.64 1.66
17 0 -7 -4.77 4.6
-17 0 7 2.35 2.16
-17 0 8 1.41 1.76
-17 0 9 -0.24 1.56
17 0 10 2.32 1.28
-17 0 10 1.56 1.64
17 0 11 2.02 1.29
-17 0 11 0.24 1.46
17 0 12 3.21 1.15
-17 0 12 -0.56 1.14
17 0 13 11.63 1.53
17 0 14 41.32 1.92
17 0 -14 1.48 1.2
17 -1 14 23.55 1.55
17 -1 13 3.44 1.05
17 1 -13 6.37 1.86
17 -1 12 2.82 1.13
-17 1 12 1.77 1.25
17 -1 11 1.16 1.09
-17 1 11 0.16 1.3
-17 1 10 3.19 1.91
-17 1 9 36.25 4.34
-17 1 8 38.62 4.65
17 1 -7 20.4 5.98
-17 1 7 15.44 3.14
17 1 -6 2.95 3.47
-17 1 6 2.48 1.93
17 1 -5 26.19 6.45
-17 1 5 20.49 3.36
-17 1 4 124.66 6.82
17 1 -4 103.58 12.05
17 1 -3 18.71 4.96
-17 1 3 21.04 3.18
17 1 -2 5.61 2.79
-17 1 2 2.9 1.84
17 1 -2 9.64 2.17
17 1 -1 12.62 4.19
-17 1 1 17.4 3.05
-17 -1 -1 15.47 2.53
17 1 -1 16.53 2.64
17 -1 1 13.55 2.29
17 -1 0 4.73 3.02
-17 -1 0 5.31 1.88
-17 1 0 5.15 1.84
17 1 0 4.2 1.77
17 -1 0 3.36 1.71
17 -1 -1 15.33 4.1
-17 -1 1 14.37 2.73
17 1 1 12.65 2.44
17 -1 -2 2.54 2.53
-17 -1 2 3.34 1.87
17 1 2 4.19 1.72
17 -1 -3 20.75 5
-17 -1 3 22.43 3.32
17 1 3 17.62 2.59
-17 -1 4 117.73 6.89
17 -1 -4 103.13 12.15
17 -1 -5 26.06 6.48
-17 -1 5 18.39 3.5
17 -1 -6 2.24 3.21
-17 -1 6 6.22 2.33
17 -1 -7 10.19 5.37
-17 -1 7 17.88 3.39
-17 -1 8 35.43 4.62
-17 -1 9 31.78 4.12
17 1 10 6.86 1.63
-17 -1 10 2.01 1.58
17 1 11 4.07 1.43
-17 -1 11 1.13 1.52
17 1 12 12.31 1.78
-17 -1 12 0.81 1.11
17 1 13 35.45 2.2
17 -2 14 24.28 1.56
17 -2 13 7.44 1.3
17 2 -13 9.84 1.86
17 -2 12 5.4 1.3
-17 2 12 2.17 1.4
17 2 -12 7.44 2.01
17 -2 11 8.15 1.66
-17 2 11 6.23 2.16
-17 2 10 1.8 1.54
-17 2 9 5.94 2.17
-17 2 8 21.3 3.57
17 2 -7 -0.05 2.77
-17 2 7 -1.16 1.82
17 2 -6 20.18 7.7
-17 2 6 41.8 4.5
17 2 -5 8.03 4.48
-17 2 5 8.98 2.58
17 2 -4 9.36 4.41
-17 2 4 8.05 2.62
-17 2 3 21.45 3.84
17 2 -3 20.57 3.58
17 2 -3 20.84 6.36
17 2 -2 14.48 4.18
-17 2 2 14.29 2.73
17 2 -2 11.66 2.45
-17 -2 -1 4.98 1.98
17 -2 1 6.71 2.98
-17 2 1 4.36 1.9
17 2 -1 6.61 1.91
-17 -2 0 32.61 4.01
-17 2 0 22.99 3.71
17 2 0 27.8 3.66
17 -2 0 44.36 3.92
17 -2 0 37.15 6.55
17 -2 -1 3.67 2.76
-17 -2 1 4.71 2.18
17 2 1 4.29 1.79
17 -2 -2 11.04 4.44
-17 -2 2 7.16 2.69
17 2 2 15.2 2.58
-17 -2 3 20.07 3.56
17 2 3 22.77 3.44
17 -2 -3 26.34 5.81
17 -2 -4 13.92 5.12
-17 -2 4 9.46 2.62
17 -2 -5 12.19 5.08
-17 -2 5 13.43 3.21
-17 -2 6 36.68 4.61
17 -2 -6 47.08 8.81
17 -2 -7 -6.96 4.7
-17 -2 7 -1.19 2.05
-17 -2 8 23.69 3.71
17 2 9 11.96 2.12
-17 -2 9 6.35 2.34
17 2 10 10.42 2.06
-17 -2 10 1.48 1.49
17 2 11 19.57 2.3
-17 -2 11 2.21 1.46
17 2 12 32.84 2.52
17 -3 13 4.51 1.09
-17 3 13 5.56 1.45
17 -3 12 5.44 1.38
-17 3 12 10.04 2.17
17 3 -12 13.38 2.5
-17 3 11 2.94 1.65
17 3 -11 4.97 2.01
-17 3 10 0.79 1.55
17 3 -10 1.02 1.65
-17 3 9 16.45 3.36
-17 3 8 70.94 6.17
-17 3 7 36.62 4.82
-17 3 6 38.13 5.23
17 3 -6 48.76 10.13
-17 3 5 45.86 4.68
17 3 -5 57.67 4.71
-17 3 4 170.6 8.13
17 3 -4 161.21 7.14
17 3 -4 176.2 14.67
-17 3 3 41.56 4.59
17 3 -3 50.32 4.19
17 3 -3 52.69 8.14
-17 3 2 2.58 1.72
17 3 -2 2.4 1.42
-17 3 1 17.08 3.04
17 3 -1 26.01 2.8
17 -3 1 20.43 4.82
-17 -3 0 287.32 10.58
-17 3 0 299.51 9.89
17 3 0 296.38 9.32
17 -3 0 264.97 16.63
-17 -3 1 24.53 3.43
17 3 1 20.19 2.72
17 -3 -1 26.54 5.52
17 -3 -2 4.2 2.87
-17 -3 2 2.71 1.82
17 3 2 -0.26 1.68
-17 -3 3 44.84 4.39
-17 -3 3 54.24 4.66
17 -3 -3 54.72 8.76
-17 -3 4 158.12 8.36
17 -3 -4 145.83 14.02
-17 -3 5 36.97 4.91
17 -3 -5 39.86 8
-17 -3 6 56.39 5.46
17 -3 -6 48.85 9.38
-17 -3 7 33.59 4.57
-17 -3 8 83.31 6.06
17 3 9 35.3 2.96
-17 -3 9 20.96 3.38
17 3 10 28.51 2.58
-17 -3 10 -1.08 1.66
17 3 11 43.81 2.83
-17 4 13 6.43 1.52
-17 4 12 5.61 1.78
-17 4 11 9.3 2.27
17 4 -11 15.87 2.75
-17 4 10 0.65 1.68
17 4 -10 1.9 1.83
-17 4 9 6.77 2.48
17 4 -9 15.75 2.79
-17 4 8 41.75 4.6
17 4 -8 41.38 4.12
-17 4 7 16.95 3.44
17 4 -7 19.8 3.19
-17 4 6 61.49 5.48
17 4 -6 73 5.02
17 4 -6 71.62 10.78
-17 4 5 55 5.62
17 4 -5 75.61 5.08
17 4 -5 55.79 9.79
17 4 -4 17.88 5.46
-17 4 4 13.41 3.44
17 4 -4 17.69 2.83
-17 4 3 21.06 3.45
17 4 -3 23.16 2.88
17 -4 2 27.97 5.75
-17 4 2 25.54 3.98
17 4 -2 20.09 3.13
17 -4 1 34.4 7.02
-17 4 1 34.87 3.95
17 4 -1 30.98 3.63
-17 4 0 31.66 3.62
17 4 0 21.37 3.34
17 -4 0 23.07 6.63
17 4 1 38.68 3.82
17 -4 -1 33.48 6.4
-17 -4 2 31.76 3.85
17 4 2 25.71 3.35
17 -4 -2 35.37 6.58
-17 -4 3 19.73 3.06
-17 -4 3 18.55 3.17
17 -4 -3 19.21 5.28
17 -4 -4 11.25 4.89
-17 -4 4 13.55 2.99
-17 -4 5 56.95 5.58
17 -4 -5 79.45 11.49
-17 -4 6 60.51 5.61
17 -4 -6 64.37 11.06
-17 -4 7 16.24 3.2
-17 -4 8 23.78 4.15
-17 5 13 4.5 1.21
-17 5 12 8.86 1.89
-17 5 11 5.57 1.86
-17 5 10 8.67 2.27
17 5 -10 5.72 2.04
-17 5 9 2.35 1.81
-17 -5 -9 4.46 1.97
17 5 -9 2.83 1.57
-17 5 8 48.54 5.28
17 5 -8 51.93 4.61
-17 5 7 5.48 2.4
17 5 -7 6.03 2.09
-17 5 6 33.42 4.95
17 5 -6 47.82 4.37
17 5 -5 3.17 2.93
-17 5 5 3.02 4.18
-17 5 5 1.75 1.85
17 5 -5 7.6 2.14
-17 5 4 139.3 7.8
17 5 -4 121.09 6.4
-17 5 3 19.83 3.38
17 5 -3 21.96 2.83
-17 5 2 3.26 2.05
17 -5 2 0.5 1.96
17 5 -2 -0.14 1.57
17 -5 1 134.32 12.28
-17 5 1 124.38 7.14
17 5 -1 139.1 6.5
17 -5 0 227.29 16.71
17 5 0 241.91 8.53
-17 -5 1 119.93 7.41
17 5 1 145.92 6.75
17 -5 -1 138.14 12.88
17 -5 -2 3.5 2.78
-17 -5 2 2.91 1.71
-17 -5 3 17.1 3.1
17 -5 -3 23.82 5.88
-17 -5 4 119.57 6.78
17 -5 -4 122.08 13.64
17 -5 -5 -0.89 2.8
-17 6 13 1.04 0.96
-17 6 12 1.75 1.38
-17 6 11 2.5 1.53
-17 6 10 21.43 3.28
-17 6 9 10.4 2.7
-17 -6 -9 9.71 2
17 6 -9 8.65 2.19
-17 -6 -8 24.53 3.23
-17 6 8 20.59 3.38
17 6 -8 17.04 3
-17 -6 -7 43.32 4.26
-17 6 7 30.49 4.11
17 6 -7 36.9 3.63
-17 6 6 90.2 6.3
17 6 -6 103.33 5.97
-17 6 5 19.04 6.96
-17 6 5 22.3 3.78
17 6 -5 24.2 3.09
-17 6 4 12.04 3.05
17 6 -4 11.72 2.55
-17 6 3 42.72 4.72
17 6 -3 27.41 3.7
-17 6 2 12.35 2.75
17 -6 2 11.5 4.33
17 6 -2 10.37 2
17 -6 1 68.44 10.05
-17 6 1 82.85 5.82
17 6 -1 88 5.51
17 -6 0 35.33 6.98
17 6 0 36.64 3.75
17 -6 -1 63.83 10.16
17 6 1 78.61 5.36
-17 -6 2 13.29 2.89
17 -6 -2 7.51 4.84
-17 -6 3 44.55 4.44
17 -6 -3 37.43 7.9
-17 -6 4 12.97 2.82
17 -6 -4 11.74 4.88
-17 7 13 0.39 0.82
-17 7 12 2.82 1.33
-17 7 11 2.31 1.27
-17 7 10 6.74 2
-17 -7 -9 1.73 1.41
17 7 -9 0.56 1.68
-17 -7 -8 29.64 3.72
-17 7 8 35.64 4.38
17 7 -8 37.42 3.85
-17 -7 -7 18.41 3.5
-17 7 7 14.25 3.63
17 7 -7 24.86 3.1
-17 7 6 62.49 5.63
17 7 -6 71.72 5.02
-17 7 5 3.3 2.29
-17 -7 -5 4.86 2.38
17 7 -5 1.85 1.4
-17 -7 -4 34.47 4.48
-17 7 4 33.65 4.01
17 7 -4 28.67 3.45
-17 7 3 7.26 2.7
17 -7 3 7.89 4.41
-17 -7 -3 12.03 2.87
17 7 -3 5.67 1.88
-17 7 2 -1.29 1.44
17 -7 2 -1.02 2.32
-17 -7 -2 -0.51 1.69
17 -7 1 29.96 6.64
-17 -7 -1 28.17 4.14
-17 7 1 31.04 3.46
17 7 -1 23.35 3.12
-17 -7 0 0.71 1.55
17 7 0 -2.44 1.9
-17 -7 1 19.21 3.58
17 -7 -1 26.65 6.11
17 -7 -2 -0.19 2.27
-17 -7 2 -0.93 1.57
17 -7 -3 8.09 4.59
-17 -7 3 9.49 2.47
-17 -7 4 35.64 3.94
-17 -7 5 4.76 1.91
-17 8 12 1.37 0.98
-17 8 11 6.65 1.65
-17 8 10 12.41 2.5
-17 8 9 11.48 2.51
-17 8 8 3.93 2.07
-17 -8 -8 2.21 1.46
17 8 -8 -0.59 1.66
-17 8 7 9.5 2.65
-17 -8 -7 10.48 2.46
17 8 -7 9.03 2.26
-17 -8 -6 59.53 5.01
-17 8 6 51.31 5.03
17 8 -6 54.05 4.67
-17 -8 -5 29.29 3.88
-17 8 5 27.23 3.89
17 8 -5 20.98 2.83
-17 8 4 5.65 2.11
-17 -8 -4 7.65 2.43
17 8 -4 -0.06 1.72
-17 8 3 9.17 2.33
-17 -8 -3 14.14 2.76
17 8 -3 7.37 1.84
-17 8 2 12.28 2.64
-17 -8 -2 14.64 2.95
17 8 -2 9.57 1.95
-17 8 1 4.04 1.8
17 -8 1 0.31 2.89
-17 -8 -1 2.53 1.84
17 -8 0 2.2 2.47
-17 -8 0 -0.86 1.58
17 -8 -1 3.74 3.28
-17 -8 1 1.82 1.52
-17 -8 2 13.98 2.74
-17 -8 3 9.28 2.31
-17 -8 4 6.13 2.22
-17 -8 5 24.52 3.52
-17 9 12 0.67 0.83
-17 9 11 1.68 1.32
-17 9 10 0.84 1.26
-17 9 9 1.34 1.51
-17 -9 -8 16.77 2.56
-17 9 8 23 3.14
-17 -9 -7 13.54 2.36
-17 9 7 16.16 2.82
-17 -9 -6 21.4 3.15
-17 9 6 12.38 3.41
17 9 -6 19.56 3.01
-17 -9 -5 0.08 1.72
-17 9 5 -0.77 1.47
17 9 -5 -3.71 2.21
-17 -9 -4 18.29 3.2
-17 9 4 14.86 3.45
-17 -9 -3 7.48 2.35
-17 9 3 8.7 2.25
-17 -9 -2 1.13 1.65
-17 9 2 1.76 1.35
-17 -9 -1 0.62 1.51
-17 9 1 0.65 1.28
-17 -9 0 22.55 3.46
-17 -9 1 0.8 1.66
-17 -9 2 1.64 1.44
-17 -9 3 10.53 2.46
-17 -9 4 23.8 3.21
-17 -9 5 2.37 1.57
-17 10 11 4.06 1.19
-17 10 10 1.28 1.17
-17 10 9 1.98 1.48
-17 -10 -8 18.1 2.49
-17 10 8 14.62 2.76
-17 -10 -7 16.16 2.46
-17 10 7 15.97 2.76
-17 10 6 19.06 3.07
-17 -10 -6 13.29 2.63
-17 -10 -5 12.36 2.59
-17 10 5 18.46 2.88
-17 -10 -4 3.41 1.85
-17 10 4 3.88 1.76
-17 10 3 24.77 3.27
-17 -10 -3 14.59 3.16
-17 -10 -2 0.25 1.55
-17 10 2 1.12 1.37
-17 -10 -1 2.57 1.65
-17 -10 0 15 2.93
-17 -10 1 3.48 1.81
-17 -10 2 0.98 1.68
-17 -10 3 16.25 2.97
-17 -10 4 4.42 1.82
-17 -10 5 11.36 2.64
-17 11 11 0.11 0.75
-17 11 10 -1.27 1.08
-17 11 9 1.69 1.35
-17 11 8 12.13 2.74
-17 -11 -7 -0.12 1.13
-17 11 7 -0.26 1.35
-17 -11 -6 5.24 1.92
-17 11 6 5.65 1.78
-17 -11 -5 1.16 1.5
-17 11 5 -0.52 1.34
-17 -11 -4 8.81 2.37
-17 11 4 4.67 1.83
-17 -11 -3 3.27 1.7
-17 11 3 2.13 1.64
-17 -11 -2 22.27 3.37
-17 11 2 10.1 2.47
-17 -11 -1 4.14 2.03
-17 -11 0 3.02 1.65
-17 -11 1 2.12 1.57
-17 -11 2 19.02 3.14
-17 -11 3 2.91 1.8
-17 -11 4 6.83 1.95
-17 -11 5 2.83 1.51
-17 -11 6 7.17 1.89
-17 12 10 -0.09 0.85
-17 12 9 3.08 1.23
-17 12 8 24.84 2.67
-17 -12 -7 0.12 1.04
-17 12 7 1.18 1.41
-17 -12 -6 5.89 1.75
-17 12 6 7.01 1.95
-17 -12 -5 5.76 2.04
-17 12 5 6.31 1.9
-17 -12 -4 8.51 2.34
-17 12 4 12.79 2.29
-17 -12 -3 0.33 1.41
-17 12 3 1.66 1.39
-17 -12 -2 11.33 2.58
-17 12 2 10.11 2.01
-17 -12 -1 0.55 1.46
-17 -12 0 0.19 1.56
-17 -12 1 1.53 1.84
-17 -12 2 10.42 2.62
-17 -12 3 -0.83 1.65
-17 -12 4 6.33 2.08
-17 -12 5 3.68 1.74
-17 -12 6 4.54 1.65
-17 13 9 -0.75 0.94
-17 13 8 3.35 1.25
-17 13 7 3.34 1.52
-17 -13 -6 0.48 1.09
-17 13 6 1.04 1.22
-17 -13 -5 4.93 1.63
-17 13 5 5.48 1.68
-17 -13 -4 8.39 2.06
-17 13 4 5.44 1.8
-17 -13 -3 3.25 1.67
-17 13 3 2.27 1.53
-17 -13 -2 9.84 2.36
-17 -13 -1 1.95 1.52
-17 -13 0 0.42 1.45
-17 -13 1 2.66 1.65
-17 -13 2 13.18 2.63
-17 -13 3 2.88 1.64
-17 -13 4 6.84 1.95
-17 -13 5 4.06 1.45
-17 -13 6 2.81 1.32
-17 14 8 5.16 1.12
-17 14 7 5.44 1.45
-17 -14 -6 0.56 0.95
-17 14 6 1.63 1.18
-17 -14 -5 0.45 1.11
-17 14 5 5.98 1.57
-17 -14 -4 3.92 1.68
-17 14 4 14.21 2.11
-17 -14 -3 -0.09 1.2
-17 14 3 1.52 1.28
-17 -14 -2 0.23 1.34
-17 -14 -1 -0.67 1.36
-17 -14 0 -0.98 1.54
-17 -14 1 0.75 1.36
-17 -14 2 0.72 1.5
-17 -14 3 -0.14 1.22
-17 -14 4 4.65 1.71
-17 -14 5 2.43 1.28
-17 15 5 2.75 1.06
-17 -15 -4 4.38 1.4
-17 -15 -3 0.55 1.1
-17 -15 -2 1.61 1.3
-17 -15 -1 2.56 1.35
-17 -15 0 2.87 1.47
-17 -15 1 0.85 1.21
-17 -15 2 1.46 1.37
-17 -15 3 0.84 1.21
-17 -15 4 3.2 1.34
-17 -15 5 5.1 1.28
-17 -16 -3 1.86 1.06
-17 -16 -2 1.8 1.16
-17 -16 -1 1.92 1.12
-17 -16 0 0.52 1.06
-17 -16 1 0.94 0.96
-17 -16 2 1.47 1.09
-17 -16 3 1.96 1.06
-18 0 0 0.69 1.45
18 0 0 0.88 1.58
18 0 -1 -1.4 2.83
-18 0 -1 2.04 1.61
-18 0 1 1.96 1.61
18 0 1 -0.48 1.43
18 0 -1 1.8 1.72
18 0 -2 -3.48 2.63
-18 0 2 2.08 1.68
18 0 2 -0.19 1.61
18 0 -2 3.04 1.79
18 0 -3 -0.19 2.4
-18 0 3 0.46 1.56
18 0 3 -0.96 1.68
18 0 -4 15.99 6.82
-18 0 4 12.92 3.91
18 0 -5 16.02 6.55
-18 0 5 12.21 3.92
18 0 -6 -1.23 3.35
-18 0 6 -0.56 1.89
-18 0 7 5.23 2.71
-18 0 8 7.4 2.75
-18 0 9 3.55 2.27
-18 0 10 2.59 1.73
-18 0 11 2.07 1.44
-18 0 12 -0.43 1.22
18 0 -13 9.66 1.97
18 1 -13 36.83 2.79
-18 1 12 25.21 2.61
18 1 -12 37.88 3.49
-18 1 11 45.58 3.93
-18 1 10 55.52 4.51
-18 1 9 142.14 7.46
-18 1 8 204.9 9.58
-18 1 7 126.73 7.59
-18 1 6 93.88 6.37
18 1 -6 99.07 11.78
-18 1 5 1214.57 21.94
18 1 -5 1234.5 39.91
-18 1 4 514.34 14.15
18 1 -4 500.74 24.67
18 1 -3 14.79 4.33
-18 1 3 16.21 2.88
18 1 -3 21.28 2.86
-18 1 2 89.26 5.96
18 -1 2 88.47 5.21
18 1 -2 90.37 5.11
18 1 -2 93.79 9.7
-18 -1 -1 111.67 6.04
-18 1 1 104.93 6.08
18 -1 1 105.15 5.47
18 1 -1 108.99 5.49
-18 -1 0 208 8.43
-18 1 0 208.5 8.29
18 1 0 206.38 7.54
18 -1 0 220.54 7.68
-18 -1 1 111.81 6.4
18 1 1 98.75 5.5
18 -1 -1 113.17 5.72
18 -1 -1 111.11 10.31
-18 -1 2 95.39 6.09
18 1 2 97.68 5.33
18 -1 -2 90.81 9.72
18 -1 -3 14.28 4.15
-18 -1 3 17.54 2.66
18 1 3 15.74 2.58
-18 -1 4 505.03 14.17
18 -1 -4 510.94 24.58
-18 -1 5 1180.55 22.38
18 -1 -5 1163.52 39.54
-18 -1 6 98.74 6.41
18 -1 -6 94.58 11.71
-18 -1 7 130.59 7.47
-18 -1 8 216.37 9.26
-18 -1 9 148.28 7.47
-18 -1 10 51.11 4.26
-18 -1 11 45.33 3.67
18 1 12 49.98 2.49
18 -1 -14 8.99 1.4
18 2 -13 0.23 1.16
-18 2 12 0.48 1.14
18 2 -12 3.28 1.69
-18 2 11 0.91 1.33
18 2 -11 3.87 1.74
-18 2 10 0.37 1.45
-18 2 9 0.77 1.71
-18 2 8 1.71 1.77
-18 2 7 3.15 2.18
18 2 -6 2.34 3.5
-18 2 6 1.42 1.96
18 2 -5 -1.37 2.52
-18 2 5 2.07 2.08
18 2 -4 4.4 4.53
-18 2 4 2.61 2.08
18 2 -4 7 2.56
18 2 -3 3.63 3.12
-18 2 3 1.27 2.04
18 2 -3 4.37 2.1
-18 2 2 -0.83 1.48
18 2 -2 0.08 1.37
-18 2 1 1.72 1.85
18 -2 1 1.41 1.46
18 2 -1 1.04 1.42
-18 -2 0 3.69 1.99
18 -2 0 1.82 2.43
-18 2 0 2.65 1.83
18 2 0 2.3 1.85
18 -2 0 6.8 2.21
18 -2 -1 0.42 2.64
-18 -2 1 1.19 1.73
18 2 1 -0.82 1.42
18 -2 -1 5.67 2.11
18 -2 -2 -1.11 2.59
-18 -2 2 0.06 1.61
18 2 2 -0.81 1.73
18 -2 -3 0.59 2.51
-18 -2 3 -1.99 1.75
18 2 3 1.61 1.72
18 -2 -4 4.14 3.44
-18 -2 4 1.17 1.66
18 -2 -5 2.18 3.11
-18 -2 5 2.48 2.46
-18 -2 6 0.26 1.94
-18 -2 7 1.12 1.67
-18 -2 8 -1.34 1.66
-18 -2 9 -0.56 1.46
-18 -2 10 0.95 1.53
18 -2 -14 4.42 1.3
-18 3 13 7.43 1.33
-18 3 12 13.84 2.12
18 3 -12 21.22 2.41
-18 3 11 22.77 2.83
18 3 -11 29.06 3.15
-18 3 10 14.86 2.69
18 3 -10 11.54 2.25
-18 3 9 40.85 4.07
18 3 -9 45.85 4.15
-18 3 8 44.89 4.34
18 3 -8 46.94 4.37
-18 3 7 186.9 8.71
18 3 -7 167.78 7.66
-18 3 6 56.63 4.9
18 3 -6 67.01 4.88
-18 3 5 386.08 12.52
18 3 -5 384.36 10.74
18 3 -5 391.44 22.87
18 3 -4 25.9 6.02
-18 3 4 22.28 3.24
18 3 -4 27.82 3.2
-18 3 3 231.11 9.32
18 3 -3 222.92 7.96
-18 3 2 64.86 4.89
18 3 -2 58.09 4.09
-18 3 1 165.11 7.47
18 3 -1 143.23 6.47
-18 3 0 82.98 5.43
18 3 0 72.12 5
18 -3 0 80.54 9.23
-18 -3 1 151.4 8.19
18 3 1 156.75 6.85
18 -3 -1 160.04 12.72
-18 -3 2 64.01 5.1
18 3 2 56.39 4.3
18 -3 -2 63.31 8.25
-18 -3 3 231.26 8.43
-18 -3 3 230.55 9.66
18 -3 -3 230 16.46
18 -3 -4 20.92 5.64
-18 -3 4 18.9 3.12
-18 -3 5 383.42 12.71
18 -3 -5 399.18 23.63
-18 -3 6 59.01 5.14
-18 -3 7 186.8 8.7
-18 -3 8 39.23 4.09
-18 -3 9 33.02 4.04
-18 4 13 -0.01 0.87
-18 4 12 0.78 1.17
-18 4 11 0.72 1.36
18 4 -11 -0.7 1.5
-18 4 10 2.49 1.97
-18 -4 -10 1.35 1.45
18 4 -10 2.78 1.8
-18 4 9 -0.11 1.65
18 4 -9 3.96 1.88
-18 4 8 4.96 2.29
18 4 -8 10.12 2.43
-18 4 7 4.01 2.26
18 4 -7 6.71 2.45
-18 4 6 0.91 1.7
18 4 -6 4.52 2.06
18 4 -5 1.98 4.31
-18 4 5 -1.72 1.84
18 4 -5 4.24 2.06
-18 4 4 2.61 1.76
18 4 -4 1.98 1.73
-18 4 3 0.58 1.49
18 4 -3 2.76 1.71
-18 4 2 -0.62 1.41
18 4 -2 -0.61 1.59
-18 4 1 3.77 2.17
18 -4 1 7.76 4.07
18 4 -1 4.14 1.92
18 -4 0 6.09 4.17
-18 4 0 4.6 2.06
18 4 0 4.52 2
18 -4 -1 10.57 4.45
18 4 1 3.08 1.94
-18 -4 2 -0.47 1.87
18 -4 -2 0.33 2.59
-18 -4 2 0.69 1.7
18 4 2 -1.89 1.98
18 -4 -3 0.25 2.91
-18 -4 3 -1.33 2.21
-18 -4 3 3.5 2.02
18 -4 -4 1.35 2.62
-18 -4 4 -2.86 2.39
18 -4 -5 3.05 2.53
-18 -4 5 0.97 1.88
-18 -4 6 0.2 1.8
-18 -4 7 2.12 2.14
-18 -4 8 1.59 1.71
-18 5 13 3.29 0.95
-18 5 12 7.79 1.61
-18 5 11 15.88 2.47
18 5 -11 15.95 2.51
-18 5 10 37.68 3.74
18 5 -10 50.08 3.85
-18 -5 -9 53.97 4.07
-18 5 9 50.31 4.48
18 5 -9 53.42 4.11
-18 5 8 2.95 1.82
18 5 -8 4.64 1.79
-18 5 7 108.89 6.75
18 5 -7 123.77 6.18
-18 5 6 67.74 5.35
18 5 -6 65.3 4.69
-18 5 5 99.58 6.42
18 5 -5 103.31 5.68
-18 5 4 60.77 4.95
18 5 -4 56.73 4.27
-18 5 3 251.93 9.58
18 5 -3 235.35 8.28
-18 5 2 2.31 1.68
18 5 -2 1.44 1.35
18 -5 1 132.77 11.5
-18 5 1 143.68 6.83
18 5 -1 124.62 6.33
18 -5 0 266.88 17.05
18 5 0 254.39 8.95
-18 -5 1 151.23 7.68
18 5 1 134.91 6.61
18 -5 -1 137.57 12.38
18 -5 -2 -2.33 2.99
-18 -5 2 3.11 1.7
-18 -5 3 241.63 8.94
18 -5 -3 254.11 17.83
-18 -5 4 59.81 4.52
18 -5 -4 55.63 8.5
-18 6 12 0.35 0.98
-18 6 11 1.27 1.16
-18 6 10 2.43 1.61
18 6 -10 -1.03 1.54
-18 6 9 0.9 1.44
-18 -6 -9 0.36 1.3
18 6 -9 0.49 1.38
-18 6 8 2.46 1.89
-18 -6 -8 4.37 1.86
18 6 -8 -0.01 1.5
-18 6 7 3.34 2.27
-18 -6 -7 5.6 2.35
18 6 -7 5.69 2.09
-18 6 6 1.42 1.81
-18 -6 -6 3.4 2.11
18 6 -6 2.16 1.57
-18 6 5 1.63 1.79
-18 -6 -5 0.68 1.81
18 6 -5 -0.6 1.58
-18 6 4 1.36 1.83
18 6 -4 -2.72 1.9
-18 6 3 2.99 2.1
-18 -6 -3 5.38 2.47
18 6 -3 -0.17 1.49
-18 6 2 2.05 1.92
-18 -6 -2 1.98 1.84
18 6 -2 -2.92 2.1
-18 6 1 3.29 1.97
18 -6 1 1.34 2.81
-18 -6 -1 6.54 2.64
18 6 -1 1.61 1.62
18 -6 0 3.8 3.46
-18 -6 0 3.41 2.24
18 6 0 2.25 1.8
18 -6 -1 1.92 3.44
-18 -6 1 3.7 2.04
18 -6 -2 1.68 2.54
-18 -6 2 -0.38 1.46
18 -6 -3 0.92 2.53
-18 -6 3 2.1 1.85
-18 -6 4 -0.33 1.33
-18 7 12 0.5 0.91
-18 7 11 5.23 1.46
-18 7 10 18.6 2.64
-18 -7 -9 50.35 3.74
-18 7 9 49.53 4.27
18 7 -9 62.11 4.24
-18 7 8 9.61 2.39
-18 -7 -8 9.18 2.09
18 7 -8 5.7 1.69
-18 -7 -7 201.82 8.21
-18 7 7 207.49 8.9
18 7 -7 221.15 8.39
-18 7 6 17.61 3.13
-18 -7 -6 14.24 2.71
18 7 -6 10.1 2.09
-18 7 5 9.25 2.45
-18 -7 -5 9.35 2.38
18 7 -5 5.32 1.59
-18 -7 -4 27 3.57
-18 7 4 24.61 3.49
18 7 -4 21.14 2.66
-18 -7 -3 212.89 9.1
-18 7 3 200.44 8.54
18 7 -3 193.16 7.82
-18 -7 -2 56.6 4.94
-18 7 2 49.72 4.25
18 7 -2 46.21 3.91
-18 7 1 12.93 2.47
-18 -7 -1 13.82 2.72
18 -7 0 39.64 7.27
-18 -7 0 40.31 4.12
-18 -7 1 10.63 2.37
-18 -7 2 53.16 4.45
-18 -7 3 205.26 8.45
-18 -7 4 25.07 3.08
-18 8 12 0.08 0.78
-18 8 11 0.29 0.98
-18 8 10 -0.61 1.31
-18 8 9 0.13 1.28
-18 8 8 2.14 1.67
-18 -8 -8 -0.69 1.46
18 8 -8 -2.09 1.81
-18 8 7 3.25 2.02
-18 -8 -7 0.93 1.53
18 8 -7 0.5 1.52
-18 8 6 2.94 1.89
-18 -8 -6 0.09 1.57
18 8 -6 -0.87 1.97
-18 8 5 1.87 1.96
-18 -8 -5 2.77 1.73
18 8 -5 -0.35 1.72
-18 8 4 1.5 1.71
-18 -8 -4 2.68 1.9
18 8 -4 0.8 1.5
-18 8 3 5.49 2.03
-18 -8 -3 4.84 2.19
18 8 -3 3.3 1.81
-18 8 2 1.67 1.55
-18 -8 -2 0.75 1.68
-18 8 1 0.88 1.45
-18 -8 -1 -0.64 1.68
-18 -8 0 1.19 1.67
-18 -8 1 -1.06 1.65
-18 -8 2 0.56 1.48
-18 -8 3 2.52 1.87
-18 -8 4 2.4 1.85
-18 -8 5 2.26 1.76
-18 9 11 5.42 1.27
-18 9 10 0.83 1.19
-18 9 9 14.93 2.39
-18 -9 -8 -2.16 1.52
-18 9 8 1.57 1.56
-18 -9 -7 4.49 1.59
-18 9 7 8.59 2.29
-18 -9 -6 1 1.32
-18 9 6 1.93 1.75
-18 -9 -5 12.69 2.49
-18 9 5 12.62 2.57
-18 9 4 6.26 2.02
-18 -9 -4 4.19 1.79
-18 9 3 18.28 2.88
-18 -9 -3 17.7 2.96
-18 -9 -2 23.53 3.28
-18 9 2 23.29 2.96
-18 -9 -1 3.54 1.83
-18 -9 0 4.76 1.76
-18 -9 1 0.93 1.54
-18 -9 2 21.44 3.04
-18 -9 3 20.95 3.03
-18 -9 4 5.49 1.84
-18 -9 5 14.59 2.55
-18 10 11 -0.02 0.82
-18 10 10 -0.19 1.03
-18 10 9 -0.17 1.16
-18 -10 -8 1.27 1.12
-18 10 8 2.06 1.56
-18 -10 -7 0.27 1.25
-18 10 7 1.23 1.48
-18 -10 -6 -1.95 1.85
-18 10 6 2.36 1.72
-18 -10 -5 2.22 1.62
-18 10 5 2.67 1.72
-18 -10 -4 -0.97 1.63
-18 10 4 -0.9 1.32
-18 -10 -3 -0.5 1.89
-18 10 3 -0.58 1.35
-18 -10 -2 -0.95 1.75
-18 10 2 0.31 1.22
-18 -10 -1 -1.17 1.61
-18 -10 0 0.59 1.56
-18 -10 1 -0.59 1.71
-18 -10 2 1.12 1.57
-18 -10 3 1.18 1.4
-18 -10 4 0.1 1.49
-18 -10 5 3.63 1.82
-18 11 10 0.97 0.89
-18 11 9 1.73 1.11
-18 11 8 5.58 1.77
-18 -11 -7 2.37 1.43
-18 11 7 3.89 1.58
-18 -11 -6 1.27 1.41
-18 11 6 0.41 1.35
-18 -11 -5 15.66 2.58
-18 11 5 12.6 2.27
-18 -11 -4 0.89 1.45
-18 11 4 0.2 1.45
-18 11 3 15.85 2.42
-18 -11 -3 14.28 2.69
-18 -11 -2 5.29 2.03
-18 11 2 5.81 1.72
-18 -11 -1 6.5 2.1
-18 -11 0 0.03 1.58
-18 -11 1 5.67 1.89
-18 -11 2 5.06 2.03
-18 -11 3 14.85 2.67
-18 -11 4 1.64 1.5
-18 -11 5 13.09 2.26
-18 12 9 -1.2 0.99
-18 12 8 -0.62 0.99
-18 -12 -7 0.14 0.99
-18 12 7 2.76 1.36
-18 -12 -6 -0.08 1.04
-18 12 6 1.5 1.49
-18 -12 -5 -0.31 1.27
-18 12 5 1.41 1.4
-18 -12 -4 1.66 1.49
-18 12 4 1.73 1.41
-18 -12 -3 0.09 1.39
-18 12 3 1.01 1.32
-18 -12 -2 -1.14 1.51
-18 -12 -1 0.43 1.46
-18 -12 0 -0.18 1.56
-18 -12 1 0.61 1.5
-18 -12 2 0 1.37
-18 -12 3 -0.56 1.56
-18 -12 4 -0.28 1.33
-18 -12 5 -0.31 1.2
-18 13 8 -0.94 0.94
-18 13 7 2.42 1.13
-18 -13 -6 7.15 1.49
-18 13 6 6.9 1.62
-18 -13 -5 -0.04 1.22
-18 13 5 2.35 1.27
-18 -13 -4 3.05 1.49
-18 13 4 3.1 1.33
-18 -13 -3 1.48 1.48
-18 13 3 3.63 1.33
-18 -13 -2 4.7 1.87
-18 -13 -1 6.78 2.03
-18 -13 0 0.04 1.35
-18 -13 1 7.42 2.02
-18 -13 2 5.33 1.83
-18 -13 3 2.36 1.39
-18 -13 4 2.7 1.49
-18 -13 5 1.59 1.29
-18 14 6 -1.16 0.92
-18 -14 -5 -1.3 1.02
-18 14 5 -0.47 0.97
-18 -14 -4 -0.11 1.09
-18 14 4 -0.62 0.88
-18 -14 -3 0.14 1.13
-18 -14 -2 0.89 1.3
-18 -14 -1 0.49 1.29
-18 -14 0 -0.4 1.27
-18 -14 1 1.13 1.37
-18 -14 2 0.64 1.15
-18 -14 3 1.71 1.36
-18 -14 4 -0.03 1.08
-18 -14 5 1.11 0.94
-18 -15 -4 2.22 1.13
-18 -15 -3 5.63 1.5
-18 -15 -2 2.83 1.32
-18 -15 -1 0.93 1.16
-18 -15 0 2 1.28
-18 -15 1 0.74 1.05
-18 -15 2 1.91 1.17
-18 -15 3 2.99 1.23
-18 -16 -1 1.97 1.04
-18 -16 0 0.21 0.88
-18 -16 1 -0.81 0.93
-19 0 0 -1.33 1.7
19 0 0 -0.39 1.45
-19 0 -1 -0.4 1.5
-19 0 1 -1.22 1.74
19 0 1 -1.52 1.56
19 0 -1 0.23 1.36
19 0 -2 -5.55 3.75
-19 0 2 -0.42 1.47
19 0 2 -2.18 1.91
19 0 -2 0.88 1.54
19 0 -3 -0.54 2.33
-19 0 3 0.35 1.78
19 0 3 -1.07 1.61
19 0 -3 4.01 2.12
19 0 -4 -2.72 3.32
-19 0 4 -0.81 1.64
19 0 -5 3.63 2.84
-19 0 5 0.79 1.72
-19 0 6 -0.77 1.68
-19 0 7 -0.25 1.69
-19 0 8 -1.46 1.67
-19 0 9 0.12 1.46
-19 0 10 -0.9 1.42
-19 0 11 -1.09 1.28
19 0 -12 3.24 1.62
19 0 -13 1.21 1.16
19 1 -13 2.88 1.18
-19 1 12 0.7 1.07
19 1 -12 1.73 1.33
-19 1 11 0.01 1.26
19 1 -11 3.61 1.7
-19 1 10 1.63 1.6
-19 1 9 1.78 1.59
-19 1 8 1 1.73
-19 1 7 1.5 1.89
-19 1 6 6.22 2.52
-19 1 5 7.66 2.63
19 1 -4 8.04 4.37
-19 1 4 10.09 3.06
19 1 -4 16.06 3.33
19 1 -3 6.64 3.74
-19 1 3 6.05 2.55
19 1 -3 12.27 2.5
-19 1 2 0.03 1.54
19 -1 2 -2.13 1.86
19 1 -2 0.15 1.43
-19 -1 -1 2.59 1.91
-19 1 1 7.36 2.12
19 -1 1 4.19 1.71
19 1 -1 7.32 2.18
-19 -1 0 0.25 1.4
-19 1 0 -0.01 1.38
19 1 0 -0.94 1.58
19 -1 0 -0.08 1.37
-19 -1 1 6.17 2.36
19 1 1 5.78 2.07
19 -1 -1 11.65 2.54
19 -1 -2 1.36 2.02
-19 -1 2 -1.7 1.78
19 1 2 -1.98 2.03
19 -1 -2 3.38 1.89
19 -1 -3 8.08 4.13
-19 -1 3 2.88 2.2
19 1 3 5.71 2.17
19 -1 -4 12.02 4.67
-19 -1 4 8.36 2.75
-19 -1 5 4.33 2.22
-19 -1 6 7.2 2.53
-19 -1 7 0.31 1.63
-19 -1 8 1.41 1.62
-19 -1 9 1.32 1.67
-19 -1 10 1.03 1.42
-19 -1 11 0.29 1.23
19 -1 -13 5.92 1.56
-19 2 12 1.04 1.03
19 2 -12 2.27 1.31
-19 2 11 -0.05 1.2
19 2 -11 3.47 1.87
-19 2 10 3.4 1.76
19 2 -10 4.52 1.94
-19 2 9 2.99 1.9
19 2 -9 7.46 2.33
-19 2 8 7.2 2.58
19 2 -8 12.3 2.65
-19 2 7 1.04 1.63
19 2 -7 6.57 2.23
-19 2 6 10.38 2.8
19 2 -6 12.17 2.84
-19 2 5 21.82 4.12
19 2 -5 29.18 4.13
-19 2 4 51.3 4.95
19 2 -4 53.69 4.53
19 2 -4 44.3 8.93
-19 2 3 4.35 2.2
19 2 -3 4.01 2.03
-19 2 2 38.81 4.35
19 2 -2 39.51 3.69
-19 2 1 26.99 3.78
19 -2 1 25.42 3.19
19 2 -1 26.54 3.43
-19 -2 0 43.56 4.7
-19 2 0 52.7 4.47
19 -2 0 58.76 4.18
-19 -2 1 24.37 3.81
19 2 1 27.14 3.37
19 -2 -1 31.17 3.55
19 -2 -1 30.61 5.91
-19 -2 2 29.6 4.22
19 2 2 39.98 4.09
19 -2 -2 38.46 7.06
19 -2 -3 0.89 2.65
-19 -2 3 3.2 1.97
-19 -2 4 49.12 5.01
19 -2 -4 49.37 9.13
-19 -2 5 25.48 4.34
-19 -2 6 12.18 2.77
-19 -2 7 -2.79 2
-19 -2 8 4.28 1.89
-19 -2 9 2.7 1.9
-19 -2 10 1.78 1.52
19 -2 -13 8.33 1.63
-19 3 12 1.35 1.09
19 3 -12 0.85 1.11
-19 3 11 3.12 1.52
19 3 -11 4.08 1.71
-19 3 10 0.47 1.37
19 3 -10 2.68 1.57
-19 3 9 1.67 1.67
19 3 -9 0.33 1.49
-19 3 8 0.83 1.6
19 3 -8 -0.13 1.42
-19 3 7 15.35 3.38
19 3 -7 21.11 3.27
-19 3 6 1.96 1.57
19 3 -6 6.24 2.15
-19 3 5 5.32 2.1
19 3 -5 9.07 2.59
-19 3 4 12.12 2.89
19 3 -4 14.59 2.85
-19 3 3 2.73 1.84
19 3 -3 1.94 1.49
-19 3 2 7.24 2.41
19 3 -2 5.59 1.92
-19 3 1 14.38 2.74
19 3 -1 11.71 2.55
-19 3 0 11.19 2.44
19 -3 0 12.52 2.64
19 3 0 8.01 2.39
-19 -3 1 10.14 2.97
19 -3 -1 5.64 3.7
19 -3 -1 14.42 2.82
19 3 1 10.37 2.49
-19 -3 2 3.14 2.34
19 -3 -2 1.83 3.29
19 3 2 5.84 2.16
19 -3 -3 -2.25 2.39
-19 -3 3 0.81 1.83
-19 -3 3 1.05 1.46
19 -3 -4 9.46 4.78
-19 -3 4 8.4 2.6
-19 -3 5 4.56 2.35
-19 -3 6 1.65 1.93
-19 -3 7 16.35 3.37
-19 -3 8 -0.35 1.67
-19 -3 9 0.62 1.41
-19 4 12 0.5 0.96
-19 4 11 2.26 1.4
19 4 -11 1.4 1.3
-19 4 10 -0.09 1.37
-19 -4 -10 0.32 1.09
19 4 -10 1.35 1.5
-19 4 9 0.9 1.49
19 4 -9 1.61 1.68
-19 4 8 3.68 1.85
19 4 -8 2.76 1.66
-19 4 7 25.58 4.02
19 4 -7 28.69 3.45
-19 4 6 0.76 1.83
19 4 -6 4.52 1.95
-19 4 5 23.16 3.46
19 4 -5 19.66 3.23
-19 4 4 10.31 2.62
19 4 -4 10.19 2.28
-19 4 3 2.66 1.79
19 4 -3 2.64 1.68
-19 4 2 12.32 3.13
19 4 -2 12.19 2.74
-19 4 1 50.42 4.5
19 4 -1 32.81 3.99
19 -4 0 43.31 7.52
19 4 0 34.17 3.9
19 4 1 51.05 4.34
19 -4 -1 38.33 4.39
19 -4 -1 41.55 7.99
-19 -4 2 14.87 2.94
19 -4 -2 8.36 4.37
19 -4 -3 1.95 2.59
-19 -4 3 1.73 1.42
-19 -4 4 5.49 2.58
-19 -4 5 27.13 4
-19 -4 6 2 1.89
-19 5 12 0.78 1
-19 5 11 1.56 1.26
19 5 -11 0.55 1.29
-19 5 10 8.31 1.97
19 5 -10 6.09 2.01
-19 5 9 12.53 2.41
-19 -5 -9 12.06 2.12
19 5 -9 8.28 2.13
-19 5 8 0.16 1.67
-19 -5 -8 -0.71 1.61
19 5 -8 -0.13 1.44
-19 5 7 68.5 5.48
19 5 -7 71.7 5.1
-19 5 6 4.09 1.96
19 5 -6 3.62 1.88
-19 5 5 -0.01 1.58
19 5 -5 0.42 1.39
-19 5 4 8.22 2.59
19 5 -4 6.34 2.08
-19 5 3 1.79 1.77
19 5 -3 1.16 1.5
-19 5 2 2.79 1.89
19 5 -2 -0.25 1.54
-19 5 1 15.68 2.73
19 5 -1 9.85 2.47
19 -5 0 2.92 3.39
-19 -5 0 9.31 2.77
19 5 0 3.96 1.77
-19 -5 1 20.05 3.08
19 -5 -1 16.02 5.18
19 5 1 10.6 2.49
-19 -5 2 2.68 1.85
-19 -5 3 1.64 1.46
-19 -5 4 11.53 2.42
-19 6 12 0.82 0.86
-19 6 11 0.74 1.12
-19 6 10 0.7 1.24
19 6 -10 -1.87 1.6
-19 6 9 8.34 2.17
-19 -6 -9 8.91 2
19 6 -9 6.69 1.89
-19 -6 -8 21.21 3.09
-19 6 8 27.25 3.59
19 6 -8 27.14 3.17
-19 -6 -7 63.21 5.3
19 6 -7 69.54 5.13
-19 6 6 11.46 2.75
-19 -6 -6 12.56 2.88
19 6 -6 8.22 2.28
-19 6 5 11.8 2.93
-19 -6 -5 15.66 3.24
19 6 -5 12.13 2.41
-19 -6 -4 14.74 3.38
-19 6 4 15.52 3.32
19 6 -4 19.57 2.9
-19 -6 -3 32.71 4.8
-19 6 3 36.2 4.06
19 6 -3 28.8 3.68
-19 6 2 1.33 1.53
19 6 -2 -0.89 1.89
-19 -6 -1 18.18 3.42
-19 6 1 23.67 2.93
19 6 -1 18.57 2.97
-19 -6 0 31.83 4.21
19 6 0 33.51 3.63
-19 -6 1 15.86 3.09
-19 -6 2 2.63 1.78
-19 -6 3 39.59 3.98
-19 -6 4 19.64 2.87
-19 7 12 1.37 0.87
-19 7 11 0.74 1.05
-19 7 10 0.82 1.16
-19 -7 -9 19.64 2.36
-19 7 9 13.8 2.56
19 7 -9 19.81 2.81
-19 7 8 4.74 1.92
-19 -7 -8 5.27 1.71
19 7 -8 1.88 1.48
-19 -7 -7 44.83 4.53
-19 7 7 45.33 4.42
19 7 -7 44.71 4.33
-19 -7 -6 26.31 3.53
-19 7 6 24.18 3.24
19 7 -6 21.75 3.03
-19 7 5 3.36 1.78
-19 -7 -5 3.8 1.92
19 7 -5 -1.36 2.09
-19 7 4 1.83 1.66
-19 -7 -4 2.41 1.96
19 7 -4 -0.95 1.91
-19 -7 -3 15.95 3.28
-19 7 3 15.91 2.82
19 7 -3 9.33 2.47
-19 7 2 6.11 2.15
19 7 -2 3.72 1.67
-19 7 1 2.74 1.44
-19 -7 -1 2.11 1.99
19 7 -1 -1.69 1.98
-19 -7 0 8.64 2.55
-19 -7 1 6.4 2.02
-19 -7 2 9.24 2.54
-19 -7 3 10.8 2.82
-19 -7 4 3.72 1.84
-19 8 11 1.44 1.08
-19 8 10 1.51 1.27
-19 8 9 4.58 1.77
-19 8 8 1.83 1.43
-19 -8 -8 2.1 1.36
19 8 -8 0.11 1.45
-19 -8 -7 31.8 3.56
-19 8 7 38.6 3.9
19 8 -7 38.24 3.59
-19 -8 -6 0.55 1.37
19 8 -6 -1.93 1.91
-19 8 5 17.23 3.02
-19 -8 -5 15.18 2.91
19 8 -5 8.84 2.29
-19 8 4 15.37 2.87
-19 -8 -4 15.7 2.83
19 8 -4 12.65 2.36
-19 -8 -3 40.09 4.27
-19 8 3 38.91 3.93
19 8 -3 28.11 3.57
-19 8 2 2.91 1.74
-19 -8 -2 9.52 2.43
-19 -8 -1 -0.47 1.64
-19 -8 0 -0.66 1.7
-19 -8 1 -2.01 1.96
-19 -8 2 5.49 2.1
-19 -8 3 40.96 4.23
-19 -8 4 21.51 3.04
-19 -8 5 16.79 2.65
-19 9 11 0.99 0.87
-19 9 10 3.97 1.35
-19 9 9 5.25 1.62
-19 -9 -8 2.86 1.22
-19 9 8 2.91 1.46
-19 -9 -7 3.81 1.6
-19 9 7 2.08 1.52
-19 -9 -6 0.24 1.38
-19 9 6 1.78 1.64
-19 9 5 9.7 2.31
-19 -9 -5 9.09 2.33
-19 9 4 0.89 1.42
-19 -9 -4 -1.88 1.8
-19 9 3 19.29 2.77
-19 -9 -3 14.52 3.01
-19 9 2 5.02 1.8
-19 -9 -2 7.79 2.33
-19 -9 -1 1.97 1.63
-19 -9 0 1.27 1.62
-19 -9 1 -0.89 1.53
-19 -9 2 7.27 2.4
-19 -9 3 18.44 3
-19 -9 4 1.05 1.52
-19 -9 5 8.16 2.17
-19 10 10 0.07 0.92
-19 10 9 2.23 1.23
-19 -10 -8 3.72 1.3
-19 10 8 2.5 1.31
-19 -10 -7 3.85 1.66
-19 10 7 1.78 1.41
-19 -10 -6 2.13 1.38
-19 10 6 5.81 1.93
-19 -10 -5 26.14 3.14
-19 10 5 25.53 3.21
-19 -10 -4 3.64 1.66
-19 10 4 4.68 1.94
-19 -10 -3 2.15 1.49
-19 10 3 2.46 1.53
-19 -10 -2 5.24 1.94
-19 10 2 3.4 1.6
-19 -10 -1 -1.49 1.64
-19 -10 0 0.99 1.5
-19 -10 1 -2.66 1.79
-19 -10 2 5.89 1.97
-19 -10 3 3.28 1.59
-19 -10 4 7.26 2.04
-19 -10 5 31.97 3.24
-19 11 9 5.68 1.26
-19 11 8 0.97 1
-19 -11 -7 1.8 1.15
-19 11 7 0 1.13
-19 -11 -6 3.21 1.39
-19 11 6 2.09 1.34
-19 11 5 17.03 2.42
-19 -11 -5 11.87 2.38
-19 -11 -4 1.19 1.47
-19 11 4 2.14 1.53
-19 -11 -3 7.06 2.2
-19 11 3 8.03 1.79
-19 -11 -2 0.14 1.34
-19 -11 -1 -0.46 1.45
-19 -11 0 2.58 1.91
-19 -11 1 -1.02 1.68
-19 -11 2 -0.02 1.59
-19 -11 3 3.88 1.77
-19 -11 4 0.07 1.36
-19 -11 5 7.98 2.02
-19 12 8 2.27 1.09
-19 -12 -7 7.12 1.39
-19 12 7 5.84 1.42
-19 -12 -6 0.68 1.09
-19 12 6 0.39 1.07
-19 -12 -5 22.21 2.68
-19 12 5 13.15 2.2
-19 -12 -4 3.91 1.63
-19 12 4 0.38 1.1
-19 -12 -3 1.12 1.67
-19 12 3 -1.09 1.04
-19 -12 -2 2.11 1.49
-19 -12 -1 0.35 1.49
-19 -12 0 0.56 1.48
-19 -12 1 1.29 1.41
-19 -12 2 0.55 1.38
-19 -12 3 -1.18 1.29
-19 -12 4 2.41 1.42
-19 -12 5 20.01 2.44
-19 13 7 1.71 0.87
-19 -13 -6 -0.03 0.94
-19 13 6 0.21 0.9
-19 -13 -5 4.55 1.51
-19 13 5 8.5 1.57
-19 -13 -4 -0.05 1.23
-19 13 4 0.87 0.91
-19 -13 -3 0.29 1.34
-19 -13 -2 0.13 1.31
-19 -13 -1 0.78 1.28
-19 -13 0 0.53 1.32
-19 -13 1 0.26 1.32
-19 -13 2 -0.96 1.14
-19 -13 3 1.64 1.3
-19 -13 4 0.84 1.17
-19 -13 5 3.47 1.31
-19 -14 -4 1.22 1.04
-19 -14 -3 -0.14 1.04
-19 -14 -2 4.9 1.5
-19 -14 -1 1.6 1.2
-19 -14 0 4.96 1.61
-19 -14 1 0.05 1.16
-19 -14 2 4.57 1.51
-19 -14 3 0.07 1.05
-19 -14 4 2.42 1.05
-19 -15 -2 1 1.02
-19 -15 -1 0.04 0.88
-19 -15 0 1.4 1.12
-19 -15 1 1.11 0.97
-19 -15 2 1.48 1.05
-20 0 0 31.61 3.52
20 0 0 31.74 3.3
-20 0 -1 37.49 3.87
-20 0 1 44.52 4.3
20 0 1 42.54 3.71
20 0 -1 45.32 3.78
-20 0 2 71.09 5.41
20 0 2 66.28 4.69
20 0 -2 71.26 4.85
-20 0 3 11.31 2.56
20 0 -3 14.77 2.74
-20 0 4 76.8 5.89
20 0 -4 87.48 5.56
-20 0 5 436.72 13.47
-20 0 6 24.25 3.62
-20 0 7 7.38 2.39
-20 0 8 206.33 8.85
-20 0 9 18.06 2.8
-20 0 10 11.34 2.15
-20 0 11 15.88 2.35
20 0 -11 24.87 2.84
20 0 -12 21.56 2.3
20 0 -13 1.6 1.02
20 1 -12 -0.07 1.02
-20 1 11 0.58 1.11
20 1 -11 2.42 1.64
-20 1 10 0.86 1.46
20 1 -10 2.13 1.65
-20 1 9 -0.91 1.5
20 1 -9 2.15 1.83
-20 1 8 -0.07 1.51
20 1 -8 6.16 2.33
-20 1 7 0.28 1.66
20 1 -7 2.75 1.84
-20 1 6 -1.47 1.85
20 1 -6 2.57 2.15
-20 1 5 3.27 2.11
20 1 -5 8.11 2.58
-20 1 4 1.29 1.83
20 1 -4 5.14 2.29
-20 1 3 0.19 1.62
20 1 -3 2.31 1.7
-20 1 2 -0.37 1.46
20 -1 2 -1.96 2.01
20 1 -2 0.41 1.39
-20 1 1 1.39 1.59
20 -1 1 -0.81 1.76
20 1 -1 1.94 1.62
-20 -1 0 -0.61 1.46
-20 1 0 -0.35 1.54
20 1 0 0.07 1.56
20 -1 0 -2.45 1.89
-20 -1 1 0.78 1.46
20 1 1 -0.33 1.81
20 -1 -1 3.05 1.83
-20 -1 2 1.31 1.67
20 1 2 -0.77 1.59
20 -1 -2 1.38 1.66
-20 -1 3 -0.49 1.69
20 -1 -3 3.7 2.11
-20 -1 4 1.7 1.9
-20 -1 5 3.01 2.13
-20 -1 6 0.8 1.72
-20 -1 7 -1.76 1.8
-20 -1 8 -0.26 1.46
-20 -1 9 -0.05 1.5
-20 -1 10 -0.89 1.57
20 -1 -12 3.04 1.38
20 -1 -13 0.2 0.88
-20 2 12 2.99 1.2
20 2 -12 3.79 1.25
-20 2 11 23.03 2.52
20 2 -11 32.23 2.88
-20 2 10 1.42 1.39
20 2 -10 2.78 1.69
-20 2 9 12 2.34
20 2 -9 16.35 2.57
-20 2 8 83.13 5.63
20 2 -8 93.18 5.45
-20 2 7 1.49 1.78
20 2 -7 5.62 1.99
-20 2 6 46.69 4.73
20 2 -6 50.2 4.24
-20 2 5 143.44 7.94
20 2 -5 137.58 6.65
-20 2 4 119.7 7.28
20 2 -4 121.58 6.28
-20 2 3 5.54 2.16
20 2 -3 5.26 1.76
-20 2 2 30.15 3.52
20 2 -2 32.02 3.47
-20 2 1 71.28 5.18
20 -2 1 73.66 4.73
20 2 -1 69.01 4.84
-20 2 0 27.95 3.44
20 2 0 27.68 3.31
20 -2 0 30.93 3.15
-20 -2 1 60.83 5.39
20 2 1 67.42 4.89
-20 -2 2 31.54 3.91
20 2 2 27.84 3.29
20 -2 -2 36.55 3.6
-20 -2 3 4.93 2.05
-20 -2 4 118.74 7.15
-20 -2 5 135.54 7.7
-20 -2 6 45.12 4.6
-20 -2 7 0.17 1.64
-20 -2 8 72.37 5.3
-20 -2 9 10.36 2.44
20 -2 -12 7.83 1.67
20 -2 -13 2.47 0.98
-20 3 12 0.24 0.84
20 3 -12 -1.48 1.2
-20 3 11 1.43 1.25
20 3 -11 -0.06 1.24
-20 3 10 0.79 1.35
-20 -3 -10 -0.07 1.11
20 3 -10 -0.1 1.32
-20 3 9 1.2 1.54
20 3 -9 1.05 1.42
-20 3 8 0.42 1.46
20 3 -8 1.65 1.76
-20 3 7 0.67 1.58
20 3 -7 0.6 1.52
-20 3 6 0.09 1.52
20 3 -6 2.18 1.77
-20 3 5 1.21 1.82
20 3 -5 1.53 1.67
-20 3 4 2.59 2.1
20 3 -4 3.5 1.96
-20 3 3 -0.57 1.54
20 3 -3 0.04 1.49
-20 3 2 1.6 1.92
20 3 -2 1.32 1.65
-20 3 1 3.98 1.93
20 3 -1 0.48 1.51
-20 3 0 1.93 1.78
20 3 0 1.83 1.69
20 -3 0 5.46 1.86
20 3 1 0.52 1.59
20 -3 -1 5.66 2
-20 -3 2 0.7 1.86
-20 -3 2 2.36 1.88
20 -3 -2 2.91 2.14
-20 -3 3 -0.33 1.87
-20 -3 3 2.32 1.53
-20 -3 4 0.52 1.69
-20 -3 5 1.74 2.01
-20 -3 6 -0.66 1.74
-20 -3 7 -0.42 1.75
-20 -3 8 1.87 1.75
20 -3 -13 1.99 0.99
-20 4 12 2.54 1.06
-20 4 11 11.54 1.96
20 4 -11 11.78 1.83
-20 4 10 3.35 1.65
-20 -4 -10 2.52 1.19
20 4 -10 4.61 1.56
-20 -4 -9 22.8 2.73
-20 4 9 23.6 3
20 4 -9 25.22 2.82
-20 4 8 22.11 3.15
20 4 -8 23.44 2.95
-20 4 7 3.95 2.06
20 4 -7 4.16 1.69
-20 4 6 68.31 5.38
20 4 -6 68.71 4.81
-20 4 5 7.85 2.34
20 4 -5 6.48 1.98
-20 4 4 108.01 6.59
20 4 -4 105.73 5.73
-20 4 3 166.1 7.96
20 4 -3 154.61 7.08
-20 4 2 1.93 1.82
20 4 -2 1.4 1.5
-20 4 1 33.07 3.59
20 4 -1 24.33 3.12
20 4 0 70.99 5.1
-20 -4 1 30.3 3.73
20 4 1 28.66 3.3
20 -4 -1 37.24 3.32
-20 -4 2 0.82 1.43
20 -4 -2 5.99 1.99
-20 -4 3 168.75 7.35
-20 5 12 -0.33 0.79
-20 5 11 1.82 1.12
-20 5 10 0.26 1.28
20 5 -10 -2.43 1.61
-20 5 9 0.04 1.3
-20 -5 -9 1.84 1.2
20 5 -9 -0.71 1.52
-20 5 8 -2.12 1.73
-20 -5 -8 0.92 1.48
20 5 -8 0.56 1.34
-20 5 7 1.24 1.68
-20 -5 -7 1.62 1.64
20 5 -7 1.48 1.8
-20 5 6 0.63 1.56
20 5 -6 0.55 1.45
-20 5 5 1.3 1.78
20 5 -5 -0.37 1.43
-20 5 4 1.39 1.64
20 5 -4 -0.44 1.71
-20 5 3 1.49 1.79
20 5 -3 0.71 1.64
-20 5 2 0.92 1.71
20 5 -2 -2.39 1.99
-20 5 1 3.46 1.8
-20 -5 -1 5.16 2.25
20 5 -1 0.3 1.52
-20 -5 0 6.05 2.34
20 5 0 1.5 1.69
-20 -5 1 2.54 1.84
-20 -5 2 1.44 1.56
20 -5 -2 4.95 1.93
-20 -5 3 0.66 1.54
-20 6 11 3.31 1.19
-20 6 10 1.15 1.22
20 6 -10 -0.39 1.31
-20 -6 -9 15.59 2.21
-20 6 9 17.33 2.54
20 6 -9 20.48 2.52
-20 -6 -8 28.06 3.13
-20 6 8 29.35 3.39
20 6 -8 32.55 3.19
-20 -6 -7 65.71 4.73
-20 6 7 61.98 4.76
20 6 -7 66.53 4.58
-20 -6 -6 170.93 7.9
-20 6 6 163.65 7.76
20 6 -6 174.68 7.3
-20 -6 -5 27.5 3.5
-20 6 5 23.06 3.31
20 6 -5 20.72 2.89
-20 -6 -4 40.74 4.28
-20 6 4 35.83 3.71
20 6 -4 33.63 3.47
-20 -6 -3 93.53 6.2
-20 6 3 78.48 5.4
20 6 -3 78.79 5.32
-20 -6 -2 42.27 4.37
-20 6 2 36.67 3.64
20 6 -2 29.44 3.31
-20 6 1 10.32 2.2
-20 -6 -1 14.76 3.11
20 6 -1 7.56 1.97
-20 -6 0 13.86 2.81
-20 -6 1 12.65 2.57
-20 -6 2 32.99 3.68
-20 -6 3 88.03 5.6
-20 -6 4 36.69 3.48
-20 7 11 1.17 1.01
-20 7 10 -1 1.08
-20 7 9 1.32 1.37
-20 -7 -9 -0.19 1.03
20 7 -9 -1.63 1.58
-20 7 8 2.68 1.56
-20 -7 -8 1.05 1.17
20 7 -8 -0.46 1.36
-20 7 7 2.58 1.72
-20 -7 -7 3.84 1.78
20 7 -7 -0.11 1.35
-20 7 6 2.64 1.89
-20 -7 -6 1.47 1.6
20 7 -6 1.42 1.61
-20 7 5 -0.16 1.4
-20 -7 -5 2.78 2.02
20 7 -5 -2.1 1.76
-20 7 4 1.09 1.64
-20 -7 -4 1.01 1.65
20 7 -4 -1.54 1.72
-20 7 3 1.89 1.65
-20 -7 -3 4.15 2.11
20 7 -3 3.11 1.63
-20 7 2 0.01 1.22
20 7 -2 -3.07 1.88
-20 7 1 0.57 1.36
-20 -7 -1 2.74 1.9
-20 -7 0 1.26 1.63
-20 -7 1 0.75 1.53
-20 -7 2 2.25 1.81
-20 -7 3 2.64 1.73
-20 -7 4 2.04 1.65
-20 8 11 1.26 0.88
-20 8 10 1.87 1.03
-20 8 9 15.81 2.19
-20 -8 -8 18.64 2.4
-20 8 8 18.73 2.52
-20 8 7 15.51 2.43
-20 -8 -7 13.45 2.23
-20 -8 -6 92.16 5.61
-20 8 6 87.77 5.4
20 8 -6 99.04 5.48
-20 8 5 9.11 2.24
-20 -8 -5 11.08 2.36
20 8 -5 6.3 1.73
-20 8 4 0 1.48
-20 -8 -4 0.81 1.57
-20 8 3 16.32 2.53
-20 -8 -3 18.22 2.97
-20 -8 -2 34.37 3.8
-20 8 2 31.66 3.25
-20 -8 -1 19.54 3.05
-20 -8 0 6.35 1.97
-20 -8 1 16.03 2.61
-20 -8 2 34.01 3.59
-20 -8 3 18.93 2.84
-20 -8 4 2.36 1.59
-20 9 10 0.69 0.91
-20 9 9 0.12 0.97
-20 -9 -8 2.49 1.25
-20 9 8 0.58 1.2
-20 -9 -7 -0.35 1.28
-20 9 7 0.3 1.18
-20 9 6 1.47 1.4
-20 -9 -6 -0.07 1.29
-20 9 5 0.28 1.31
-20 -9 -5 -0.54 1.67
-20 9 4 -1.23 1.25
-20 -9 -4 0.32 1.43
-20 9 3 0.58 1.34
-20 -9 -3 0.68 1.44
-20 9 2 -0.91 1.24
-20 -9 -2 -2 1.89
-20 -9 -1 -0.85 1.54
-20 -9 0 -0.16 1.63
-20 -9 1 0.01 1.53
-20 -9 2 0.63 1.43
-20 -9 3 2.42 1.74
-20 -9 4 1.28 1.5
-20 10 9 1.63 1.03
-20 -10 -8 2.33 1.07
-20 10 8 0.08 1.03
-20 -10 -7 5.32 1.56
-20 10 7 4.3 1.37
-20 -10 -6 24.73 2.84
-20 10 6 22.29 2.66
-20 -10 -5 13.59 2.34
-20 10 5 12.27 2.09
-20 -10 -4 -0.36 1.52
-20 10 4 1.67 1.18
-20 -10 -3 2.18 1.36
-20 10 3 4.8 1.55
-20 -10 -2 5.13 1.85
-20 -10 -1 7.16 1.95
-20 -10 0 0.73 1.56
-20 -10 1 7.41 2.13
-20 -10 2 7.12 2.02
-20 -10 3 2.38 1.48
-20 -10 4 1.39 1.26
-20 -10 5 11.48 2.04
-20 11 9 0.15 0.74
-20 11 8 -0.97 1
-20 -11 -7 0.28 0.93
-20 11 7 0.62 0.97
-20 -11 -6 1.63 1.26
-20 11 6 -0.84 1.2
-20 -11 -5 1.82 1.37
-20 11 5 0.02 1.03
-20 -11 -4 0.98 1.44
-20 11 4 0.48 1.11
-20 -11 -3 1.74 1.46
-20 11 3 1.43 1.17
-20 -11 -2 2.05 1.64
-20 -11 -1 -0.14 1.58
-20 -11 0 0.42 1.27
-20 -11 1 -0.42 1.39
-20 -11 2 0.78 1.47
-20 -11 3 -0.52 1.18
-20 -11 4 1.34 1.47
-20 -11 5 0.18 1.03
-20 12 7 13.98 1.69
-20 -12 -6 8.23 1.51
-20 12 6 6.15 1.31
-20 -12 -5 5.42 1.51
-20 12 5 5.23 1.31
-20 -12 -4 8.55 2.01
-20 12 4 6.56 1.42
-20 -12 -3 0.92 1.27
-20 -12 -2 4.62 1.73
-20 -12 -1 2.41 1.62
-20 -12 0 0.33 1.39
-20 -12 1 0.46 1.36
-20 -12 2 3.08 1.6
-20 -12 3 0.55 1.14
-20 -12 4 7.62 1.7
-20 -13 -5 0.59 0.87
-20 -13 -4 -0.38 1.03
-20 -13 -3 1.49 1.21
-20 -13 -2 0.17 1.09
-20 -13 -1 -0.83 1.35
-20 -13 0 -0.28 1.18
-20 -13 1 -1.43 1.29
-20 -13 2 1.06 1.09
-20 -13 3 0.62 0.99
-20 -13 4 -0.04 0.89
-20 -14 -3 -1.16 1.04
-20 -14 -2 -0.51 0.98
-20 -14 -1 0.87 1.05
-20 -14 0 -0.35 1.11
-20 -14 1 0.82 1.1
-20 -14 2 0 0.93
-21 0 0 1.23 1.52
21 0 0 -2.54 1.72
-21 0 1 0.43 1.51
21 0 1 -2.31 2.07
21 0 -1 -0.85 1.54
-21 0 2 0.28 1.5
21 0 2 -3.9 1.95
21 0 -2 0.05 1.47
-21 0 3 -2.02 1.9
21 0 -3 0.42 1.6
-21 0 4 0.26 1.6
21 0 -4 5.05 2.06
-21 0 5 -0.32 1.6
21 0 -5 2.75 1.88
-21 0 6 -0.35 1.58
21 0 -6 1.15 1.51
-21 0 7 0.22 1.49
21 0 -7 1.54 1.62
-21 0 8 1.35 1.41
21 0 -8 1.78 1.79
-21 0 9 -0.21 1.28
21 0 -9 1.98 1.7
-21 0 10 -0.18 1.21
21 0 -10 2.33 1.53
21 0 -11 1.43 1.29
21 0 -12 1.89 1.08
21 1 -12 -0.49 0.95
-21 1 11 -0.67 1.02
21 1 -11 0.69 1.14
-21 1 10 0.3 1.14
21 1 -10 3.79 1.68
-21 1 9 -2.08 1.52
21 1 -9 1.55 1.59
-21 1 8 1.24 1.72
21 1 -8 4.57 2.09
-21 1 7 3.75 1.9
21 1 -7 1.54 1.66
-21 1 6 1.77 1.56
21 1 -6 2.83 1.75
-21 1 5 -0.53 1.6
21 1 -5 2.62 1.71
-21 1 4 11.51 2.75
21 1 -4 12.09 2.63
-21 1 3 1.74 1.92
21 1 -3 1.67 1.49
-21 1 2 -1.13 1.69
21 1 -2 1.49 1.52
-21 1 1 8.24 2.45
21 -1 1 5.42 1.75
21 1 -1 7.24 2.42
-21 1 0 18.77 3.28
21 1 0 15.45 3.09
21 -1 0 11.19 2.87
-21 -1 1 4.59 2.26
21 1 1 7.26 2.04
21 -1 -1 7.75 2.25
-21 -1 2 0.46 1.59
21 1 2 -0.85 1.88
21 -1 -2 2.22 1.68
-21 -1 3 1.74 1.86
21 -1 -3 2.62 1.87
-21 -1 4 8.09 2.81
21 -1 -4 14.37 2.74
-21 -1 5 1.24 1.77
21 -1 -5 4.13 2.19
-21 -1 6 0.31 1.58
-21 -1 7 -0.57 1.5
-21 -1 8 3.23 1.94
-21 -1 9 0.14 1.41
21 -1 -10 2.09 1.57
21 -1 -11 0.65 1.17
21 -1 -12 1.82 1.03
21 2 -12 -0.57 0.95
-21 2 11 1.06 1.1
21 2 -11 0.51 1.15
-21 2 10 3.86 1.6
-21 -2 -10 5.97 1.5
21 2 -10 6.39 1.89
-21 2 9 0.71 1.34
21 2 -9 2.94 1.7
-21 2 8 0.01 1.49
21 2 -8 0.68 1.48
-21 2 7 0.96 1.58
21 2 -7 2.01 1.59
-21 2 6 2.27 1.69
21 2 -6 5.46 2.05
-21 2 5 2.43 1.99
21 2 -5 3.54 1.89
-21 2 4 1.26 1.74
21 2 -4 2.36 1.81
-21 2 3 4.24 2.04
21 2 -3 2.15 1.81
-21 2 2 0.52 1.51
21 2 -2 0.38 1.52
-21 2 1 2.31 1.82
21 2 -1 0.88 1.58
-21 2 0 2.94 1.51
21 2 0 1.13 1.71
21 -2 0 -0.63 1.42
21 2 1 -0.35 1.5
21 -2 -1 1.81 1.55
-21 -2 2 0.72 1.71
21 -2 -2 3.2 1.96
-21 -2 3 5.01 2.17
21 -2 -3 7.28 2.27
-21 -2 4 1.22 1.88
21 -2 -4 5.17 2.16
-21 -2 5 3.45 1.98
-21 -2 6 1.97 1.88
-21 -2 7 -0.32 1.58
-21 -2 8 0.56 1.55
21 -2 -11 2.43 1.36
21 -2 -12 2.95 1.1
-21 3 11 0.71 0.96
21 3 -11 -2.39 1.36
-21 3 10 3.48 1.53
-21 -3 -10 2.02 1.19
21 3 -10 2.71 1.42
-21 3 9 2.61 1.68
-21 -3 -9 1.95 1.41
21 3 -9 5.99 1.82
-21 3 8 1.54 1.61
21 3 -8 3.26 1.69
-21 3 7 6.74 2.13
21 3 -7 6.63 2.17
-21 3 6 0.35 1.53
21 3 -6 0.15 1.51
-21 3 5 2.43 2.02
21 3 -5 0.7 1.52
-21 3 4 7.09 2.11
21 3 -4 6.24 2.05
-21 3 3 4.12 2
21 3 -3 2.75 1.73
-21 3 2 36.95 4.33
21 3 -2 29.11 3.82
-21 3 1 3.33 1.76
21 3 -1 0.91 1.5
-21 3 0 2.89 1.61
21 3 0 1.16 1.53
21 3 1 -0.27 1.75
21 -3 -1 2.95 1.81
-21 -3 2 33.09 3.83
21 -3 -2 38.89 4.05
-21 -3 3 3.89 1.76
21 -3 -3 9.18 2.19
-21 -3 5 4.13 2.21
-21 -3 6 -0.2 1.59
21 -3 -11 1.43 1.23
21 -3 -12 0.97 0.99
-21 4 11 -0.06 0.92
21 4 -11 -2.8 1.35
-21 -4 -10 15.27 1.85
-21 4 10 13.09 2.16
-21 4 9 2.12 1.35
-21 -4 -9 2.1 1.24
21 4 -9 2.4 1.43
-21 4 8 0.02 1.4
-21 -4 -8 0.45 1.29
21 4 -8 0.51 1.4
-21 4 7 1.62 1.59
21 4 -7 1.46 1.6
-21 4 6 8.35 2.34
21 4 -6 4.71 1.83
-21 4 5 2.9 1.9
21 4 -5 2.66 1.76
-21 4 4 7.73 2.37
21 4 -4 4.88 2.07
-21 4 3 1.11 1.53
21 4 -3 -0.35 1.65
-21 4 2 2.2 1.88
21 4 -2 1.77 1.42
-21 4 1 4.59 1.96
21 4 -1 0.53 1.68
-21 -4 0 1.95 1.76
21 4 0 -0.5 1.54
-21 -4 1 5.21 2.12
-21 -4 2 4.71 2.05
21 -4 -2 7.79 2.08
-21 -4 3 1.78 1.43
21 -4 -3 7.02 2.25
21 -4 -12 1.32 0.92
-21 5 11 0.3 0.87
-21 5 10 2.29 1.42
21 5 -10 0.8 1.44
-21 5 9 3.07 1.6
-21 -5 -9 0.72 1.15
21 5 -9 1.22 1.38
-21 5 8 0.47 1.3
-21 -5 -8 0.11 1.14
21 5 -8 0.03 1.52
-21 5 7 17.93 2.99
21 5 -7 19.98 2.79
-21 -5 -7 14.44 2.7
-21 5 6 3.32 1.82
-21 -5 -6 0.8 1.72
21 5 -6 1.74 1.56
-21 5 5 7.34 2.31
-21 -5 -5 8.73 2.6
21 5 -5 7.19 2.2
-21 -5 -4 22.69 3.71
-21 5 4 29.41 3.67
21 5 -4 27.66 3.45
-21 5 3 8.85 2.33
-21 -5 -3 11.07 2.84
21 5 -3 5.2 1.94
-21 -5 -2 29.67 4.16
-21 5 2 27.23 3.87
21 5 -2 28.56 3.53
-21 5 1 5.21 1.88
-21 -5 -1 6.84 2.36
21 5 -1 1.55 1.54
-21 -5 0 72.69 6.01
21 5 0 84.29 5.83
-21 -5 1 2.33 1.64
-21 -5 2 28.76 3.39
21 -5 -2 27.8 2.96
-21 -5 3 8.64 2.15
21 -5 -3 7.7 2.27
21 -5 -12 0.2 0.75
-21 6 11 1.1 0.93
-21 6 10 4.44 1.48
21 6 -10 1.77 1.07
-21 6 9 -0.26 1.19
-21 -6 -9 0.92 1.04
21 6 -9 -1.48 1.46
-21 6 8 1.7 1.53
-21 -6 -8 2.74 1.37
21 6 -8 2.94 1.37
-21 -6 -7 17.72 2.74
-21 6 7 14.6 2.49
21 6 -7 19.28 2.87
-21 -6 -6 16.99 3.03
-21 6 6 12.99 2.52
21 6 -6 16.89 2.81
-21 6 5 2.7 1.86
-21 -6 -5 3.02 1.92
21 6 -5 0.45 1.64
-21 -6 -4 36.95 4.14
-21 6 4 30.11 3.45
21 6 -4 31.85 3.67
-21 6 3 1.56 1.54
-21 -6 -3 1.5 1.74
21 6 -3 -0.16 1.61
-21 6 2 0.83 1.64
-21 -6 -2 4.35 2.04
21 6 -2 -0.67 1.84
-21 6 1 6.77 1.92
-21 -6 -1 12.21 2.74
21 6 -1 6.72 2.32
-21 -6 0 18.52 3.37
-21 -6 1 11.72 2.46
-21 -6 2 2.62 1.5
-21 -6 3 0.58 1.48
21 -6 -3 6.73 1.84
-21 -6 4 32.85 3.55
-21 7 10 5.23 1.4
-21 7 9 1.41 1.36
-21 -7 -9 0.36 0.88
-21 7 8 0.99 1.33
-21 -7 -8 1.26 1.22
21 7 -8 0.76 1.4
-21 -7 -7 20.96 2.74
-21 7 7 22.88 2.91
21 7 -7 20.75 2.95
-21 -7 -6 26.33 3.27
-21 7 6 19.85 3.03
21 7 -6 24.61 2.99
-21 7 5 10.8 2.46
-21 -7 -5 13.79 2.65
21 7 -5 12.05 2.23
-21 7 4 12.71 2.73
-21 -7 -4 15 2.9
21 7 -4 16.43 2.58
-21 7 3 4.83 1.81
-21 -7 -3 4.94 2.09
21 7 -3 1.8 1.5
-21 7 2 1.09 1.33
-21 -7 -2 2.66 1.97
-21 -7 -1 1.24 1.6
-21 -7 0 35.66 4.03
-21 -7 1 1.55 1.55
-21 -7 2 1.88 1.65
-21 -7 3 3.77 1.71
-21 -7 4 20.38 2.72
21 -7 -4 22.33 2.6
-21 8 10 2.09 0.98
-21 8 9 0.97 1.08
-21 8 8 0.91 1.16
-21 -8 -8 2.48 1.22
-21 8 7 6.28 1.72
-21 -8 -7 6.98 1.82
-21 8 6 6.4 1.95
-21 -8 -6 6.19 2
-21 8 5 0.82 1.3
-21 -8 -5 1.95 1.52
-21 8 4 5.11 1.84
-21 -8 -4 6.7 2.23
-21 8 3 3.11 1.62
-21 -8 -3 2.49 1.67
-21 8 2 5.04 1.88
-21 -8 -2 7.53 2.3
-21 -8 -1 11.94 2.76
-21 -8 0 3.15 1.75
-21 -8 1 8.64 2.52
-21 -8 2 4.87 1.77
-21 -8 3 3.18 1.6
-21 -8 4 6.22 1.85
-21 9 9 1.26 0.98
-21 -9 -8 14.92 1.83
-21 9 8 11.07 1.93
-21 -9 -7 2.01 1.28
-21 9 7 1.6 1.21
-21 -9 -6 16.06 2.43
-21 9 6 11.41 2.32
-21 9 5 7.27 1.79
-21 -9 -5 8.56 2
-21 9 4 -0.16 1.26
-21 -9 -4 0.96 1.44
-21 9 3 -1.16 1.34
-21 -9 -3 -0.23 1.66
-21 -9 -2 -0.56 1.34
-21 -9 -1 2.98 1.59
-21 -9 0 -1.81 1.53
-21 -9 1 3.26 1.87
-21 -9 2 2.26 1.6
-21 -9 3 0.43 1.38
-21 -9 4 1.22 1.35
-21 10 9 2.2 0.96
-21 10 8 7.21 1.46
-21 -10 -7 3.99 1.29
-21 10 7 2.7 1.1
-21 -10 -6 3.26 1.48
-21 10 6 2.73 1.31
-21 -10 -5 4.03 1.71
-21 10 5 2.15 1.21
-21 -10 -4 1.31 1.51
-21 10 4 -0.04 1.07
-21 -10 -3 1.76 1.46
-21 10 3 0.86 1.12
-21 -10 -2 4.91 1.95
-21 -10 -1 3.97 1.81
-21 -10 0 -0.93 1.41
-21 -10 1 3.9 1.79
-21 -10 2 3.26 1.75
-21 -10 3 -0.69 1.18
-21 -10 4 -0.88 1.17
-21 11 7 1.33 1
-21 -11 -6 9.96 1.72
-21 11 6 5.51 1.39
-21 -11 -5 3.77 1.37
-21 11 5 0.77 1.04
-21 -11 -4 4.13 1.53
-21 11 4 2.88 1.19
-21 -11 -3 0.57 1.38
-21 -11 -2 1.48 1.49
-21 -11 -1 2.14 1.46
-21 -11 0 -0.19 1.21
-21 -11 1 1.46 1.45
-21 -11 2 1.12 1.19
-21 -11 3 0.06 1.11
-21 -11 4 5.48 1.39
-21 -12 -5 -0.08 0.91
-21 12 5 1.05 0.9
-21 -12 -4 0.48 1.02
-21 -12 -3 1.65 1.3
-21 -12 -2 -1.01 1.22
-21 -12 -1 2.79 1.43
-21 -12 0 0.9 1.43
-21 -12 1 1.85 1.48
-21 -12 2 -0.25 1.09
-21 -12 3 -0.55 1.1
-21 -12 4 -0.02 0.9
-21 -13 -4 5.32 1.26
-21 -13 -3 0.37 0.91
-21 -13 -2 -0.52 1.02
-21 -13 -1 1.28 1.15
-21 -13 0 3.79 1.36
-21 -13 1 1.44 1.04
-21 -13 2 0.86 0.99
-21 -13 3 1.71 1.05
-21 -14 -1 1.32 0.96
-21 -14 0 2.4 1.13
22 0 0 -3.09 1.93
-22 0 1 0.44 1.44
22 0 1 -1.96 1.65
22 0 -1 -0.91 1.46
-22 0 2 1.85 1.66
22 0 -2 -0.75 1.36
-22 0 3 0.3 1.57
22 0 -3 1.7 1.54
-22 0 4 1.56 1.75
22 0 -4 0.12 1.43
-22 0 5 0.51 1.54
22 0 -5 1.55 1.51
-22 0 6 -0.05 1.81
22 0 -6 2.57 1.63
-22 0 7 0.71 1.61
22 0 -7 1.36 1.65
-22 0 8 0.21 1.33
22 0 -8 3.29 1.81
-22 0 9 0.15 1.28
22 0 -9 -0.12 1.32
22 0 -10 0 1.08
22 0 -11 0.55 1.04
22 1 -11 14.17 1.8
-22 1 10 2.27 1.26
22 1 -10 1.91 1.2
-22 1 9 2.64 1.44
22 1 -9 4.47 1.57
-22 1 8 87.77 5.37
22 1 -8 92.55 5.15
-22 1 7 17.13 2.84
22 1 -7 21.21 2.76
-22 1 6 7.92 2.09
22 1 -6 6.83 1.85
-22 1 5 2.36 1.51
22 1 -5 2.71 1.59
-22 1 4 10.69 2.4
22 1 -4 12.97 2.41
-22 1 3 20.03 2.96
22 1 -3 16.72 2.55
-22 1 2 43.24 4.22
22 1 -2 43.16 3.88
-22 1 1 76.86 5.24
22 -1 1 78.11 4.82
22 1 -1 75.1 4.97
-22 1 0 0.97 1.41
22 1 0 2.36 1.56
22 -1 0 0.35 1.42
22 1 1 74.3 5.1
22 -1 -1 75.35 4.88
-22 -1 2 35.93 4.27
22 -1 -2 46.51 3.89
-22 -1 3 23.44 3.38
22 -1 -3 19.82 2.79
-22 -1 4 9.72 2.47
22 -1 -4 13.12 2.51
-22 -1 5 0.68 1.6
22 -1 -5 4.67 1.87
-22 -1 6 5.17 1.94
22 -1 -6 11.53 2.28
-22 -1 7 16.24 2.82
22 -1 -7 19.28 2.76
-22 -1 8 75.07 5.27
22 -1 -8 92.27 5.13
22 -1 -9 1.61 1.3
22 -1 -10 2.52 1.35
22 -1 -11 14.77 1.86
-22 2 11 1.83 1
22 2 -11 -1.41 1.19
-22 2 10 0.13 1.14
-22 -2 -10 0.72 0.99
22 2 -10 -1.61 1.3
-22 2 9 -0.15 1.16
22 2 -9 0.5 1.27
-22 2 8 -0.7 1.41
22 2 -8 0.01 1.34
-22 2 7 -1.95 1.78
22 2 -7 -0.48 1.33
-22 2 6 -5.32 1.98
22 2 -6 1.94 1.54
-22 2 5 -0.62 1.64
22 2 -5 0.53 1.46
-22 2 4 -2.36 1.79
22 2 -4 0 1.37
-22 2 3 -1.51 1.71
22 2 -3 -0.19 1.5
-22 2 2 0.95 1.44
22 2 -2 -1.36 1.69
-22 2 1 -0.13 1.48
22 2 -1 -1.59 1.73
-22 2 0 0.7 1.34
22 2 0 -0.9 1.98
22 -2 0 -1.37 1.68
22 2 1 -0.61 1.8
22 -2 -1 -2.04 1.52
-22 -2 2 1.58 1.48
22 -2 -2 1.46 1.49
22 -2 -3 2.23 1.58
-22 -2 4 2.73 1.95
22 -2 -4 1.79 1.74
-22 -2 5 1.31 1.89
22 -2 -5 0.75 1.48
-22 -2 6 0.91 1.51
22 -2 -6 1.88 1.66
-22 -2 7 -2.19 1.75
22 -2 -7 4.2 1.9
22 -2 -8 4.7 1.73
22 -2 -9 1.24 1.37
22 -2 -10 0.11 1.22
22 -2 -11 -0.17 0.91
-22 3 11 4.44 1.16
22 3 -11 3.71 1.01
-22 3 10 1.82 1.15
-22 -3 -10 0.37 0.81
22 3 -10 0.43 1.07
-22 3 9 5.07 1.76
-22 -3 -9 2.01 1.08
22 3 -9 5 1.53
-22 3 8 12.88 2.37
22 3 -8 14.51 2.3
-22 3 7 0 1.43
22 3 -7 0.33 1.35
-22 3 6 1.17 1.68
22 3 -6 1.25 1.44
-22 3 5 5.41 1.91
22 3 -5 5.3 1.73
-22 3 4 32.94 3.54
22 3 -4 26.28 3.39
-22 3 3 15.5 2.62
22 3 -3 11.5 2.41
-22 3 2 10.15 2.26
22 3 -2 9.71 2.24
-22 3 1 71.69 4.9
22 3 -1 62.44 4.73
22 3 0 144.74 6.88
-22 -3 1 76.04 5.24
22 -3 -1 66.47 4.3
-22 -3 2 9.93 2.14
22 -3 -2 13.02 2.31
22 -3 -3 17.78 2.51
22 -3 -4 38.15 3.55
22 -3 -5 6.88 2.22
22 -3 -6 4.87 1.9
22 -3 -7 4.39 1.94
22 -3 -8 16.95 2.48
22 -3 -9 5.98 1.78
22 -3 -10 2.05 1.22
22 -3 -11 5.02 1.31
-22 4 11 0.66 0.91
-22 4 10 1.34 1.17
-22 -4 -10 1.66 0.95
22 4 -10 -1.22 1.35
-22 4 9 0 1.2
-22 -4 -9 0.08 1.02
22 4 -9 -0.87 1.34
-22 4 8 -0.58 1.31
-22 -4 -8 -1.05 1.35
22 4 -8 -1.69 1.4
-22 4 7 -1.52 1.54
-22 -4 -7 -0.63 1.38
22 4 -7 -1.16 1.65
-22 4 6 0 1.5
22 4 -6 -0.45 1.43
-22 4 5 0.13 1.71
22 4 -5 0.32 1.41
-22 4 4 0.65 1.55
22 4 -4 -0.95 1.75
-22 4 3 1.07 1.49
22 4 -3 -1.06 1.68
-22 4 2 0.58 1.39
22 4 -2 0.94 1.48
-22 4 1 1.75 1.56
-22 -4 -1 0.76 1.54
22 4 -1 1.47 1.69
-22 -4 0 4.57 2.26
22 4 0 2.04 1.81
-22 -4 1 1.53 1.62
-22 -4 2 2.03 1.57
22 -4 -2 2.15 1.39
-22 -4 3 0.42 1.24
22 -4 -3 1.49 1.55
22 -4 -4 3.62 1.72
22 -4 -5 4.01 1.8
22 -4 -9 0.97 1.27
22 -4 -10 2.23 1.3
22 -4 -11 1.82 1.01
-22 5 10 7.51 1.51
22 5 -10 5.33 1.24
-22 5 9 4.07 1.36
-22 -5 -9 2.79 1.12
22 5 -9 3.47 1.38
-22 5 8 0.57 1.2
-22 -5 -8 0.15 1.15
22 5 -8 -0.15 1.43
-22 5 7 0.5 1.52
-22 -5 -7 -0.34 1.26
22 5 -7 -1.09 1.53
-22 5 6 8.04 2.07
-22 -5 -6 9.13 2.13
22 5 -6 6.84 1.88
-22 5 5 6.79 2.11
-22 -5 -5 7.66 2.18
22 5 -5 6.92 1.89
-22 -5 -4 82.79 5.86
-22 5 4 76.76 5.16
22 5 -4 80.93 5.21
-22 -5 -3 17.9 2.98
-22 5 3 13.68 2.46
22 5 -3 12.79 2.38
-22 5 2 17.05 2.6
-22 -5 -2 15.9 2.86
22 5 -2 12.15 2.34
-22 -5 -1 29.71 3.52
-22 5 1 31.54 3.12
22 5 -1 20.85 2.98
-22 -5 0 143.87 7.37
-22 -5 1 30.2 3.44
-22 -5 2 15.28 2.44
-22 -5 3 15.09 2.28
22 -5 -3 17.16 2.26
22 -5 -4 91.75 4.81
22 -5 -5 13.91 2.36
22 -5 -10 8.92 1.53
22 -5 -11 4.29 1.07
-22 6 10 2.4 1.13
-22 6 9 -0.6 1.16
-22 -6 -9 0.49 0.84
22 6 -9 -1.85 1.31
-22 6 8 -0.12 1.19
-22 -6 -8 1.69 1.3
22 6 -8 -2.01 1.47
-22 6 7 -0.51 1.31
-22 -6 -7 -0.45 1.26
22 6 -7 -0.26 1.35
-22 6 6 1.76 1.49
-22 -6 -6 2.64 1.72
22 6 -6 2.43 1.6
-22 6 5 -0.17 1.31
-22 -6 -5 1.3 1.62
22 6 -5 -1.1 1.66
-22 6 4 -1.26 1.36
-22 -6 -4 0.4 1.47
22 6 -4 -1.14 1.56
-22 6 3 1.09 1.36
-22 -6 -3 0.67 1.64
-22 6 2 0.41 1.17
-22 -6 -2 -0.52 1.47
22 6 -2 -3.23 1.88
-22 -6 -1 0.81 1.71
-22 -6 0 0.16 1.5
-22 -6 1 -0.49 1.46
-22 -6 2 -1.28 1.45
-22 -6 3 1.87 1.21
22 -6 -4 2.79 1.48
22 -6 -5 5.14 1.79
22 -6 -6 9.67 1.97
22 -6 -9 3.17 1.24
22 -6 -10 2.24 0.99
-22 7 10 18.54 1.86
-22 7 9 10.66 1.65
-22 7 8 2.76 1.26
-22 -7 -8 2.91 1.15
-22 7 7 2.61 1.44
-22 -7 -7 2.72 1.38
-22 -7 -6 23.61 2.91
-22 7 6 23.16 2.99
22 7 -6 25.05 2.86
-22 -7 -5 23.51 2.96
-22 7 5 25.19 2.89
22 7 -5 19.51 2.6
-22 -7 -4 31.93 3.47
-22 7 4 31.61 3.32
-22 7 3 8.71 1.95
-22 -7 -3 9.1 2.26
-22 -7 -2 22.56 3.18
-22 7 2 21.38 2.52
-22 -7 -1 8.87 2.23
-22 -7 0 17.55 2.75
-22 -7 1 10.07 2.12
-22 -7 2 21.67 2.83
-22 -7 3 8.23 1.91
22 -7 -5 27.47 2.49
22 -7 -6 33.01 2.73
22 -7 -7 8.04 1.63
22 -7 -8 6.28 1.47
22 -7 -9 13.35 1.67
-22 8 9 -0.04 0.82
-22 8 8 0.2 1.05
-22 -8 -8 0.02 0.9
-22 8 7 0.51 1.17
-22 -8 -7 0.99 1.16
-22 8 6 1.58 1.28
-22 -8 -6 1.67 1.27
-22 8 5 0.09 1.09
-22 -8 -5 -0.25 1.3
-22 8 4 2.67 1.41
-22 -8 -4 -0.65 1.69
-22 8 3 0.33 1.21
-22 -8 -3 -1.12 1.59
-22 -8 -2 -0.2 1.42
-22 -8 -1 -0.32 1.46
-22 -8 0 -0.36 1.42
-22 -8 1 -0.18 1.23
-22 -8 2 0.63 1.32
-22 -8 3 0.98 1.21
-22 -8 4 0.2 1.19
22 -8 -7 3.07 1.18
22 -8 -8 2.02 0.98
-22 9 8 5.91 1.38
-22 -9 -7 2.99 1.2
-22 9 7 2.27 1.18
-22 9 6 2.71 1.3
-22 -9 -6 4.48 1.57
-22 9 5 11.26 1.96
-22 -9 -5 7.43 1.69
-22 9 4 7.15 1.68
-22 -9 -4 6.06 1.81
-22 9 3 3.81 1.36
-22 -9 -3 2.56 1.44
-22 -9 -2 15.42 2.46
-22 -9 -1 0.01 1.39
-22 -9 0 14.91 2.53
-22 -9 1 1.45 1.35
-22 -9 2 15.55 2.38
-22 -9 3 5.12 1.62
-22 -9 4 5.77 1.59
-22 10 7 0.37 0.9
-22 -10 -6 0.33 1.07
-22 10 6 0.48 0.95
-22 -10 -5 1.56 1.32
-22 10 5 1.56 1.06
-22 -10 -4 0.44 1.19
-22 10 4 -0.78 1.01
-22 -10 -3 0.62 1.28
-22 -10 -2 -0.4 1.32
-22 -10 -1 1.57 1.5
-22 -10 0 -0.17 1.21
-22 -10 1 -0.94 1.34
-22 -10 2 1.93 1.39
-22 -10 3 -1.26 1.16
-22 -10 4 0 0.98
-22 -11 -5 2.4 1.2
-22 11 5 0.98 0.8
-22 -11 -4 8.31 1.72
-22 -11 -3 0.78 1.11
-22 -11 -2 7.71 1.88
-22 -11 -1 1.85 1.32
-22 -11 0 9.93 2.06
-22 -11 1 1.52 1.28
-22 -11 2 4.78 1.41
-22 -11 3 1.49 1.07
-22 -12 -4 -0.17 0.87
-22 -12 -3 0.39 0.99
-22 -12 -2 1.32 1.08
-22 -12 -1 -0.47 1.03
-22 -12 0 0.72 1.13
-22 -12 1 -0.2 1.1
-22 -12 2 0.21 0.9
-22 -12 3 0.3 0.86
-22 -13 -2 1.04 0.87
-22 -13 -1 2.01 1.03
-22 -13 0 6.89 1.37
-22 -13 1 3.31 1.08
23 0 0 -0.62 1.66
23 0 1 0.16 1.53
23 0 -1 -1.31 1.77
-23 0 2 0.5 1.46
23 0 -2 0.07 1.32
-23 0 3 -0.78 1.66
23 0 -3 -0.38 1.49
-23 0 4 0.04 1.44
23 0 -4 0.18 1.34
-23 0 5 -2.09 1.53
23 0 -5 0.66 1.36
-23 0 6 -1.61 1.6
23 0 -6 2.23 1.59
-23 0 7 0.1 1.32
23 0 -7 0.87 1.51
-23 0 8 0.08 1.27
23 0 -8 1.21 1.33
23 0 -9 0.57 1.15
23 0 -10 -0.27 0.98
23 0 -11 -0.42 0.86
-23 -1 -10 1.2 0.82
23 1 -10 -1.36 1.16
-23 1 9 4.14 1.57
23 1 -9 3.95 1.49
-23 1 8 -0.38 1.24
23 1 -8 3.29 1.6
-23 1 7 1.22 1.56
23 1 -7 1.4 1.35
-23 1 6 -0.66 1.39
23 1 -6 1.88 1.55
-23 1 5 4.95 1.86
23 1 -5 4.65 1.76
-23 1 4 -0.45 1.47
23 1 -4 -1.16 1.53
-23 1 3 3.35 1.98
23 1 -3 3.06 1.72
-23 1 2 2.32 1.64
23 1 -2 1.98 1.68
-23 1 1 1.73 1.43
23 -1 1 -0.81 1.62
23 1 -1 -0.94 1.68
23 1 0 0.67 1.37
23 -1 0 0.69 1.58
23 -1 -1 -0.85 1.67
-23 -1 2 3.49 1.61
23 -1 -2 1.1 1.31
-23 -1 3 3.51 1.86
23 -1 -3 5.74 1.79
-23 -1 4 0.79 1.53
23 -1 -4 1.97 1.53
-23 -1 5 2.38 1.79
23 -1 -5 4.64 1.73
-23 -1 6 0.01 1.44
23 -1 -6 2.84 1.48
-23 -1 7 2.54 1.73
23 -1 -7 3.12 1.7
23 -1 -8 1.53 1.36
23 -1 -9 4.27 1.45
23 -1 -10 0.79 1.08
23 -1 -11 0.99 0.82
-23 2 10 0.99 1.05
-23 -2 -10 0.47 0.78
23 2 -10 -0.42 1.15
-23 2 9 3.27 1.53
-23 -2 -9 4.5 1.41
23 2 -9 4.58 1.52
-23 2 8 3.97 1.67
23 2 -8 3.45 1.5
-23 2 7 1.61 1.45
23 2 -7 1.08 1.28
-23 2 6 0.79 1.5
23 2 -6 3.29 1.49
-23 2 5 5.46 1.78
23 2 -5 7.06 1.97
-23 2 4 3.36 1.82
23 2 -4 3 1.74
-23 2 3 3.88 1.71
23 2 -3 4.16 1.7
-23 2 2 2.09 1.52
23 2 -2 -2.07 1.67
-23 2 1 15.42 2.56
23 2 -1 14.01 2.52
23 2 0 0.78 1.5
23 -2 0 0.13 1.66
-23 -2 1 12.68 2.67
23 -2 -1 9.36 2.38
-23 -2 2 1.39 1.46
23 -2 -2 0.97 1.23
23 -2 -3 3.27 1.75
23 -2 -4 5.06 1.86
23 -2 -5 7.25 2.14
23 -2 -6 4.07 1.73
23 -2 -7 4 1.65
23 -2 -8 3.79 1.55
23 -2 -9 4.64 1.53
23 -2 -10 2.04 1.12
23 -2 -11 1.49 0.96
-23 3 10 0.9 1
23 3 -10 -0.74 1.22
-23 -3 -9 11.66 1.81
-23 3 9 10.12 1.77
23 3 -9 12.93 2.01
-23 3 8 -0.54 1.25
-23 -3 -8 1 1.15
23 3 -8 -1.32 1.26
-23 3 7 3.63 1.59
23 3 -7 1.26 1.3
-23 3 6 5.21 1.74
23 3 -6 4.22 1.76
-23 3 5 5.1 1.98
23 3 -5 4.54 1.85
-23 3 4 2.36 1.41
23 3 -4 1.01 1.47
-23 3 3 6.23 1.82
23 3 -3 4.84 2.03
-23 3 2 2.08 1.43
23 3 -2 0.41 1.41
-23 3 1 9.1 2.42
23 3 -1 8.26 2.32
-23 -3 0 7.06 2.2
23 3 0 1.81 1.52
-23 -3 1 16.2 2.88
23 -3 -1 9.75 2.01
-23 -3 2 5.13 1.84
23 -3 -2 2.9 1.55
23 -3 -3 8.22 2.01
23 -3 -4 4.03 1.66
23 -3 -5 13.18 2.17
23 -3 -6 12.56 2.25
23 -3 -7 7.06 1.8
23 -3 -8 2.53 1.43
23 -3 -9 9.56 1.81
23 -3 -10 2.33 1.09
-23 4 10 3.41 1.11
23 4 -10 -0.47 1.08
-23 4 9 6.12 1.55
-23 -4 -9 3.2 1.12
23 4 -9 4.47 1.39
-23 4 8 3.96 1.7
-23 -4 -8 2.57 1.27
23 4 -8 3.78 1.46
-23 4 7 0.91 1.31
-23 -4 -7 1.86 1.33
23 4 -7 0.41 1.3
-23 4 6 7.4 1.99
-23 -4 -6 8.2 2.22
23 4 -6 4.92 1.73
-23 4 5 1.79 1.64
-23 -4 -5 2.83 1.89
23 4 -5 4.05 1.58
-23 4 4 3.39 1.64
-23 -4 -4 2.81 1.76
23 4 -4 0.39 1.36
-23 4 3 -0.27 1.24
-23 -4 -3 1.51 1.67
23 4 -3 -3.36 1.84
-23 4 2 0.4 1.13
-23 -4 -2 4.16 1.97
23 4 -2 1.22 1.43
-23 4 1 14.96 2.54
-23 -4 -1 10.16 2.71
23 4 -1 13.94 2.63
-23 -4 0 1.83 1.68
-23 -4 1 11.32 2.5
-23 -4 2 0.25 1.23
23 -4 -2 0.57 1.22
23 -4 -3 -0.67 1.11
23 -4 -4 3.27 1.61
23 -4 -5 4.59 1.73
23 -4 -6 11.6 2.11
23 -4 -7 2.22 1.48
23 -4 -8 5.72 1.56
23 -4 -9 5.57 1.46
23 -4 -10 2.75 1.05
-23 5 10 0.36 0.82
-23 5 9 6.51 1.48
-23 -5 -9 6.67 1.35
23 5 -9 6.14 1.54
-23 5 8 1.08 1.15
-23 -5 -8 1.62 1.06
23 5 -8 0.53 1.25
-23 5 7 -1.93 1.37
-23 -5 -7 0.59 1.24
23 5 -7 -0.41 1.25
-23 5 6 4.08 1.65
-23 -5 -6 9.69 2.28
23 5 -6 8.15 1.97
-23 5 5 -1.26 1.32
-23 -5 -5 1.49 1.55
23 5 -5 -0.73 1.55
-23 5 4 6.33 1.92
23 5 -4 10.24 2.23
-23 5 3 5.72 1.79
-23 -5 -3 7.59 2.22
23 5 -3 2.81 1.74
-23 5 2 -0.02 1.16
-23 -5 -2 3.09 1.82
23 5 -2 -2.24 1.85
-23 -5 -1 7.69 2.27
-23 -5 0 1.72 1.48
-23 -5 1 7.81 1.95
-23 -5 2 0.56 1.27
-23 -5 3 4.31 1.67
23 -5 -3 7.97 1.71
23 -5 -4 12.91 1.97
23 -5 -5 3.58 1.5
23 -5 -6 14.09 2.14
23 -5 -7 0.51 1.21
23 -5 -8 2.56 1.2
23 -5 -9 8.8 1.44
23 -5 -10 0.47 0.76
-23 6 9 4.1 1.24
-23 6 8 1.1 1.02
-23 -6 -8 1.77 1.02
-23 6 7 6.98 1.83
-23 -6 -7 4.79 1.49
23 6 -7 4.6 1.55
-23 6 6 0.53 1.19
-23 -6 -6 2.85 1.37
23 6 -6 1.9 1.43
-23 6 5 9.83 2.11
-23 -6 -5 8.98 1.98
23 6 -5 3.52 1.61
-23 6 4 4.14 1.63
-23 -6 -4 4.47 1.89
23 6 -4 3.54 1.6
-23 6 3 7.47 1.95
-23 -6 -3 6.13 2.07
-23 6 2 1.21 1.21
-23 -6 -2 4.73 2.04
-23 -6 -1 0.65 1.41
-23 -6 0 6.9 2.03
-23 -6 1 1.77 1.52
-23 -6 2 2.25 1.49
-23 -6 3 9.24 1.91
23 -6 -4 5.32 1.38
23 -6 -5 9.18 1.73
23 -6 -6 5.68 1.49
23 -6 -7 8.62 1.64
23 -6 -8 4.68 1.23
23 -6 -9 3.41 1.02
-23 7 9 2.03 0.95
-23 7 8 0.11 0.96
-23 -7 -8 1.57 0.92
-23 7 7 1.89 1.24
-23 -7 -7 0.44 1
-23 7 6 2.2 1.39
-23 -7 -6 3.46 1.69
-23 7 5 0.95 1.28
-23 -7 -5 2.01 1.32
-23 7 4 3.34 1.49
-23 -7 -4 4.85 1.87
-23 7 3 3.46 1.53
-23 -7 -3 4.46 1.81
-23 -7 -2 1.5 1.41
-23 -7 -1 -0.35 1.5
-23 -7 0 -0.82 1.59
-23 -7 1 0.83 1.19
-23 -7 2 3.69 1.53
-23 -7 3 4.03 1.69
23 -7 -6 7.16 1.33
23 -7 -7 2.1 0.99
23 -7 -8 1.86 0.91
-23 8 8 3.11 1.02
-23 8 7 1.19 1.05
-23 -8 -7 1.61 1.01
-23 8 6 2.67 1.25
-23 -8 -6 1.34 1.1
-23 8 5 1.58 1.15
-23 -8 -5 -0.44 1.05
-23 8 4 -0.67 1.07
-23 -8 -4 -0.69 1.25
-23 8 3 6.31 1.51
-23 -8 -3 4.11 1.52
-23 -8 -2 2.03 1.46
-23 -8 -1 2.01 1.29
-23 -8 0 1.52 1.21
-23 -8 1 2.76 1.41
-23 -8 2 1.67 1.26
-23 -8 3 7.04 1.67
-23 9 7 -0.19 0.74
-23 -9 -6 6.98 1.65
-23 9 6 5.9 1.32
-23 9 5 2.09 1.05
-23 -9 -5 5.14 1.7
-23 9 4 1.69 1.02
-23 -9 -4 0.98 1.36
-23 -9 -3 0.2 1.14
-23 -9 -2 1.71 1.2
-23 -9 -1 1.65 1.46
-23 -9 0 0.97 1.38
-23 -9 1 1.18 1.3
-23 -9 2 -0.44 1.12
-23 -9 3 0.85 1.05
-23 -10 -6 3.59 1.14
-23 -10 -5 3.17 1.18
-23 -10 -4 -0.37 0.99
-23 -10 -3 1.63 1.18
-23 -10 -2 1.02 1.15
-23 -10 -1 1.73 1.29
-23 -10 0 -0.95 1.11
-23 -10 1 0.02 1.1
-23 -10 2 1.45 1.06
-23 -10 3 0.76 0.91
-23 -11 -4 0.7 0.87
-23 -11 -3 0.99 1.01
-23 -11 -2 2.21 1.21
-23 -11 -1 0.61 1.07
-23 -11 0 -1.48 1
-23 -11 1 -0.63 1.01
-23 -11 2 1.6 1.12
-23 -12 -2 -0.84 0.94
-23 -12 -1 0.82 0.82
-23 -12 0 0.26 0.88
24 0 0 82.39 4.98
24 0 -1 35.02 3.22
24 0 -2 16.16 2.36
24 0 -3 7.04 1.87
-24 0 4 22.05 3.01
24 0 -4 20.34 2.71
-24 0 5 7.8 2.06
24 0 -5 10.07 1.92
-24 0 6 47.36 4.03
24 0 -6 53.47 3.7
24 0 -7 78.94 4.38
24 0 -8 54.12 3.47
24 0 -9 3.04 1.18
24 0 -10 12.81 1.55
24 1 -10 -0.12 0.92
-24 -1 -9 0.8 0.94
24 1 -9 0.14 0.98
-24 1 8 -0.3 1.14
24 1 -8 0.46 1.2
-24 1 7 2.95 1.57
24 1 -7 -0.03 1.17
-24 1 6 -1.89 1.47
24 1 -6 -0.27 1.21
-24 1 5 -0.25 1.37
24 1 -5 -1.49 1.58
-24 1 4 -1.25 1.51
24 1 -4 -1.13 1.38
-24 1 3 0.48 1.34
24 1 -3 -1.59 1.58
-24 1 2 -0.56 1.39
24 1 -2 -3.01 1.98
24 1 -1 -3.83 1.69
24 1 0 -3.03 1.85
24 -1 0 -1.55 1.45
-24 -1 1 2.35 1.36
24 -1 -1 -1.09 1.57
24 -1 -2 -1.53 1.5
24 -1 -3 -0.3 1.35
24 -1 -4 -0.88 1.41
24 -1 -5 -0.08 1.16
24 -1 -6 1.86 1.46
24 -1 -7 3.89 1.52
24 -1 -8 0.71 1.15
24 -1 -9 0.06 0.92
24 -1 -10 1.05 0.81
-24 -2 -9 9.89 1.49
24 2 -9 12.88 1.76
-24 -2 -8 18.13 2.16
-24 2 8 17.84 2.43
24 2 -8 18.3 2.17
-24 2 7 22.44 2.58
24 2 -7 21.87 2.49
-24 2 6 45.79 3.69
24 2 -6 39.37 3.26
-24 2 5 -0.12 1.4
24 2 -5 -2.92 1.68
-24 2 4 15.79 2.51
24 2 -4 11.95 2.18
-24 2 3 4.2 1.65
24 2 -3 2.3 1.51
-24 2 2 17.55 2.69
24 2 -2 14.96 2.26
24 2 -1 17.3 2.51
-24 -2 0 33.59 3.55
24 -2 0 30.32 2.74
-24 -2 1 20.04 2.68
24 -2 -1 16.34 2.1
-24 -2 2 20.25 2.45
24 -2 -2 17.05 2.16
24 -2 -3 1.81 1.16
24 -2 -4 13.83 2.09
24 -2 -5 0.22 1.13
24 -2 -6 47.27 3.41
24 -2 -7 24.86 2.52
24 -2 -8 20.7 2.19
24 -2 -9 13.82 1.75
24 -2 -10 6.6 1.2
-24 3 9 -0.69 0.94
-24 -3 -9 1.1 0.77
24 3 -9 -1.51 1.23
-24 3 8 -0.55 1.02
-24 -3 -8 0.33 1
24 3 -8 -1.81 1.3
-24 3 7 -0.45 1.13
-24 -3 -7 -0.39 1.15
24 3 -7 -1.43 1.58
-24 3 6 -0.84 1.25
-24 -3 -6 0.71 1.33
24 3 -6 -1.56 1.49
-24 3 5 -0.32 1.37
-24 -3 -5 0.11 1.41
24 3 -5 -1.98 1.72
-24 3 4 -0.82 1.47
-24 -3 -4 0 1.32
24 3 -4 -2.22 1.61
-24 3 3 -0.75 1.28
-24 -3 -3 -0.1 1.51
24 3 -3 -1.85 1.66
-24 3 2 -1.08 1.14
-24 -3 -2 -0.93 1.37
24 3 -2 -2.07 1.76
-24 3 1 0.25 1.21
-24 -3 -1 -1.51 1.35
24 3 -1 -1.85 1.83
-24 -3 0 1.55 1.64
-24 -3 1 0.44 1.23
-24 -3 2 -2.61 1.33
24 -3 -2 -3.08 1.48
24 -3 -3 -1.24 1.32
24 -3 -4 0.78 1.15
24 -3 -5 -0.06 1.09
24 -3 -6 1.59 1.27
24 -3 -7 1.14 1.17
24 -3 -8 0.76 0.99
24 -3 -9 0.82 0.95
-24 4 9 4.82 1.19
24 4 -9 2.85 1.06
-24 4 8 9.68 1.67
-24 -4 -8 8.43 1.53
24 4 -8 8.76 1.6
-24 4 7 2.13 1.3
-24 -4 -7 0.63 1.1
24 4 -7 -1.05 1.31
-24 -4 -6 18.41 2.45
-24 4 6 16.93 2.4
24 4 -6 16.65 2.25
-24 4 5 2.11 1.18
-24 -4 -5 3.6 1.56
24 4 -5 1 1.4
-24 -4 -4 16.61 2.61
-24 4 4 13.21 2.14
24 4 -4 16.53 2.35
-24 4 3 7.82 1.83
-24 -4 -3 8.39 2.1
24 4 -3 5.8 1.66
-24 -4 -2 49.45 4.17
-24 4 2 46.37 3.54
24 4 -2 43.12 3.75
-24 -4 -1 3.41 1.56
-24 -4 0 7.24 1.95
-24 -4 1 3.59 1.56
-24 -4 2 52.4 3.78
24 -4 -3 6.07 1.41
24 -4 -4 17.88 2.12
24 -4 -5 4.61 1.38
24 -4 -6 21.1 2.19
24 -4 -7 1.92 1.15
24 -4 -8 11.37 1.59
24 -4 -9 4.28 1.05
-24 5 9 0.39 0.82
-24 5 8 0.05 0.92
-24 -5 -8 -0.01 0.84
-24 5 7 -0.49 1.1
-24 -5 -7 0.72 0.95
24 5 -7 -1.06 1.32
-24 5 6 1.1 1.13
-24 -5 -6 0.24 1.07
-24 5 5 -2.69 1.33
-24 -5 -5 0.21 1.25
24 5 -5 -2.26 1.59
-24 5 4 -1.06 1.31
-24 -5 -4 0.69 1.3
24 5 -4 -2.85 1.66
-24 5 3 0.32 1.19
-24 -5 -3 1.79 1.63
-24 5 2 0.51 1.12
-24 -5 -2 -0.37 1.29
-24 -5 -1 -0.87 1.3
-24 -5 0 1.13 1.31
-24 -5 1 -0.42 1.32
-24 -5 2 -2.38 1.39
24 -5 -4 -0.47 0.95
24 -5 -5 1.19 1.02
24 -5 -6 -0.5 0.95
24 -5 -7 0.48 0.98
24 -5 -8 0.71 0.81
-24 6 8 -1.02 0.94
-24 -6 -8 -0.17 0.73
-24 6 7 8.85 1.55
-24 -6 -7 9.72 1.62
-24 -6 -6 21.2 2.5
-24 6 6 20.51 2.28
-24 -6 -5 18.19 2.43
-24 6 5 14.39 2.04
-24 6 4 5.54 1.5
-24 -6 -4 4.33 1.72
-24 6 3 7.55 1.56
-24 -6 -3 9.41 2.08
-24 -6 -2 26.15 3.07
-24 -6 -1 -1.02 1.53
-24 -6 0 31.09 3.14
-24 -6 1 -0.71 1.34
-24 -6 2 23.75 2.61
24 -6 -5 17.15 1.73
24 -6 -6 21.57 1.86
24 -6 -7 9.82 1.35
-24 7 7 0.39 0.8
-24 -7 -7 0.83 0.84
-24 7 6 1.13 0.97
-24 -7 -6 0.47 1.03
-24 7 5 0.56 0.97
-24 -7 -5 0 1.04
-24 7 4 1.34 1.12
-24 -7 -4 -0.39 1.24
-24 7 3 -0.38 0.96
-24 -7 -3 0.59 1.15
-24 -7 -2 0.03 1.27
-24 -7 -1 -0.95 1.49
-24 -7 0 0.8 1.18
-24 -7 1 1.45 1.35
-24 -7 2 1.2 1.12
-24 -7 3 0.27 1.04
-24 -8 -6 13.84 1.78
-24 8 6 12.78 1.64
-24 -8 -5 16.71 2
-24 8 5 17.67 1.86
-24 8 4 0.41 0.94
-24 -8 -4 0.3 1.05
-24 -8 -3 1.42 1.2
-24 -8 -2 10.29 1.88
-24 -8 -1 -0.11 1.14
-24 -8 0 4.77 1.59
-24 -8 1 0.13 1.14
-24 -8 2 10.71 1.89
-24 -8 3 1.74 1.07
-24 -9 -5 2.28 1.16
-24 -9 -4 1.09 1.15
-24 -9 -3 0.79 1.14
-24 -9 -2 1.34 1.3
-24 -9 -1 0.98 1.17
-24 -9 0 0.21 1.11
-24 -9 1 -0.82 1.07
-24 -9 2 1.57 1.16
-24 -10 -4 1.36 0.99
-24 -10 -3 -0.07 0.88
-24 -10 -2 11.7 1.83
-24 -10 -1 -1.15 1.07
-24 -10 0 -0.02 0.95
-24 -10 1 0.48 0.99
-24 -10 2 10.38 1.6
-24 -11 -2 0.7 0.89
-24 -11 -1 -0.34 0.8
-24 -11 0 -0.48 0.92
-25 0 1 0.34 1.18
25 0 -1 -1.91 1.51
25 0 -2 -3.53 1.62
25 0 -3 -3.74 1.57
25 0 -4 -1.22 1.45
25 0 -5 -2.61 1.47
25 0 -6 -1.29 1.23
25 0 -7 -1.81 1.22
25 0 -8 -0.87 1.08
25 0 -9 -0.1 0.87
25 1 -9 -1.82 1.12
-25 -1 -8 0.31 0.77
25 1 -8 -0.38 1
-25 -1 -7 1.03 1.09
25 1 -7 -1.74 1.34
25 1 -6 -0.9 1.31
25 1 -5 -2.16 1.53
25 1 -4 -3.68 1.6
25 1 -3 -3 1.65
25 1 -2 0.42 1.24
-25 1 1 1.34 1.3
25 1 -1 -1.39 1.61
-25 -1 0 2.56 1.46
-25 -1 1 0.28 1.14
25 -1 -1 -0.93 1.36
25 -1 -2 -3.11 1.57
25 -1 -3 -3.03 1.42
25 -1 -4 -2.28 1.4
25 -1 -5 -2.24 1.4
25 -1 -6 -0.98 1.15
25 -1 -7 -1.71 1.15
25 -1 -8 0.52 0.91
25 -1 -9 -0.54 0.86
-25 -2 -8 1.81 1
25 2 -8 0.72 0.99
-25 -2 -7 1.62 1.07
25 2 -7 -1.63 1.3
-25 2 6 -1.67 1.31
-25 -2 -6 1.03 1.35
25 2 -6 -2.15 1.54
-25 2 5 -0.41 1.24
-25 -2 -5 0.93 1.39
25 2 -5 -3.48 1.72
-25 2 4 -0.48 1.3
-25 -2 -4 0.53 1.27
-25 -2 -3 4.02 1.81
25 2 -3 -1.18 1.48
-25 -2 -2 2.73 1.61
25 2 -2 -1.94 1.63
-25 -2 -1 3.41 1.55
-25 -2 0 1.41 1.37
-25 -2 1 3.35 1.46
25 -2 -1 0.53 1.24
25 -2 -2 -2.86 1.54
25 -2 -3 0.18 1.27
25 -2 -4 -2.17 1.44
25 -2 -5 -1.79 1.29
25 -2 -6 -0.43 1.03
25 -2 -7 -0.38 1.06
25 -2 -8 0.71 0.9
25 -2 -9 -0.8 0.87
-25 -3 -8 -0.03 0.76
25 3 -8 -1.53 1.25
-25 3 7 0.65 1.08
-25 -3 -7 0.15 0.96
25 3 -7 -0.35 1.16
-25 3 6 0.58 1.14
-25 -3 -6 0.23 1.07
25 3 -6 -1.22 1.49
-25 3 5 0.68 1.18
-25 -3 -5 0.55 1.06
25 3 -5 -0.1 1.45
-25 3 4 0.41 1.15
-25 -3 -4 2.06 1.58
25 3 -4 -1.16 1.53
-25 3 3 1.64 1.29
-25 -3 -3 2.59 1.6
25 3 -3 -0.17 1.42
-25 -3 -2 3.75 1.74
-25 -3 -1 0.2 1.33
-25 -3 0 4.64 1.56
-25 -3 1 0.39 1.13
-25 -3 2 2.63 1.2
25 -3 -2 1.49 1.08
25 -3 -3 -0.52 1.09
25 -3 -4 -0.23 1.12
25 -3 -5 0.41 1.07
25 -3 -6 -0.98 1.08
25 -3 -7 0 0.96
25 -3 -8 0.86 0.79
-25 4 8 -0.63 0.93
-25 -4 -8 0.29 0.78
-25 4 7 0.68 0.95
-25 -4 -7 0.78 0.99
25 4 -7 0.26 1.03
-25 4 6 -0.71 1.04
-25 -4 -6 0.67 1.07
25 4 -6 -0.47 1.27
-25 4 5 2.4 1.31
-25 -4 -5 2.06 1.43
25 4 -5 -0.72 1.38
-25 4 4 1.21 1.27
-25 -4 -4 1.6 1.43
-25 4 3 5.4 1.49
-25 -4 -3 9.1 2.2
-25 -4 -2 2.5 1.53
-25 -4 -1 8.25 2
-25 -4 0 1.18 1.26
-25 -4 1 4.37 1.56
-25 -4 2 1.25 1.3
25 -4 -3 4.09 1.18
25 -4 -4 -0.5 1.08
25 -4 -5 1.12 0.99
25 -4 -6 -0.05 0.86
25 -4 -7 0.59 0.83
25 -4 -8 -1.04 0.8
-25 5 7 1.33 0.97
-25 -5 -7 0.72 0.88
-25 5 6 0.37 0.94
-25 -5 -6 0.62 0.98
-25 5 5 0.64 0.93
-25 -5 -5 0.68 1.16
-25 5 4 6.66 1.53
-25 -5 -4 5.65 1.59
-25 5 3 4.78 1.36
-25 -5 -3 3.65 1.48
-25 -5 -2 2.22 1.38
-25 -5 -1 0.75 1.22
-25 -5 0 3.86 1.44
-25 -5 1 1.62 1.09
-25 -5 2 2.44 1.13
25 -5 -5 0.49 0.81
25 -5 -6 0.19 0.77
-25 6 7 1.05 0.74
-25 -6 -7 2.79 1.03
-25 6 6 -0.19 0.87
-25 -6 -6 0.28 0.96
-25 6 5 -0.07 0.95
-25 -6 -5 0.88 1.09
-25 6 4 1.26 0.98
-25 -6 -4 1.69 1.28
-25 6 3 5.53 1.29
-25 -6 -3 6.83 1.85
-25 -6 -2 -0.26 1.12
-25 -6 -1 6.67 1.9
-25 -6 0 -0.9 1.27
-25 -6 1 5.68 1.67
-25 -6 2 0.91 1.1
-25 -7 -6 0.2 0.81
-25 7 5 1.27 0.8
-25 -7 -5 0.49 0.94
-25 7 4 0.65 0.81
-25 -7 -4 0.23 1.04
-25 -7 -3 2.06 1.14
-25 -7 -2 -0.76 1.16
-25 -7 -1 -1.38 1.28
-25 -7 0 9.7 1.85
-25 -7 1 1.93 1.22
-25 -7 2 -0.42 0.89
-25 -8 -5 3.32 1.12
-25 -8 -4 0.7 1.07
-25 -8 -3 1.16 1.14
-25 -8 -2 0.04 0.97
-25 -8 -1 1.22 1.21
-25 -8 0 0.09 1.06
-25 -8 1 2.64 1.27
-25 -8 2 0.32 0.88
-25 -9 -4 1.36 0.9
-25 -9 -3 0.42 0.83
-25 -9 -2 2.37 1.14
-25 -9 -1 -0.04 0.91
-25 -9 0 1.51 0.92
-25 -9 1 0.74 0.87
-26 0 0 1.16 1.27
-26 0 -1 0.43 1.32
26 0 -2 -1.04 1.31
26 0 -3 -1.83 1.3
26 0 -4 -2.17 1.29
26 0 -5 -2.49 1.33
26 0 -6 -3.59 1.22
-26 0 -7 -0.12 0.83
26 0 -7 -1.33 1.1
-26 -1 -7 2.98 1.11
26 1 -7 1.93 1.01
-26 -1 -6 0.05 0.92
26 1 -6 -0.5 1.12
-26 -1 -5 38.22 3.14
26 1 -5 35.73 2.81
-26 -1 -4 4.09 1.58
26 1 -4 0.56 1.26
-26 -1 -3 12.3 2.07
26 1 -3 10.02 1.74
-26 -1 -2 20.07 2.57
-26 -1 -1 50.84 3.67
-26 1 0 11.45 1.92
-26 -1 0 9.76 1.82
-26 -1 1 49.63 3.24
26 -1 -2 16.67 2.03
26 -1 -3 8.42 1.6
26 -1 -4 -1.07 1.21
26 -1 -5 39.34 2.76
26 -1 -6 -2.35 1.19
26 -1 -7 0.87 0.86
-26 -2 -7 0.3 0.85
26 2 -7 -1.91 1.12
-26 -2 -6 0.95 1.04
26 2 -6 -1.38 1.18
-26 -2 -5 1.56 1.19
26 2 -5 -0.97 1.19
-26 -2 -4 1.45 1.17
26 2 -4 -1.32 1.37
-26 -2 -3 0.54 1.23
26 2 -3 -2.39 1.49
-26 -2 -2 -0.04 1.13
-26 -2 -1 0 1.06
-26 -2 0 -0.15 1.06
-26 2 0 1.76 1.25
-26 -2 1 1.02 0.97
26 -2 -2 -0.91 1.16
26 -2 -3 -0.61 1.11
26 -2 -4 -2.08 1.26
26 -2 -5 -0.35 1.01
26 -2 -6 -2.36 1.11
26 -2 -7 -1.85 1
-26 -3 -7 11.25 1.46
-26 -3 -6 4.32 1.27
26 3 -6 3.84 1.14
-26 -3 -5 23.04 2.38
26 3 -5 24.24 2.34
-26 -3 -4 5.61 1.61
-26 -3 -3 5.67 1.62
-26 -3 -2 -0.35 1.14
-26 -3 -1 48.05 3.57
-26 -3 0 1.3 1.06
-26 -3 1 47.91 3.21
26 -3 -3 2.43 0.92
26 -3 -4 1.38 0.92
26 -3 -5 24.01 1.99
26 -3 -6 2.64 0.84
-26 -4 -6 -0.37 0.86
-26 -4 -5 0.02 0.88
-26 -4 -4 0.61 1.11
-26 -4 -3 -0.18 1.06
-26 -4 -2 -0.17 1.15
-26 -4 -1 0.88 1.04
-26 -4 0 -0.49 1.14
-26 -4 1 -0.09 0.96
26 -4 -5 -1.94 0.99
-26 -5 -6 10.14 1.5
-26 -5 -5 9.4 1.58
-26 -5 -4 5.13 1.47
-26 -5 -3 3.82 1.18
-26 -5 -2 4.3 1.32
-26 -5 -1 34.59 2.93
-26 -5 0 -0.78 1.07
-26 -5 1 35.22 2.76
-26 -6 -5 -0.72 0.87
-26 -6 -4 -0.76 0.94
-26 -6 -3 -1.41 1.11
-26 -6 -2 -0.15 1.1
-26 -6 -1 -0.74 1.03
-26 -6 0 2.31 1.14
-26 -6 1 1.18 1.04
-26 -7 -4 2.81 1
-26 -7 -3 4 1.17
-26 -7 -2 0.91 1.03
-26 -7 -1 27.21 2.43
-26 -7 0 1.31 1.01
-26 -7 1 25.76 2.19
-26 -8 -3 0.8 0.85
-26 -8 -2 0.14 0.79
-26 -8 -1 0.38 0.82
-27 0 0 0.3 0.85
-27 0 -1 0.97 0.96
-27 0 -2 0.04 1.06
-27 0 -3 1.78 1.11
-27 0 -4 1.45 1.04
-27 0 -5 0.27 0.91
27 0 -5 -2.28 1.12
-27 0 -6 0.33 0.81
27 0 -6 -1.73 0.99
-27 -1 -6 2.95 1.01
-27 -1 -5 1.33 0.93
-27 -1 -4 0.27 0.94
-27 -1 -3 0.69 0.98
-27 -1 -2 1.01 1.08
-27 -1 -1 1.3 1.04
-27 -1 0 -0.07 0.84
-27 1 -1 0.23 0.97
-27 1 -2 0.9 1.04
-27 1 -3 0.97 1
-27 1 -4 1.49 1.07
-27 1 -5 0.26 0.99
27 -1 -5 -1.97 1.02
-27 1 -6 2.01 0.99
-27 -2 -6 0.55 0.75
-27 -2 -5 0.96 0.93
-27 -2 -4 0.01 0.85
-27 -2 -3 1.58 1.2
-27 -2 -2 3.21 1.27
-27 -2 -1 1.4 1.05
-27 -2 0 -0.6 0.88
-27 2 -1 0.22 0.9
-27 2 -2 4.53 1.35
-27 2 -6 1.12 0.88
-27 -3 -5 -0.87 0.78
-27 -3 -4 1.13 0.99
-27 -3 -3 1.37 1.07
-27 -3 -2 1.7 1.17
-27 -3 -1 0.67 0.87
-27 -3 0 1.17 0.89
-27 3 -1 2.89 1.13
-27 -4 -5 1.72 0.92
-27 -4 -4 -0.01 0.79
-27 -4 -3 -0.54 0.82
-27 -4 -2 2.43 1.03
-27 -4 -1 -0.44 0.93
-27 -4 0 -0.94 0.98
-27 -5 -4 -0.99 0.88
-27 -5 -3 -0.05 0.79
-27 -5 -2 -0.48 0.91
-27 -5 -1 1.28 0.83
-27 -5 0 1.53 0.94
-27 -6 -3 0.08 0.73
-27 -6 -2 1.07 0.92
-27 -6 -1 0.28 0.81
-28 0 -3 5.48 1.13
-28 -1 -3 0 0.75
-28 -1 -2 -1.36 0.81

_iucr_refine_instructions_details 
;

    exp_1087.res created by SHELXL-2014/7

TITL exp_1087_a.res in Pna2(1)
REM Old TITL exp_1087 in Pca21 #29
REM SHELXT solution in Pna2(1)
REM R1 0.302, Rweak 0.200, Alpha 0.013, Orientation as input
REM Flack x = 0.327 ( 0.140 ) from Parsons' quotients
REM Formula found by SHELXT: C51 N11 O7
CELL 1.54184 23.0581 16.6608 15.1185 90 90 90
ZERR 16 0.0013 0.0012 0.001 0 0 0
LATT -1
SYMM -X,-Y,0.5+Z
SYMM 0.5+X,0.5-Y,+Z
SYMM 0.5-X,0.5+Y,0.5+Z
SFAC C H N O
UNIT 224 352 32 16
 
L.S. 50
PLAN  2
TEMP 22
BOND
MORE -1
BOND $H
CONF
list 4
fmap 2 53
acta
REM <olex2.extras>
REM <HklSrc "%.\\exp_1087.hkl">
REM </olex2.extras>
 
WGHT    0.200000
FVAR       0.47314
PART 1
O1A   4    0.720697    0.195009    0.059924    11.00000    0.08596    0.05693 =
         0.05802    0.00881    0.02135    0.01327
N1A   3    0.672970    0.262588    0.167445    11.00000    0.05026    0.05466 =
         0.05093    0.00305    0.01338    0.00645
AFIX  43
H15A  2    0.651230    0.260610    0.213615    11.00000   -1.20000
AFIX   0
N2A   3    0.685907    0.123894    0.175241    11.00000    0.09797    0.06528 =
         0.04966    0.01897    0.02402    0.03015
C1A   1    0.758384    0.438772    0.095174    11.00000    0.10437    0.08650 =
         0.12588   -0.04400    0.04121   -0.04144
AFIX  43
H1A   2    0.796462    0.457170    0.095694    11.00000   -1.20000
AFIX   0
C2A   1    0.745812    0.365182    0.132127    11.00000    0.06725    0.07739 =
         0.07578   -0.01781    0.01301   -0.01176
C3A   1    0.687919    0.339657    0.127891    11.00000    0.04573    0.05439 =
         0.06034   -0.00632    0.01172   -0.00368
C4A   1    0.645043    0.386151    0.097776    11.00000    0.08044    0.05005 =
         0.07578    0.00050    0.00921    0.01686
AFIX  43
H4A   2    0.606608    0.369738    0.102309    11.00000   -1.20000
AFIX   0
C5A   1    0.659131    0.460313    0.059131    11.00000    0.14774    0.04991 =
         0.14101    0.01325    0.06190    0.01798
AFIX  43
H5A   2    0.630427    0.492552    0.034528    11.00000   -1.20000
AFIX   0
C6A   1    0.716871    0.484594    0.058381    11.00000    0.18744    0.05182 =
         0.16681   -0.02312    0.09511   -0.02651
AFIX  43
H6A   2    0.726879    0.533126    0.032102    11.00000   -1.20000
AFIX   0
C7A   1    0.792597    0.310747    0.175362    11.00000    0.05450    0.21750 =
         0.08950   -0.03860   -0.01100   -0.00014
AFIX 137
H7AA  2    0.775378    0.280284    0.222430    11.00000   -1.50000
H7AB  2    0.823243    0.343527    0.198651    11.00000   -1.50000
H7AC  2    0.808079    0.274792    0.131721    11.00000   -1.50000
AFIX   0
C8A   1    0.694041    0.192756    0.130090    11.00000    0.05620    0.05440 =
         0.05354    0.00412    0.01215    0.02146
C9A   1    0.700587    0.046357    0.129958    11.00000    0.12245    0.06361 =
         0.10648    0.02058    0.04294    0.02592
AFIX  13
H9A   2    0.688772    0.003517    0.170556    11.00000   -1.20000
AFIX   0
C10A  1    0.667861    0.034113    0.049632    11.00000    0.12316    0.07434 =
         0.12139   -0.02247    0.01840    0.00971
AFIX 137
H10A  2    0.627291    0.031020    0.063481    11.00000   -1.50000
H10B  2    0.680008   -0.014985    0.022038    11.00000   -1.50000
H10C  2    0.674532    0.078163    0.009984    11.00000   -1.50000
AFIX   0
C11A  1    0.763495    0.036984    0.117249    11.00000    0.13744    0.10622 =
         0.10536    0.02591    0.03692    0.07033
AFIX 137
H11A  2    0.776626    0.074147    0.073047    11.00000   -1.50000
H11B  2    0.771750   -0.016841    0.098402    11.00000   -1.50000
H11C  2    0.783150    0.047531    0.172006    11.00000   -1.50000
AFIX   0
C12A  1    0.666183    0.121450    0.267788    11.00000    0.10188    0.11051 =
         0.07211    0.02590    0.01702    0.03623
AFIX  13
H12A  2    0.661028    0.177041    0.287460    11.00000   -1.20000
AFIX   0
C13A  1    0.607311    0.080020    0.274352    11.00000    0.11049    0.12893 =
         0.10525    0.03730    0.02356    0.01112
AFIX 137
H13A  2    0.577103    0.119666    0.273532    11.00000   -1.50000
H13B  2    0.605301    0.050094    0.328527    11.00000   -1.50000
H13C  2    0.602495    0.044240    0.225124    11.00000   -1.50000
AFIX   0
C14A  1    0.712078    0.083515    0.326616    11.00000    0.13567    0.16084 =
         0.07779    0.05199   -0.02890    0.00861
AFIX 137
H14A  2    0.705697    0.026651    0.329840    11.00000   -1.50000
H14B  2    0.709703    0.106207    0.384871    11.00000   -1.50000
H14C  2    0.749822    0.093729    0.302293    11.00000   -1.50000
AFIX   0
 
PART 0
PART 2
O1B   4    0.560212    0.279629    0.248130    11.00000    0.04880    0.10092 =
         0.04860   -0.01185    0.00399   -0.00576
N1B   3    0.563063    0.289300    0.397463    11.00000    0.04436    0.12640 =
         0.04721   -0.00664   -0.00457   -0.00887
AFIX  43
H15B  2    0.544898    0.281421    0.446379    11.00000   -1.20000
AFIX   0
N2B   3    0.476446    0.264925    0.322854    11.00000    0.03721    0.06864 =
         0.05368    0.00046   -0.00592   -0.00594
C1B   1    0.698685    0.404144    0.367425    11.00000    0.08323    0.18779 =
         0.11490   -0.06589    0.01745   -0.05847
AFIX  43
H1B   2    0.713244    0.449560    0.339389    11.00000   -1.20000
AFIX   0
C2B   1    0.639046    0.386892    0.361400    11.00000    0.05976    0.14390 =
         0.09959   -0.07196    0.01904   -0.03725
C3B   1    0.621953    0.313529    0.399405    11.00000    0.05018    0.15303 =
         0.04721   -0.04540   -0.01137   -0.01191
C4B   1    0.660666    0.261668    0.441556    11.00000    0.05943    0.15577 =
         0.06732   -0.02466   -0.01161    0.00014
AFIX  43
H4B   2    0.646749    0.214278    0.466175    11.00000   -1.20000
AFIX   0
C5B   1    0.718713    0.278863    0.447569    11.00000    0.07223    0.20825 =
         0.10234   -0.03235   -0.02345    0.01470
AFIX  43
H5B   2    0.745065    0.242887    0.471996    11.00000   -1.20000
AFIX   0
C6B   1    0.736219    0.354840    0.414299    11.00000    0.06853    0.23229 =
         0.12361   -0.08806   -0.01069   -0.02212
AFIX  43
H6B   2    0.774021    0.372079    0.424245    11.00000   -1.20000
AFIX   0
C7B   1    0.598757    0.443334    0.321842    11.00000    0.12156    0.10143 =
         0.10242   -0.02354    0.01321   -0.02231
AFIX 137
H7BA  2    0.593600    0.430484    0.260444    11.00000   -1.50000
H7BB  2    0.613917    0.496779    0.327185    11.00000   -1.50000
H7BC  2    0.562095    0.440086    0.351720    11.00000   -1.50000
AFIX   0
C8B   1    0.534759    0.278287    0.319223    11.00000    0.04369    0.06487 =
         0.05213   -0.00725   -0.00105    0.00140
C9B   1    0.443527    0.253033    0.238938    11.00000    0.04963    0.06256 =
         0.06394    0.00206   -0.01857   -0.00562
AFIX  13
H9B   2    0.402954    0.244679    0.255909    11.00000   -1.20000
AFIX   0
C10B  1    0.444523    0.327071    0.180890    11.00000    0.08888    0.09568 =
         0.06306    0.01380   -0.01506    0.00674
AFIX 137
H10D  2    0.438977    0.373970    0.216797    11.00000   -1.50000
H10E  2    0.413990    0.323669    0.137886    11.00000   -1.50000
H10F  2    0.481235    0.330519    0.151180    11.00000   -1.50000
AFIX   0
C11B  1    0.462175    0.178185    0.190323    11.00000    0.07201    0.07461 =
         0.09226   -0.02185   -0.00124   -0.01351
AFIX 137
H11D  2    0.497665    0.188538    0.159146    11.00000   -1.50000
H11E  2    0.432584    0.162943    0.148933    11.00000   -1.50000
H11F  2    0.468131    0.135489    0.231984    11.00000   -1.50000
AFIX   0
C12B  1    0.442307    0.265879    0.404093    11.00000    0.04127    0.12863 =
         0.05966   -0.00791    0.00429   -0.00230
AFIX  13
H12B  2    0.469636    0.273852    0.452952    11.00000   -1.20000
AFIX   0
C13B  1    0.398747    0.331302    0.410131    11.00000    0.12148    0.16720 =
         0.09311   -0.01356    0.03497    0.05845
AFIX 137
H13D  2    0.416487    0.381322    0.393957    11.00000   -1.50000
H13E  2    0.384463    0.334729    0.469655    11.00000   -1.50000
H13F  2    0.367133    0.320150    0.370683    11.00000   -1.50000
AFIX   0
C14B  1    0.412472    0.183178    0.419771    11.00000    0.12254    0.13349 =
         0.10139    0.04493    0.03081   -0.02194
AFIX 137
H14D  2    0.386128    0.172220    0.372106    11.00000   -1.50000
H14E  2    0.391477    0.184522    0.474584    11.00000   -1.50000
H14F  2    0.441429    0.141841    0.422282    11.00000   -1.50000
AFIX   0
 
PART 0
PART 3
O1C   4    0.531652    0.192957    0.557753    11.00000    0.11058    0.07625 =
         0.08165    0.00096   -0.03336   -0.00937
N1C   3    0.576479    0.251301    0.669565    11.00000    0.05014    0.09463 =
         0.05713    0.01002   -0.01412   -0.00389
AFIX  43
H15C  2    0.598679    0.247053    0.715035    11.00000   -1.20000
AFIX   0
N2C   3    0.567193    0.119186    0.667827    11.00000    0.10451    0.06961 =
         0.09784   -0.02242   -0.01645   -0.00127
C1C   1    0.484887    0.433429    0.615384    11.00000    0.11770    0.10965 =
         0.16117    0.03954   -0.02042    0.02521
AFIX  43
H1C   2    0.447733    0.452473    0.626898    11.00000   -1.20000
AFIX   0
C2C   1    0.502450    0.356525    0.638852    11.00000    0.07809    0.11175 =
         0.09381    0.00701   -0.01669    0.00772
C3C   1    0.558259    0.330243    0.639520    11.00000    0.04498    0.13190 =
         0.06997    0.03843   -0.00718    0.01016
C4C   1    0.601178    0.384884    0.602469    11.00000    0.10762    0.08269 =
         0.05715   -0.01153   -0.00439    0.00892
AFIX  43
H4C   2    0.639931    0.369538    0.600326    11.00000   -1.20000
AFIX   0
C5C   1    0.584459    0.461559    0.569481    11.00000    0.11415    0.05604 =
         0.07510    0.00817   -0.01279   -0.01203
AFIX  43
H5C   2    0.611947    0.496836    0.546784    11.00000   -1.20000
AFIX   0
C6C   1    0.528348    0.481640    0.571902    11.00000    0.26489    0.07534 =
         0.12763   -0.02899   -0.07370    0.03216
AFIX  43
H6C   2    0.516793    0.528879    0.544276    11.00000   -1.20000
AFIX   0
C7C   1    0.456207    0.304265    0.678187    11.00000    0.07155    0.22869 =
         0.13917   -0.02184   -0.00209   -0.02494
AFIX 137
H7CA  2    0.446442    0.262354    0.637236    11.00000   -1.50000
H7CB  2    0.422385    0.336017    0.690301    11.00000   -1.50000
H7CC  2    0.470189    0.280968    0.732207    11.00000   -1.50000
AFIX   0
C8C   1    0.558921    0.185017    0.626886    11.00000    0.04812    0.10221 =
         0.06090    0.02541   -0.01091   -0.01000
C9C   1    0.551959    0.043339    0.622172    11.00000    0.15996    0.06315 =
         0.10318   -0.01981   -0.02498   -0.00005
AFIX  13
H9C   2    0.562066   -0.000894    0.662024    11.00000   -1.20000
AFIX   0
C10C  1    0.492566    0.036764    0.603287    11.00000    0.16165    0.09705 =
         0.19338   -0.01441   -0.08752   -0.03732
AFIX 137
H10G  2    0.475356   -0.002425    0.641731    11.00000   -1.50000
H10H  2    0.487548    0.020428    0.542877    11.00000   -1.50000
H10I  2    0.474161    0.087793    0.612333    11.00000   -1.50000
AFIX   0
C11C  1    0.591154    0.035870    0.539155    11.00000    0.24826    0.06821 =
         0.05823   -0.00174    0.00947    0.07430
AFIX 137
H11G  2    0.567503    0.036849    0.486908    11.00000   -1.50000
H11H  2    0.612230   -0.013774    0.541558    11.00000   -1.50000
H11I  2    0.617979    0.079915    0.537636    11.00000   -1.50000
AFIX   0
C12C  1    0.585678    0.113236    0.764256    11.00000    0.13003    0.06879 =
         0.08116    0.01427   -0.02324   -0.01115
AFIX  13
H12C  2    0.592412    0.168098    0.785257    11.00000   -1.20000
AFIX   0
C13C  1    0.544941    0.073565    0.829593    11.00000    0.18702    0.11576 =
         0.13470   -0.02559    0.07160   -0.02916
AFIX 137
H13G  2    0.517633    0.112432    0.851109    11.00000   -1.50000
H13H  2    0.566876    0.052419    0.878274    11.00000   -1.50000
H13I  2    0.524498    0.030705    0.800801    11.00000   -1.50000
AFIX   0
C14C  1    0.646042    0.065162    0.774896    11.00000    0.16523    0.13537 =
         0.07385   -0.00091   -0.01108   -0.01520
AFIX 137
H14G  2    0.649435    0.026155    0.728447    11.00000   -1.50000
H14H  2    0.646777    0.038482    0.831166    11.00000   -1.50000
H14I  2    0.677821    0.102253    0.771403    11.00000   -1.50000
AFIX   0
 
PART 0
PART 4
O1D   4    0.689627    0.273218    0.750067    11.00000    0.06217    0.16341 =
         0.05732    0.00044   -0.01527    0.00788
N1D   3    0.686850    0.282583    0.899052    11.00000    0.07213    0.09421 =
         0.06217    0.01351   -0.00327   -0.00409
AFIX  43
H15D  2    0.705903    0.276999    0.947565    11.00000   -1.20000
AFIX   0
N2D   3    0.773926    0.253825    0.822665    11.00000    0.04010    0.12415 =
         0.04894    0.01419    0.00322    0.00167
C1D   1    0.547177    0.394830    0.869080    11.00000    0.08231    0.13397 =
         0.11913   -0.02981    0.03833    0.01498
AFIX  43
H1D   2    0.532629    0.439125    0.838932    11.00000   -1.20000
AFIX   0
C2D   1    0.609310    0.376841    0.865742    11.00000    0.09549    0.11206 =
         0.06999   -0.01721   -0.02141    0.03162
C3D   1    0.627519    0.301678    0.903378    11.00000    0.06659    0.09651 =
         0.08535   -0.01643   -0.01120   -0.00419
C4D   1    0.588805    0.244771    0.943640    11.00000    0.07221    0.25795 =
         0.04158    0.00553    0.01432   -0.04545
AFIX  43
H4D   2    0.599357    0.193839    0.962993    11.00000   -1.20000
AFIX   0
C5D   1    0.528623    0.279635    0.949938    11.00000    0.08141    0.22522 =
         0.11756   -0.04398    0.02762   -0.05782
AFIX  43
H5D   2    0.500736    0.250826    0.981036    11.00000   -1.20000
AFIX   0
C6D   1    0.512822    0.349776    0.913368    11.00000    0.08926    0.15907 =
         0.14442   -0.02581   -0.00893    0.03958
AFIX  43
H6D   2    0.474665    0.366614    0.920648    11.00000   -1.20000
AFIX   0
C7D   1    0.647775    0.427772    0.819447    11.00000    0.08898    0.09193 =
         0.14200    0.02891    0.01466    0.01009
AFIX 137
H7DA  2    0.684642    0.428498    0.848939    11.00000   -1.50000
H7DB  2    0.632126    0.481146    0.817783    11.00000   -1.50000
H7DC  2    0.652689    0.408275    0.760166    11.00000   -1.50000
AFIX   0
C8D   1    0.715228    0.272614    0.820868    11.00000    0.05802    0.10664 =
         0.05651    0.00283    0.00366   -0.00217
C9D   1    0.806005    0.248894    0.739963    11.00000    0.04090    0.08781 =
         0.05510   -0.00601    0.00134   -0.00028
AFIX  13
H9D   2    0.847093    0.245144    0.756016    11.00000   -1.20000
AFIX   0
C10D  1    0.791830    0.173327    0.688885    11.00000    0.11685    0.09478 =
         0.09786   -0.03835   -0.01027   -0.00836
AFIX 137
H10J  2    0.782611    0.130939    0.729532    11.00000   -1.50000
H10K  2    0.824694    0.158000    0.653748    11.00000   -1.50000
H10L  2    0.759192    0.183086    0.650958    11.00000   -1.50000
AFIX   0
C11D  1    0.799624    0.324704    0.684859    11.00000    0.11623    0.10244 =
         0.04564    0.00626    0.00272    0.00743
AFIX 137
H11J  2    0.801628    0.311236    0.623195    11.00000   -1.50000
H11K  2    0.830316    0.361381    0.699248    11.00000   -1.50000
H11L  2    0.762897    0.349367    0.697336    11.00000   -1.50000
AFIX   0
C12D  1    0.808511    0.257887    0.906585    11.00000    0.04673    0.16689 =
         0.03903   -0.00015   -0.00871   -0.00229
AFIX  13
H12D  2    0.781251    0.264588    0.955765    11.00000   -1.20000
AFIX   0
C13D  1    0.839625    0.180930    0.919890    11.00000    0.09976    0.19538 =
         0.10947    0.06350   -0.02407    0.00713
AFIX 137
H13J  2    0.819755    0.138899    0.888774    11.00000   -1.50000
H13K  2    0.840787    0.168437    0.981853    11.00000   -1.50000
H13L  2    0.878475    0.185636    0.897658    11.00000   -1.50000
AFIX   0
C14D  1    0.850037    0.332240    0.906073    11.00000    0.13949    0.18222 =
         0.09627   -0.01596   -0.03238   -0.05633
AFIX 137
H14J  2    0.873988    0.330601    0.854165    11.00000   -1.50000
H14K  2    0.874118    0.331049    0.957856    11.00000   -1.50000
H14L  2    0.827467    0.380659    0.905885    11.00000   -1.50000
AFIX   0
HKLF 4
 
REM  exp_1087_a.res in Pna2(1)
REM R1 =  0.1680 for    5030 Fo > 4sig(Fo)  and  0.2145 for all    8659 data
REM    633 parameters refined using      1 restraints
 
END  
     
WGHT      0.2000      0.0000 

REM Highest difference peak  1.400,  deepest hole -0.443,  1-sigma level  0.109
Q1    1   0.5251  0.2997  0.5635  11.00000  0.05    1.40
Q2    1   0.6913  0.2035  0.7392  11.00000  0.05    0.96

  REM The information below was added by Olex2.
  REM
  REM R1 = 0.1680 for 5030 Fo > 4sig(Fo) and 0.2145 for all 15781 data
  REM n/a parameters refined using n/a restraints
  REM Highest difference peak 1.40, deepest hole -0.44
  REM Mean Shift 0, Max Shift 0.000.

  REM +++ Tabular Listing of Refinement Information +++
  REM R1_all = 0.2145
  REM R1_gt = 0.1680
  REM wR_ref = 0.4677
  REM GOOF = 1.631
  REM Shift_max = 0.000
  REM Shift_mean = 0
  REM Reflections_all = 15781
  REM Reflections_gt = 5030
  REM Parameters = n/a
  REM Hole = -0.44
  REM Peak = 1.40
  REM Flack = -0.0(2)

  
;
_olex2_date_sample_data_collection 2017-09-19
_olex2_submission_special_instructions 'No special instructions were received'
_oxdiff_exptl_absorpt_empirical_details 
;
Empirical correction (ABSPACK) includes:
- Absorption correction using spherical harmonics
- Frame scaling
;
_oxdiff_exptl_absorpt_empirical_full_max 1.551
_oxdiff_exptl_absorpt_empirical_full_min 0.404
####################################################################### 
# 
# This file contains crystal structure data downloaded from the 
# Cambridge Structural Database (CSD) hosted by the Cambridge 
# Crystallographic Data Centre (CCDC).
# 
# Full information about CCDC data access policies and citation 
# guidelines are available at http://www.ccdc.cam.ac.uk/access/V1 
# 
# Audit and citation data items may have been added by the CCDC. 
# Please retain this information to preserve the provenance of 
# this file and to allow appropriate attribution of the data. 
# 
#######################################################################

data_xstr0776
_database_code_depnum_ccdc_archive 'CCDC 1846051'
_audit_update_record             
;
2018-05-29 deposited with the CCDC.
2018-10-11 downloaded from the CCDC.
;
_audit_creation_date             2018-03-05
_audit_creation_method           
;
Olex2 1.2
(compiled 2017.08.10 svn.r3458 for OlexSys, GUI svn.r5381)
;
_shelx_SHELXL_version_number     2014/7
_chemical_name_common            ?
_chemical_name_systematic        ?
_chemical_formula_moiety         'C14 H22 N2 O'
_chemical_formula_sum            'C14 H22 N2 O'
_chemical_formula_weight         234.33
_chemical_melting_point          ?
_chemical_oxdiff_formula         'C14 H22 N2 O'
_chemical_oxdiff_usercomment     'Molecule 6'
loop_
_atom_type_symbol
_atom_type_description
_atom_type_scat_dispersion_real
_atom_type_scat_dispersion_imag
_atom_type_scat_source
C C 0.0181 0.0091 'International Tables Vol C Tables 4.2.6.8 and 6.1.1.4'
H H 0.0000 0.0000 'International Tables Vol C Tables 4.2.6.8 and 6.1.1.4'
N N 0.0311 0.0180 'International Tables Vol C Tables 4.2.6.8 and 6.1.1.4'
O O 0.0492 0.0322 'International Tables Vol C Tables 4.2.6.8 and 6.1.1.4'

_shelx_space_group_comment       
;
The symmetry employed for this shelxl refinement is uniquely defined
by the following loop, which should always be used as a source of
symmetry information in preference to the above space-group names.
They are only intended as comments.
;
_space_group_crystal_system      monoclinic
_space_group_IT_number           14
_space_group_name_H-M_alt        'P 1 21/c 1'
_space_group_name_Hall           '-P 2ybc'
loop_
_space_group_symop_operation_xyz
'x, y, z'
'-x, y+1/2, -z+1/2'
'-x, -y, -z'
'x, -y-1/2, z-1/2'

_cell_length_a                   12.9354(2)
_cell_length_b                   11.9200(2)
_cell_length_c                   27.3126(4)
_cell_angle_alpha                90
_cell_angle_beta                 93.3110(10)
_cell_angle_gamma                90
_cell_volume                     4204.30(11)
_cell_formula_units_Z            12
_cell_measurement_reflns_used    12558
_cell_measurement_temperature    150
_cell_measurement_theta_max      73.3470
_cell_measurement_theta_min      3.9880
_shelx_estimated_absorpt_T_max   ?
_shelx_estimated_absorpt_T_min   ?
_exptl_absorpt_coefficient_mu    0.549
_exptl_absorpt_correction_T_max  0.982
_exptl_absorpt_correction_T_min  0.871
_exptl_absorpt_correction_type   gaussian
_exptl_absorpt_process_details   
;
CrysAlisPro 1.171.38.43 (Rigaku Oxford Diffraction, 2015)
Numerical absorption correction based on gaussian integration over
			a multifaceted crystal model
Empirical absorption correction using spherical harmonics,
 implemented in SCALE3 ABSPACK scaling algorithm.
;
_exptl_absorpt_special_details   ?
_exptl_crystal_colour            'clear colourless'
_exptl_crystal_colour_lustre     clear
_exptl_crystal_colour_modifier   .
_exptl_crystal_colour_primary    colourless
_exptl_crystal_density_diffrn    1.111
_exptl_crystal_density_meas      ?
_exptl_crystal_density_method    ?
_exptl_crystal_description       needle
_exptl_crystal_F_000             1536
loop_
_exptl_crystal_face_index_h
_exptl_crystal_face_index_k
_exptl_crystal_face_index_l
_exptl_crystal_face_perp_dist
-8 0 2 0.2118
8 0 -2 0.2636
0 -4 -15 0.0250
0 -6 11 0.0216
0 6 -11 0.0216
0 1 18 0.0131
0 6 12 0.0148

_exptl_crystal_size_max          0.481
_exptl_crystal_size_mid          0.048
_exptl_crystal_size_min          0.04
loop_
_exptl_oxdiff_crystal_face_indexfrac_h
_exptl_oxdiff_crystal_face_indexfrac_k
_exptl_oxdiff_crystal_face_indexfrac_l
_exptl_oxdiff_crystal_face_x
_exptl_oxdiff_crystal_face_y
_exptl_oxdiff_crystal_face_z
-8.3849 0.1998 1.9721 -0.1750 0.0849 0.9809
8.3849 -0.1939 -1.9792 0.1758 -0.0853 -0.9807
0.1437 -4.0565 -15.0855 0.3963 0.9141 -0.0858
-0.2988 -6.0246 11.1170 -0.9540 0.2634 -0.1429
0.2988 6.0246 -11.1170 0.9540 -0.2634 0.1429
-0.2925 0.5819 17.6745 -0.7710 -0.6367 0.0092
-0.0598 5.5320 12.3780 -0.1632 -0.9793 0.1195

_exptl_transmission_factor_max   ?
_exptl_transmission_factor_min   ?
_diffrn_reflns_av_R_equivalents  0.0309
_diffrn_reflns_av_unetI/netI     0.0261
_diffrn_reflns_Laue_measured_fraction_full 1.000
_diffrn_reflns_Laue_measured_fraction_max 0.987
_diffrn_reflns_limit_h_max       10
_diffrn_reflns_limit_h_min       -16
_diffrn_reflns_limit_k_max       13
_diffrn_reflns_limit_k_min       -14
_diffrn_reflns_limit_l_max       33
_diffrn_reflns_limit_l_min       -33
_diffrn_reflns_number            29459
_diffrn_reflns_point_group_measured_fraction_full 1.000
_diffrn_reflns_point_group_measured_fraction_max 0.987
_diffrn_reflns_theta_full        67.684
_diffrn_reflns_theta_max         73.619
_diffrn_reflns_theta_min         3.422
_diffrn_ambient_environment      N~2~
_diffrn_ambient_temperature      150
_diffrn_detector                 'CCD plate'
_diffrn_detector_area_resol_mean 5.2031
_diffrn_detector_type            Atlas
_diffrn_measured_fraction_theta_full 1.000
_diffrn_measured_fraction_theta_max 0.987
_diffrn_measurement_details      
;
List of Runs (angles in degrees, time in seconds):

  # Type    Start    End  Width  t~exp~   \w     \q     \k     \f   Frames
#--------------------------------------------------------------------------
  1  \w    -66.00  32.00   1.00    4.58    --  -42.62  38.00-180.00   98
  2  \w   -110.00 -22.00   1.00    4.58    --  -42.62 -57.00-120.00   88
  3  \w    -71.00  31.00   1.00    4.58    --  -42.62  57.00  30.00  102
  4  \w     53.00  97.00   1.00    4.58    --   42.62-130.00 179.00   44
  5  \w     85.00 174.00   1.00   44.08    --  106.36  45.00 -60.00   89
  6  \w     34.00 132.00   1.00   44.08    --  106.36 -77.00-150.00   98
  7  \w     37.00  71.00   1.00   44.08    --  106.36-125.00  90.00   34
  8  \w     81.00 162.00   1.00   44.08    --  106.36  45.00  30.00   81
  9  \w     76.00 169.00   1.00   44.08    --  106.36  77.00 -30.00   93
 10  \w     44.00 120.00   1.00   44.08    --  106.36-125.00-150.00   76
 11  \w     35.00 111.00   1.00   44.08    --  106.36 -45.00  30.00   76
 12  \w     59.00 111.00   1.00   44.08    --  106.36-125.00 -30.00   52
 13  \w     54.00 124.00   1.00   44.08    --  106.36 -77.00 -30.00   70
 14  \w     95.00 123.00   1.00   44.08    --  106.36 125.00-150.00   28
 15  \w     95.00 120.00   1.00   44.08    --  106.36-125.00  90.00   25
 16  \w    130.00 155.00   1.00   44.08    --  106.36  45.00 -90.00   25
 17  \w    150.00 175.00   1.00   44.08    --  106.36 125.00-120.00   25
 18  \w     81.00 119.00   1.00   44.08    --  106.36  45.00 -90.00   38
;
_diffrn_measurement_device       'four-circle diffractometer'
_diffrn_measurement_device_type  'SuperNova, Dual, Cu at zero, Atlas'
_diffrn_measurement_method       '\w and \f scans'
_diffrn_orient_matrix_type       
'CrysAlisPro convention (1999,Acta A55,543-557)'
_diffrn_orient_matrix_UB_11      0.0118363000
_diffrn_orient_matrix_UB_12      0.0731888000
_diffrn_orient_matrix_UB_13      -0.0458376000
_diffrn_orient_matrix_UB_21      -0.0203478000
_diffrn_orient_matrix_UB_22      -0.1035139000
_diffrn_orient_matrix_UB_23      -0.0329540000
_diffrn_orient_matrix_UB_31      -0.1169083000
_diffrn_orient_matrix_UB_32      0.0253726000
_diffrn_orient_matrix_UB_33      -0.0022499000
_diffrn_radiation_monochromator  mirror
_diffrn_radiation_probe          x-ray
_diffrn_radiation_type           CuK\a
_diffrn_radiation_wavelength     1.54184
_diffrn_source                   'micro-focus sealed X-ray tube'
_diffrn_source_type              'SuperNova (Cu) X-ray Source'
_reflns_Friedel_coverage         0.000
_reflns_Friedel_fraction_full    .
_reflns_Friedel_fraction_max     .
_reflns_number_gt                7048
_reflns_number_total             8377
_reflns_odcompleteness_completeness 99.97
_reflns_odcompleteness_iscentric 1
_reflns_odcompleteness_theta     66.49
_reflns_special_details          
;
 Reflections were merged by SHELXL according to the crystal
 class for the calculation of statistics and refinement.
 
 _reflns_Friedel_fraction is defined as the number of unique
 Friedel pairs measured divided by the number that would be
 possible theoretically, ignoring centric projections and
 systematic absences.
;
_reflns_threshold_expression     'I > 2\s(I)'
_computing_cell_refinement       'CrysAlisPro 1.171.38.43 (Rigaku OD, 2015)'
_computing_data_collection       'CrysAlisPro 1.171.38.43 (Rigaku OD, 2015)'
_computing_data_reduction        'CrysAlisPro 1.171.38.43 (Rigaku OD, 2015)'
_computing_molecular_graphics    'Olex2 (Dolomanov et al., 2009)'
_computing_publication_material  'Olex2 (Dolomanov et al., 2009)'
_computing_structure_refinement  'ShelXL (Sheldrick, 2015)'
_computing_structure_solution    'ShelXT (Sheldrick, 2015)'
_refine_diff_density_max         0.341
_refine_diff_density_min         -0.277
_refine_diff_density_rms         0.038
_refine_ls_extinction_coef       .
_refine_ls_extinction_method     none
_refine_ls_goodness_of_fit_ref   1.027
_refine_ls_hydrogen_treatment    mixed
_refine_ls_matrix_type           full
_refine_ls_number_parameters     487
_refine_ls_number_reflns         8377
_refine_ls_number_restraints     0
_refine_ls_R_factor_all          0.0524
_refine_ls_R_factor_gt           0.0427
_refine_ls_restrained_S_all      1.027
_refine_ls_shift/su_max          0.001
_refine_ls_shift/su_mean         0.000
_refine_ls_structure_factor_coef Fsqd
_refine_ls_weighting_details     
'w=1/[\s^2^(Fo^2^)+(0.0556P)^2^+1.1562P] where P=(Fo^2^+2Fc^2^)/3'
_refine_ls_weighting_scheme      calc
_refine_ls_wR_factor_gt          0.1074
_refine_ls_wR_factor_ref         0.1152
_refine_special_details          ?
_olex2_refinement_description    
;
1. Fixed Uiso
 At 1.2 times of:
  All C(H) groups
 At 1.5 times of:
  All C(H,H,H) groups
2.a Ternary CH refined with riding coordinates:
 C9A(H9A), C12A(H12A), C9B(H9B), C12B(H12B), C9C(H9C), C12C(H12C)
2.b Aromatic/amide H refined with riding coordinates:
 C1A(H1A), C2A(H2A), C4A(H4A), C5A(H5A), C1B(H1B), C2B(H2B), C4B(H4B),
 C5B(H5B), C1C(H1C), C2C(H2C), C4C(H4C), C5C(H5C)
2.c Idealised Me refined as rotating group:
 C7A(H7AA,H7AB,H7AC), C10A(H10A,H10B,H10C), C11A(H11A,H11B,H11C), C13A(H13A,
 H13B,H13C), C14A(H14A,H14B,H14C), C7B(H7BA,H7BB,H7BC), C10B(H10D,H10E,H10F),
 C11B(H11D,H11E,H11F), C13B(H13D,H13E,H13F), C14B(H14D,H14E,H14F), C7C(H7CA,
 H7CB,H7CC), C10C(H10G,H10H,H10I), C11C(H11G,H11H,H11I), C13C(H13G,H13H,H13I),
 C14C(H14G,H14H,H14I)
;
_atom_sites_solution_hydrogens   mixed
_atom_sites_solution_primary     dual
_atom_sites_solution_secondary   ?
loop_
_atom_site_label
_atom_site_type_symbol
_atom_site_fract_x
_atom_site_fract_y
_atom_site_fract_z
_atom_site_U_iso_or_equiv
_atom_site_adp_type
_atom_site_occupancy
_atom_site_site_symmetry_order
_atom_site_calc_flag
_atom_site_refinement_flags_posn
_atom_site_refinement_flags_adp
_atom_site_refinement_flags_occupancy
_atom_site_disorder_assembly
_atom_site_disorder_group
O1A O 0.11431(7) 0.22370(8) 0.29895(3) 0.0301(2) Uani 1 1 d . . . A 1
N1A N -0.01075(8) 0.14726(9) 0.34413(4) 0.0263(2) Uani 1 1 d . . . A 1
N2A N -0.05220(9) 0.27134(11) 0.27942(5) 0.0362(3) Uani 1 1 d . . . A 1
C1A C 0.20130(10) -0.05099(11) 0.38308(5) 0.0332(3) Uani 1 1 d . . . A 1
H1A H 0.2626 -0.0816 0.3709 0.040 Uiso 1 1 calc R . . A 1
C2A C 0.14426(10) 0.02567(11) 0.35433(5) 0.0308(3) Uani 1 1 d . . . A 1
H2A H 0.1666 0.0465 0.3231 0.037 Uiso 1 1 calc R . . A 1
C3A C 0.05412(9) 0.07205(10) 0.37145(5) 0.0255(2) Uani 1 1 d . . . A 1
C4A C 0.02327(11) 0.03809(13) 0.41714(5) 0.0351(3) Uani 1 1 d . . . A 1
H4A H -0.0382 0.0681 0.4294 0.042 Uiso 1 1 calc R . . A 1
C5A C 0.08143(12) -0.03911(13) 0.44495(6) 0.0410(3) Uani 1 1 d . . . A 1
H5A H 0.0585 -0.0615 0.4759 0.049 Uiso 1 1 calc R . . A 1
C6A C 0.17214(11) -0.08443(12) 0.42878(5) 0.0350(3) Uani 1 1 d . . . A 1
C7A C 0.23594(14) -0.16705(14) 0.45950(7) 0.0490(4) Uani 1 1 d . . . A 1
H7AA H 0.2035 -0.2413 0.4571 0.074 Uiso 1 1 calc GR . . A 1
H7AB H 0.2400 -0.1424 0.4938 0.074 Uiso 1 1 calc GR . . A 1
H7AC H 0.3059 -0.1711 0.4476 0.074 Uiso 1 1 calc GR . . A 1
C8A C 0.02153(9) 0.21528(10) 0.30701(5) 0.0261(2) Uani 1 1 d . . . A 1
C9A C -0.02082(11) 0.33957(12) 0.23752(5) 0.0336(3) Uani 1 1 d . . . A 1
H9A H -0.0863 0.3715 0.2220 0.040 Uiso 1 1 calc R . . A 1
C10A C 0.04603(14) 0.43985(14) 0.25313(6) 0.0488(4) Uani 1 1 d . . . A 1
H10A H 0.0132 0.4810 0.2791 0.073 Uiso 1 1 calc GR . . A 1
H10B H 0.0534 0.4895 0.2249 0.073 Uiso 1 1 calc GR . . A 1
H10C H 0.1145 0.4137 0.2654 0.073 Uiso 1 1 calc GR . . A 1
C11A C 0.02761(13) 0.27143(15) 0.19779(6) 0.0453(4) Uani 1 1 d . . . A 1
H11A H 0.0966 0.2459 0.2097 0.068 Uiso 1 1 calc GR . . A 1
H11B H 0.0336 0.3182 0.1686 0.068 Uiso 1 1 calc GR . . A 1
H11C H -0.0161 0.2063 0.1895 0.068 Uiso 1 1 calc GR . . A 1
C12A C -0.16497(12) 0.26204(18) 0.28498(7) 0.0566(5) Uani 1 1 d . . . A 1
H12A H -0.1749 0.2155 0.3148 0.068 Uiso 1 1 calc R . . A 1
C13A C -0.21230(15) 0.3767(2) 0.29364(7) 0.0717(7) Uani 1 1 d . . . A 1
H13A H -0.1725 0.4148 0.3204 0.108 Uiso 1 1 calc GR . . A 1
H13B H -0.2842 0.3675 0.3025 0.108 Uiso 1 1 calc GR . . A 1
H13C H -0.2106 0.4217 0.2637 0.108 Uiso 1 1 calc GR . . A 1
C14A C -0.21918(13) 0.20137(18) 0.24121(10) 0.0709(7) Uani 1 1 d . . . A 1
H14A H -0.2148 0.2473 0.2116 0.106 Uiso 1 1 calc GR . . A 1
H14B H -0.2921 0.1890 0.2476 0.106 Uiso 1 1 calc GR . . A 1
H14C H -0.1854 0.1290 0.2364 0.106 Uiso 1 1 calc GR . . A 1
O1B O 0.45267(6) 0.38282(8) 0.37522(3) 0.02833(19) Uani 1 1 d . . . B 2
N1B N 0.31663(8) 0.33507(10) 0.32206(4) 0.0300(2) Uani 1 1 d . . . B 2
N2B N 0.28917(8) 0.41280(10) 0.39853(4) 0.0296(2) Uani 1 1 d . . . B 2
C1B C 0.51769(10) 0.32455(13) 0.23006(5) 0.0334(3) Uani 1 1 d . . . B 2
H1B H 0.5803 0.3612 0.2230 0.040 Uiso 1 1 calc R . . B 2
C2B C 0.46619(10) 0.35851(12) 0.27073(5) 0.0313(3) Uani 1 1 d . . . B 2
H2B H 0.4932 0.4179 0.2908 0.038 Uiso 1 1 calc R . . B 2
C3B C 0.37481(9) 0.30504(11) 0.28190(5) 0.0273(3) Uani 1 1 d . . . B 2
C4B C 0.33610(10) 0.21957(11) 0.25116(5) 0.0297(3) Uani 1 1 d . . . B 2
H4B H 0.2731 0.1833 0.2580 0.036 Uiso 1 1 calc R . . B 2
C5B C 0.38872(10) 0.18725(12) 0.21078(5) 0.0328(3) Uani 1 1 d . . . B 2
H5B H 0.3614 0.1286 0.1904 0.039 Uiso 1 1 calc R . . B 2
C6B C 0.48081(10) 0.23887(13) 0.19946(5) 0.0340(3) Uani 1 1 d . . . B 2
C7B C 0.53710(13) 0.20299(16) 0.15509(6) 0.0476(4) Uani 1 1 d . . . B 2
H7BA H 0.6004 0.2476 0.1531 0.071 Uiso 1 1 calc GR . . B 2
H7BB H 0.4922 0.2147 0.1254 0.071 Uiso 1 1 calc GR . . B 2
H7BC H 0.5552 0.1233 0.1580 0.071 Uiso 1 1 calc GR . . B 2
C8B C 0.35791(9) 0.37746(10) 0.36606(4) 0.0252(2) Uani 1 1 d . . . B 2
C9B C 0.32580(10) 0.43797(11) 0.44977(5) 0.0290(3) Uani 1 1 d . . . B 2
H9B H 0.2624 0.4549 0.4677 0.035 Uiso 1 1 calc R . . B 2
C10B C 0.37605(12) 0.33641(13) 0.47537(5) 0.0374(3) Uani 1 1 d . . . B 2
H10D H 0.3305 0.2711 0.4706 0.056 Uiso 1 1 calc GR . . B 2
H10E H 0.3872 0.3520 0.5105 0.056 Uiso 1 1 calc GR . . B 2
H10F H 0.4427 0.3208 0.4614 0.056 Uiso 1 1 calc GR . . B 2
C11B C 0.39304(11) 0.54248(12) 0.45439(5) 0.0345(3) Uani 1 1 d . . . B 2
H11D H 0.4605 0.5271 0.4412 0.052 Uiso 1 1 calc GR . . B 2
H11E H 0.4030 0.5636 0.4890 0.052 Uiso 1 1 calc GR . . B 2
H11F H 0.3590 0.6040 0.4359 0.052 Uiso 1 1 calc GR . . B 2
C12B C 0.17682(10) 0.42424(14) 0.38684(5) 0.0362(3) Uani 1 1 d . . . B 2
H12B H 0.1638 0.4063 0.3512 0.043 Uiso 1 1 calc R . . B 2
C13B C 0.11597(12) 0.34055(15) 0.41550(7) 0.0483(4) Uani 1 1 d . . . B 2
H13D H 0.1429 0.2649 0.4104 0.073 Uiso 1 1 calc GR . . B 2
H13E H 0.0428 0.3435 0.4041 0.073 Uiso 1 1 calc GR . . B 2
H13F H 0.1229 0.3592 0.4505 0.073 Uiso 1 1 calc GR . . B 2
C14B C 0.14088(12) 0.54425(15) 0.39447(6) 0.0459(4) Uani 1 1 d . . . B 2
H14D H 0.1496 0.5634 0.4294 0.069 Uiso 1 1 calc GR . . B 2
H14E H 0.0677 0.5511 0.3835 0.069 Uiso 1 1 calc GR . . B 2
H14F H 0.1822 0.5955 0.3755 0.069 Uiso 1 1 calc GR . . B 2
O1C O 0.79550(7) 0.16277(8) 0.40111(4) 0.0331(2) Uani 1 1 d . . . C 3
N1C N 0.66438(8) 0.28967(9) 0.40538(4) 0.0289(2) Uani 1 1 d . . . C 3
N2C N 0.63059(8) 0.09866(9) 0.39265(5) 0.0317(2) Uani 1 1 d . . . C 3
C1C C 0.87976(9) 0.47980(11) 0.44844(5) 0.0300(3) Uani 1 1 d . . . C 3
H1C H 0.9462 0.4757 0.4650 0.036 Uiso 1 1 calc R . . C 3
C2C C 0.82464(10) 0.38137(11) 0.43980(5) 0.0290(3) Uani 1 1 d . . . C 3
H2C H 0.8535 0.3116 0.4504 0.035 Uiso 1 1 calc R . . C 3
C3C C 0.72679(9) 0.38496(10) 0.41558(4) 0.0248(2) Uani 1 1 d . . . C 3
C4C C 0.68622(9) 0.48939(11) 0.40157(5) 0.0277(3) Uani 1 1 d . . . C 3
H4C H 0.6189 0.4938 0.3858 0.033 Uiso 1 1 calc R . . C 3
C5C C 0.74292(10) 0.58666(11) 0.41036(5) 0.0301(3) Uani 1 1 d . . . C 3
H5C H 0.7139 0.6567 0.4002 0.036 Uiso 1 1 calc R . . C 3
C6C C 0.84169(10) 0.58420(11) 0.43380(5) 0.0287(3) Uani 1 1 d . . . C 3
C7C C 0.90447(11) 0.68978(12) 0.44270(6) 0.0392(3) Uani 1 1 d . . . C 3
H7CA H 0.8700 0.7381 0.4658 0.059 Uiso 1 1 calc GR . . C 3
H7CB H 0.9104 0.7297 0.4116 0.059 Uiso 1 1 calc GR . . C 3
H7CC H 0.9737 0.6701 0.4565 0.059 Uiso 1 1 calc GR . . C 3
C8C C 0.70144(9) 0.18204(11) 0.39963(5) 0.0269(3) Uani 1 1 d . . . C 3
C9C C 0.66686(11) -0.01854(12) 0.38816(7) 0.0428(4) Uani 1 1 d . . . C 3
H9C H 0.6029 -0.0651 0.3830 0.051 Uiso 1 1 calc R . . C 3
C10C C 0.72889(15) -0.03849(17) 0.34377(9) 0.0660(6) Uani 1 1 d . . . C 3
H10G H 0.6933 -0.0041 0.3149 0.099 Uiso 1 1 calc GR . . C 3
H10H H 0.7359 -0.1194 0.3384 0.099 Uiso 1 1 calc GR . . C 3
H10I H 0.7978 -0.0050 0.3493 0.099 Uiso 1 1 calc GR . . C 3
C11C C 0.72108(14) -0.06098(14) 0.43618(9) 0.0612(5) Uani 1 1 d . . . C 3
H11G H 0.7895 -0.0259 0.4408 0.092 Uiso 1 1 calc GR . . C 3
H11H H 0.7290 -0.1426 0.4346 0.092 Uiso 1 1 calc GR . . C 3
H11I H 0.6793 -0.0415 0.4638 0.092 Uiso 1 1 calc GR . . C 3
C12C C 0.51744(10) 0.11371(12) 0.39338(6) 0.0373(3) Uani 1 1 d . . . C 3
H12C H 0.5042 0.1960 0.3962 0.045 Uiso 1 1 calc R . . C 3
C13C C 0.46300(14) 0.07468(17) 0.34612(8) 0.0566(5) Uani 1 1 d . . . C 3
H13G H 0.4942 0.1110 0.3184 0.085 Uiso 1 1 calc GR . . C 3
H13H H 0.3895 0.0946 0.3460 0.085 Uiso 1 1 calc GR . . C 3
H13I H 0.4699 -0.0069 0.3433 0.085 Uiso 1 1 calc GR . . C 3
C14C C 0.47346(14) 0.05806(17) 0.43739(7) 0.0542(4) Uani 1 1 d . . . C 3
H14G H 0.4857 -0.0230 0.4360 0.081 Uiso 1 1 calc GR . . C 3
H14H H 0.3988 0.0725 0.4371 0.081 Uiso 1 1 calc GR . . C 3
H14I H 0.5074 0.0886 0.4675 0.081 Uiso 1 1 calc GR . . C 3
H15B H 0.2533(14) 0.3090(15) 0.3216(6) 0.035(4) Uiso 1 1 d . . . . .
H15C H 0.5986(14) 0.3042(15) 0.3957(6) 0.037(4) Uiso 1 1 d . . . . .
H15A H -0.0714(13) 0.1588(14) 0.3543(6) 0.030(4) Uiso 1 1 d . . . . .

loop_
_atom_site_aniso_label
_atom_site_aniso_U_11
_atom_site_aniso_U_22
_atom_site_aniso_U_33
_atom_site_aniso_U_23
_atom_site_aniso_U_13
_atom_site_aniso_U_12
O1A 0.0230(4) 0.0349(5) 0.0324(5) 0.0034(4) 0.0006(3) -0.0028(3)
N1A 0.0201(5) 0.0309(5) 0.0279(5) 0.0017(4) 0.0005(4) 0.0008(4)
N2A 0.0257(5) 0.0471(7) 0.0357(6) 0.0141(5) 0.0020(5) 0.0057(5)
C1A 0.0277(6) 0.0302(6) 0.0419(7) -0.0007(5) 0.0029(5) 0.0039(5)
C2A 0.0292(6) 0.0323(6) 0.0310(6) 0.0001(5) 0.0033(5) 0.0017(5)
C3A 0.0223(5) 0.0259(6) 0.0280(6) -0.0013(5) -0.0021(4) -0.0018(4)
C4A 0.0319(7) 0.0407(7) 0.0332(7) 0.0054(6) 0.0066(5) 0.0083(6)
C5A 0.0447(8) 0.0442(8) 0.0347(7) 0.0112(6) 0.0077(6) 0.0088(6)
C6A 0.0358(7) 0.0291(6) 0.0395(7) 0.0029(5) -0.0025(6) 0.0044(5)
C7A 0.0519(9) 0.0429(9) 0.0517(10) 0.0112(7) -0.0010(7) 0.0145(7)
C8A 0.0258(6) 0.0272(6) 0.0250(6) -0.0009(5) -0.0007(5) -0.0008(5)
C9A 0.0343(7) 0.0377(7) 0.0286(6) 0.0073(5) -0.0011(5) 0.0017(5)
C10A 0.0644(10) 0.0371(8) 0.0435(9) 0.0085(7) -0.0103(8) -0.0061(7)
C11A 0.0472(9) 0.0574(10) 0.0313(7) -0.0006(7) 0.0022(6) 0.0026(7)
C12A 0.0286(7) 0.0853(13) 0.0561(10) 0.0373(10) 0.0055(7) 0.0145(8)
C13A 0.0486(10) 0.125(2) 0.0412(9) -0.0109(11) 0.0015(8) 0.0383(12)
C14A 0.0301(8) 0.0565(11) 0.124(2) 0.0113(12) -0.0151(10) 0.0020(7)
O1B 0.0201(4) 0.0360(5) 0.0285(4) -0.0041(4) -0.0017(3) 0.0023(3)
N1B 0.0198(5) 0.0426(6) 0.0277(5) -0.0100(5) 0.0020(4) -0.0027(4)
N2B 0.0206(5) 0.0428(6) 0.0252(5) -0.0078(4) -0.0007(4) 0.0036(4)
C1B 0.0245(6) 0.0449(8) 0.0312(7) 0.0012(6) 0.0034(5) 0.0006(5)
C2B 0.0269(6) 0.0373(7) 0.0296(6) -0.0051(5) 0.0013(5) -0.0014(5)
C3B 0.0224(6) 0.0347(6) 0.0248(6) -0.0030(5) 0.0004(5) 0.0040(5)
C4B 0.0251(6) 0.0368(7) 0.0269(6) -0.0033(5) -0.0002(5) -0.0006(5)
C5B 0.0334(7) 0.0378(7) 0.0270(6) -0.0072(5) -0.0012(5) 0.0020(5)
C6B 0.0309(6) 0.0437(8) 0.0275(6) -0.0027(6) 0.0028(5) 0.0066(6)
C7B 0.0428(8) 0.0639(10) 0.0373(8) -0.0110(7) 0.0119(7) 0.0027(7)
C8B 0.0232(6) 0.0281(6) 0.0244(6) -0.0016(5) 0.0004(4) 0.0018(4)
C9B 0.0269(6) 0.0371(7) 0.0229(6) -0.0053(5) 0.0000(5) 0.0018(5)
C10B 0.0425(8) 0.0404(8) 0.0291(7) 0.0001(6) -0.0002(6) 0.0024(6)
C11B 0.0338(7) 0.0375(7) 0.0318(7) -0.0072(5) -0.0021(5) -0.0004(5)
C12B 0.0216(6) 0.0555(9) 0.0312(7) -0.0143(6) -0.0022(5) 0.0062(6)
C13B 0.0294(7) 0.0525(9) 0.0637(11) -0.0231(8) 0.0078(7) -0.0079(6)
C14B 0.0344(7) 0.0582(10) 0.0449(9) 0.0011(7) 0.0004(6) 0.0162(7)
O1C 0.0226(4) 0.0303(5) 0.0467(6) -0.0032(4) 0.0038(4) 0.0034(3)
N1C 0.0204(5) 0.0255(5) 0.0405(6) 0.0007(4) 0.0002(4) 0.0017(4)
N2C 0.0242(5) 0.0235(5) 0.0473(7) -0.0003(5) 0.0011(5) 0.0018(4)
C1C 0.0234(6) 0.0348(7) 0.0314(6) -0.0028(5) -0.0020(5) 0.0009(5)
C2C 0.0270(6) 0.0285(6) 0.0313(6) 0.0029(5) -0.0017(5) 0.0028(5)
C3C 0.0224(5) 0.0264(6) 0.0258(6) -0.0004(5) 0.0041(4) 0.0005(4)
C4C 0.0240(6) 0.0285(6) 0.0304(6) -0.0021(5) -0.0009(5) 0.0038(5)
C5C 0.0311(6) 0.0251(6) 0.0338(7) -0.0013(5) -0.0001(5) 0.0042(5)
C6C 0.0270(6) 0.0296(6) 0.0299(6) -0.0054(5) 0.0036(5) -0.0005(5)
C7C 0.0351(7) 0.0324(7) 0.0497(9) -0.0071(6) -0.0001(6) -0.0029(6)
C8C 0.0250(6) 0.0262(6) 0.0297(6) 0.0004(5) 0.0024(5) 0.0022(5)
C9C 0.0313(7) 0.0243(6) 0.0728(11) -0.0074(7) 0.0037(7) 0.0011(5)
C10C 0.0481(10) 0.0540(10) 0.0980(16) -0.0382(11) 0.0220(10) -0.0082(8)
C11C 0.0484(9) 0.0328(8) 0.1005(16) 0.0152(9) -0.0105(10) 0.0063(7)
C12C 0.0248(6) 0.0273(6) 0.0596(9) 0.0003(6) 0.0013(6) -0.0003(5)
C13C 0.0417(9) 0.0629(11) 0.0633(11) 0.0142(9) -0.0150(8) -0.0061(8)
C14C 0.0421(8) 0.0597(11) 0.0624(11) -0.0051(9) 0.0150(8) -0.0065(8)

_geom_special_details            
;
 All esds (except the esd in the dihedral angle between two l.s. planes)
 are estimated using the full covariance matrix.  The cell esds are taken
 into account individually in the estimation of esds in distances, angles
 and torsion angles; correlations between esds in cell parameters are only
 used when they are defined by crystal symmetry.  An approximate (isotropic)
 treatment of cell esds is used for estimating esds involving l.s. planes.
;
loop_
_geom_bond_atom_site_label_1
_geom_bond_atom_site_label_2
_geom_bond_distance
_geom_bond_site_symmetry_2
_geom_bond_publ_flag
O1A C8A 1.2368(16) . ?
N1A C3A 1.4116(16) . ?
N1A C8A 1.3813(17) . ?
N1A H15A 0.859(17) . ?
N2A C8A 1.3567(17) . ?
N2A C9A 1.4797(18) . ?
N2A C12A 1.4795(19) . ?
C1A H1A 0.9500 . ?
C1A C2A 1.3888(19) . ?
C1A C6A 1.383(2) . ?
C2A H2A 0.9500 . ?
C2A C3A 1.3952(18) . ?
C3A C4A 1.3920(19) . ?
C4A H4A 0.9500 . ?
C4A C5A 1.387(2) . ?
C5A H5A 0.9500 . ?
C5A C6A 1.387(2) . ?
C6A C7A 1.508(2) . ?
C7A H7AA 0.9800 . ?
C7A H7AB 0.9800 . ?
C7A H7AC 0.9800 . ?
C9A H9A 1.0000 . ?
C9A C10A 1.522(2) . ?
C9A C11A 1.519(2) . ?
C10A H10A 0.9800 . ?
C10A H10B 0.9800 . ?
C10A H10C 0.9800 . ?
C11A H11A 0.9800 . ?
C11A H11B 0.9800 . ?
C11A H11C 0.9800 . ?
C12A H12A 1.0000 . ?
C12A C13A 1.522(3) . ?
C12A C14A 1.532(3) . ?
C13A H13A 0.9800 . ?
C13A H13B 0.9800 . ?
C13A H13C 0.9800 . ?
C14A H14A 0.9800 . ?
C14A H14B 0.9800 . ?
C14A H14C 0.9800 . ?
O1B C8B 1.2384(15) . ?
N1B C3B 1.4118(16) . ?
N1B C8B 1.3824(16) . ?
N1B H15B 0.876(18) . ?
N2B C8B 1.3586(16) . ?
N2B C9B 1.4821(16) . ?
N2B C12B 1.4761(16) . ?
C1B H1B 0.9500 . ?
C1B C2B 1.3881(19) . ?
C1B C6B 1.387(2) . ?
C2B H2B 0.9500 . ?
C2B C3B 1.3922(19) . ?
C3B C4B 1.3946(18) . ?
C4B H4B 0.9500 . ?
C4B C5B 1.3838(19) . ?
C5B H5B 0.9500 . ?
C5B C6B 1.391(2) . ?
C6B C7B 1.511(2) . ?
C7B H7BA 0.9800 . ?
C7B H7BB 0.9800 . ?
C7B H7BC 0.9800 . ?
C9B H9B 1.0000 . ?
C9B C10B 1.5246(19) . ?
C9B C11B 1.5204(19) . ?
C10B H10D 0.9800 . ?
C10B H10E 0.9800 . ?
C10B H10F 0.9800 . ?
C11B H11D 0.9800 . ?
C11B H11E 0.9800 . ?
C11B H11F 0.9800 . ?
C12B H12B 1.0000 . ?
C12B C13B 1.516(2) . ?
C12B C14B 1.522(2) . ?
C13B H13D 0.9800 . ?
C13B H13E 0.9800 . ?
C13B H13F 0.9800 . ?
C14B H14D 0.9800 . ?
C14B H14E 0.9800 . ?
C14B H14F 0.9800 . ?
O1C C8C 1.2366(15) . ?
N1C C3C 1.4119(16) . ?
N1C C8C 1.3817(17) . ?
N1C H15C 0.893(18) . ?
N2C C8C 1.3580(17) . ?
N2C C9C 1.4810(17) . ?
N2C C12C 1.4758(17) . ?
C1C H1C 0.9500 . ?
C1C C2C 1.3860(19) . ?
C1C C6C 1.3887(19) . ?
C2C H2C 0.9500 . ?
C2C C3C 1.3947(18) . ?
C3C C4C 1.3958(18) . ?
C4C H4C 0.9500 . ?
C4C C5C 1.3855(18) . ?
C5C H5C 0.9500 . ?
C5C C6C 1.3959(19) . ?
C6C C7C 1.5098(19) . ?
C7C H7CA 0.9800 . ?
C7C H7CB 0.9800 . ?
C7C H7CC 0.9800 . ?
C9C H9C 1.0000 . ?
C9C C10C 1.511(3) . ?
C9C C11C 1.537(3) . ?
C10C H10G 0.9800 . ?
C10C H10H 0.9800 . ?
C10C H10I 0.9800 . ?
C11C H11G 0.9800 . ?
C11C H11H 0.9800 . ?
C11C H11I 0.9800 . ?
C12C H12C 1.0000 . ?
C12C C13C 1.508(2) . ?
C12C C14C 1.512(2) . ?
C13C H13G 0.9800 . ?
C13C H13H 0.9800 . ?
C13C H13I 0.9800 . ?
C14C H14G 0.9800 . ?
C14C H14H 0.9800 . ?
C14C H14I 0.9800 . ?

loop_
_geom_angle_atom_site_label_1
_geom_angle_atom_site_label_2
_geom_angle_atom_site_label_3
_geom_angle
_geom_angle_site_symmetry_1
_geom_angle_site_symmetry_3
_geom_angle_publ_flag
C3A N1A H15A 117.2(11) . . ?
C8A N1A C3A 124.41(10) . . ?
C8A N1A H15A 117.7(11) . . ?
C8A N2A C9A 119.01(11) . . ?
C8A N2A C12A 124.87(12) . . ?
C12A N2A C9A 115.88(11) . . ?
C2A C1A H1A 118.8 . . ?
C6A C1A H1A 118.8 . . ?
C6A C1A C2A 122.41(12) . . ?
C1A C2A H2A 120.1 . . ?
C1A C2A C3A 119.89(13) . . ?
C3A C2A H2A 120.1 . . ?
C2A C3A N1A 123.87(12) . . ?
C4A C3A N1A 117.79(11) . . ?
C4A C3A C2A 118.27(12) . . ?
C3A C4A H4A 119.7 . . ?
C5A C4A C3A 120.62(13) . . ?
C5A C4A H4A 119.7 . . ?
C4A C5A H5A 119.1 . . ?
C6A C5A C4A 121.75(14) . . ?
C6A C5A H5A 119.1 . . ?
C1A C6A C5A 117.06(13) . . ?
C1A C6A C7A 121.41(13) . . ?
C5A C6A C7A 121.53(14) . . ?
C6A C7A H7AA 109.5 . . ?
C6A C7A H7AB 109.5 . . ?
C6A C7A H7AC 109.5 . . ?
H7AA C7A H7AB 109.5 . . ?
H7AA C7A H7AC 109.5 . . ?
H7AB C7A H7AC 109.5 . . ?
O1A C8A N1A 121.06(11) . . ?
O1A C8A N2A 121.28(12) . . ?
N2A C8A N1A 117.65(11) . . ?
N2A C9A H9A 105.9 . . ?
N2A C9A C10A 113.08(12) . . ?
N2A C9A C11A 113.66(12) . . ?
C10A C9A H9A 105.9 . . ?
C11A C9A H9A 105.9 . . ?
C11A C9A C10A 111.65(13) . . ?
C9A C10A H10A 109.5 . . ?
C9A C10A H10B 109.5 . . ?
C9A C10A H10C 109.5 . . ?
H10A C10A H10B 109.5 . . ?
H10A C10A H10C 109.5 . . ?
H10B C10A H10C 109.5 . . ?
C9A C11A H11A 109.5 . . ?
C9A C11A H11B 109.5 . . ?
C9A C11A H11C 109.5 . . ?
H11A C11A H11B 109.5 . . ?
H11A C11A H11C 109.5 . . ?
H11B C11A H11C 109.5 . . ?
N2A C12A H12A 107.4 . . ?
N2A C12A C13A 110.88(17) . . ?
N2A C12A C14A 111.41(16) . . ?
C13A C12A H12A 107.4 . . ?
C13A C12A C14A 112.05(14) . . ?
C14A C12A H12A 107.4 . . ?
C12A C13A H13A 109.5 . . ?
C12A C13A H13B 109.5 . . ?
C12A C13A H13C 109.5 . . ?
H13A C13A H13B 109.5 . . ?
H13A C13A H13C 109.5 . . ?
H13B C13A H13C 109.5 . . ?
C12A C14A H14A 109.5 . . ?
C12A C14A H14B 109.5 . . ?
C12A C14A H14C 109.5 . . ?
H14A C14A H14B 109.5 . . ?
H14A C14A H14C 109.5 . . ?
H14B C14A H14C 109.5 . . ?
C3B N1B H15B 116.1(11) . . ?
C8B N1B C3B 124.87(11) . . ?
C8B N1B H15B 117.1(11) . . ?
C8B N2B C9B 119.57(10) . . ?
C8B N2B C12B 124.11(11) . . ?
C12B N2B C9B 116.28(10) . . ?
C2B C1B H1B 118.9 . . ?
C6B C1B H1B 118.9 . . ?
C6B C1B C2B 122.20(13) . . ?
C1B C2B H2B 120.2 . . ?
C1B C2B C3B 119.64(12) . . ?
C3B C2B H2B 120.2 . . ?
C2B C3B N1B 123.47(12) . . ?
C2B C3B C4B 118.85(12) . . ?
C4B C3B N1B 117.65(11) . . ?
C3B C4B H4B 119.8 . . ?
C5B C4B C3B 120.47(12) . . ?
C5B C4B H4B 119.8 . . ?
C4B C5B H5B 119.3 . . ?
C4B C5B C6B 121.39(13) . . ?
C6B C5B H5B 119.3 . . ?
C1B C6B C5B 117.44(12) . . ?
C1B C6B C7B 121.80(13) . . ?
C5B C6B C7B 120.76(13) . . ?
C6B C7B H7BA 109.5 . . ?
C6B C7B H7BB 109.5 . . ?
C6B C7B H7BC 109.5 . . ?
H7BA C7B H7BB 109.5 . . ?
H7BA C7B H7BC 109.5 . . ?
H7BB C7B H7BC 109.5 . . ?
O1B C8B N1B 121.51(11) . . ?
O1B C8B N2B 121.99(11) . . ?
N2B C8B N1B 116.51(10) . . ?
N2B C9B H9B 106.0 . . ?
N2B C9B C10B 112.15(11) . . ?
N2B C9B C11B 113.23(11) . . ?
C10B C9B H9B 106.0 . . ?
C11B C9B H9B 106.0 . . ?
C11B C9B C10B 112.70(11) . . ?
C9B C10B H10D 109.5 . . ?
C9B C10B H10E 109.5 . . ?
C9B C10B H10F 109.5 . . ?
H10D C10B H10E 109.5 . . ?
H10D C10B H10F 109.5 . . ?
H10E C10B H10F 109.5 . . ?
C9B C11B H11D 109.5 . . ?
C9B C11B H11E 109.5 . . ?
C9B C11B H11F 109.5 . . ?
H11D C11B H11E 109.5 . . ?
H11D C11B H11F 109.5 . . ?
H11E C11B H11F 109.5 . . ?
N2B C12B H12B 107.4 . . ?
N2B C12B C13B 111.19(13) . . ?
N2B C12B C14B 111.21(12) . . ?
C13B C12B H12B 107.4 . . ?
C13B C12B C14B 112.08(12) . . ?
C14B C12B H12B 107.4 . . ?
C12B C13B H13D 109.5 . . ?
C12B C13B H13E 109.5 . . ?
C12B C13B H13F 109.5 . . ?
H13D C13B H13E 109.5 . . ?
H13D C13B H13F 109.5 . . ?
H13E C13B H13F 109.5 . . ?
C12B C14B H14D 109.5 . . ?
C12B C14B H14E 109.5 . . ?
C12B C14B H14F 109.5 . . ?
H14D C14B H14E 109.5 . . ?
H14D C14B H14F 109.5 . . ?
H14E C14B H14F 109.5 . . ?
C3C N1C H15C 115.2(11) . . ?
C8C N1C C3C 124.83(10) . . ?
C8C N1C H15C 118.5(11) . . ?
C8C N2C C9C 119.18(11) . . ?
C8C N2C C12C 124.81(11) . . ?
C12C N2C C9C 115.78(11) . . ?
C2C C1C H1C 118.7 . . ?
C2C C1C C6C 122.63(11) . . ?
C6C C1C H1C 118.7 . . ?
C1C C2C H2C 120.0 . . ?
C1C C2C C3C 119.91(12) . . ?
C3C C2C H2C 120.0 . . ?
C2C C3C N1C 124.18(11) . . ?
C2C C3C C4C 118.29(11) . . ?
C4C C3C N1C 117.51(11) . . ?
C3C C4C H4C 119.6 . . ?
C5C C4C C3C 120.80(11) . . ?
C5C C4C H4C 119.6 . . ?
C4C C5C H5C 119.2 . . ?
C4C C5C C6C 121.55(12) . . ?
C6C C5C H5C 119.2 . . ?
C1C C6C C5C 116.80(12) . . ?
C1C C6C C7C 121.48(12) . . ?
C5C C6C C7C 121.73(12) . . ?
C6C C7C H7CA 109.5 . . ?
C6C C7C H7CB 109.5 . . ?
C6C C7C H7CC 109.5 . . ?
H7CA C7C H7CB 109.5 . . ?
H7CA C7C H7CC 109.5 . . ?
H7CB C7C H7CC 109.5 . . ?
O1C C8C N1C 121.06(12) . . ?
O1C C8C N2C 121.56(11) . . ?
N2C C8C N1C 117.37(11) . . ?
N2C C9C H9C 105.8 . . ?
N2C C9C C10C 113.60(15) . . ?
N2C C9C C11C 111.78(14) . . ?
C10C C9C H9C 105.8 . . ?
C10C C9C C11C 113.31(16) . . ?
C11C C9C H9C 105.8 . . ?
C9C C10C H10G 109.5 . . ?
C9C C10C H10H 109.5 . . ?
C9C C10C H10I 109.5 . . ?
H10G C10C H10H 109.5 . . ?
H10G C10C H10I 109.5 . . ?
H10H C10C H10I 109.5 . . ?
C9C C11C H11G 109.5 . . ?
C9C C11C H11H 109.5 . . ?
C9C C11C H11I 109.5 . . ?
H11G C11C H11H 109.5 . . ?
H11G C11C H11I 109.5 . . ?
H11H C11C H11I 109.5 . . ?
N2C C12C H12C 107.2 . . ?
N2C C12C C13C 111.43(14) . . ?
N2C C12C C14C 112.11(13) . . ?
C13C C12C H12C 107.2 . . ?
C13C C12C C14C 111.49(14) . . ?
C14C C12C H12C 107.2 . . ?
C12C C13C H13G 109.5 . . ?
C12C C13C H13H 109.5 . . ?
C12C C13C H13I 109.5 . . ?
H13G C13C H13H 109.5 . . ?
H13G C13C H13I 109.5 . . ?
H13H C13C H13I 109.5 . . ?
C12C C14C H14G 109.5 . . ?
C12C C14C H14H 109.5 . . ?
C12C C14C H14I 109.5 . . ?
H14G C14C H14H 109.5 . . ?
H14G C14C H14I 109.5 . . ?
H14H C14C H14I 109.5 . . ?

loop_
_geom_torsion_atom_site_label_1
_geom_torsion_atom_site_label_2
_geom_torsion_atom_site_label_3
_geom_torsion_atom_site_label_4
_geom_torsion
_geom_torsion_site_symmetry_1
_geom_torsion_site_symmetry_2
_geom_torsion_site_symmetry_3
_geom_torsion_site_symmetry_4
_geom_torsion_publ_flag
N1A C3A C4A C5A 177.42(13) . . . . ?
C1A C2A C3A N1A -177.57(12) . . . . ?
C1A C2A C3A C4A -0.9(2) . . . . ?
C2A C1A C6A C5A 0.9(2) . . . . ?
C2A C1A C6A C7A -179.44(14) . . . . ?
C2A C3A C4A C5A 0.6(2) . . . . ?
C3A N1A C8A O1A -8.37(19) . . . . ?
C3A N1A C8A N2A 170.86(12) . . . . ?
C3A C4A C5A C6A 0.5(2) . . . . ?
C4A C5A C6A C1A -1.3(2) . . . . ?
C4A C5A C6A C7A 179.07(15) . . . . ?
C6A C1A C2A C3A 0.2(2) . . . . ?
C8A N1A C3A C2A -24.76(19) . . . . ?
C8A N1A C3A C4A 158.59(13) . . . . ?
C8A N2A C9A C10A -65.89(18) . . . . ?
C8A N2A C9A C11A 62.75(17) . . . . ?
C8A N2A C12A C13A 123.97(16) . . . . ?
C8A N2A C12A C14A -110.51(17) . . . . ?
C9A N2A C8A O1A 2.8(2) . . . . ?
C9A N2A C8A N1A -176.40(12) . . . . ?
C9A N2A C12A C13A -61.71(19) . . . . ?
C9A N2A C12A C14A 63.8(2) . . . . ?
C12A N2A C8A O1A 176.99(15) . . . . ?
C12A N2A C8A N1A -2.2(2) . . . . ?
C12A N2A C9A C10A 119.43(17) . . . . ?
C12A N2A C9A C11A -111.93(17) . . . . ?
N1B C3B C4B C5B 179.12(12) . . . . ?
C1B C2B C3B N1B -179.07(13) . . . . ?
C1B C2B C3B C4B -1.2(2) . . . . ?
C2B C1B C6B C5B 0.3(2) . . . . ?
C2B C1B C6B C7B 179.61(14) . . . . ?
C2B C3B C4B C5B 1.2(2) . . . . ?
C3B N1B C8B O1B -6.8(2) . . . . ?
C3B N1B C8B N2B 173.19(12) . . . . ?
C3B C4B C5B C6B -0.4(2) . . . . ?
C4B C5B C6B C1B -0.4(2) . . . . ?
C4B C5B C6B C7B -179.70(14) . . . . ?
C6B C1B C2B C3B 0.5(2) . . . . ?
C8B N1B C3B C2B -31.7(2) . . . . ?
C8B N1B C3B C4B 150.48(13) . . . . ?
C8B N2B C9B C10B -59.36(16) . . . . ?
C8B N2B C9B C11B 69.54(15) . . . . ?
C8B N2B C12B C13B 113.61(15) . . . . ?
C8B N2B C12B C14B -120.73(14) . . . . ?
C9B N2B C8B O1B -12.10(19) . . . . ?
C9B N2B C8B N1B 167.94(12) . . . . ?
C9B N2B C12B C13B -63.95(16) . . . . ?
C9B N2B C12B C14B 61.71(17) . . . . ?
C12B N2B C8B O1B 170.42(13) . . . . ?
C12B N2B C8B N1B -9.5(2) . . . . ?
C12B N2B C9B C10B 118.32(13) . . . . ?
C12B N2B C9B C11B -112.78(13) . . . . ?
N1C C3C C4C C5C 179.99(12) . . . . ?
C1C C2C C3C N1C -179.53(12) . . . . ?
C1C C2C C3C C4C -1.35(19) . . . . ?
C2C C1C C6C C5C 1.2(2) . . . . ?
C2C C1C C6C C7C -178.62(13) . . . . ?
C2C C3C C4C C5C 1.68(19) . . . . ?
C3C N1C C8C O1C -3.2(2) . . . . ?
C3C N1C C8C N2C 176.40(12) . . . . ?
C3C C4C C5C C6C -0.6(2) . . . . ?
C4C C5C C6C C1C -0.8(2) . . . . ?
C4C C5C C6C C7C 178.96(13) . . . . ?
C6C C1C C2C C3C -0.1(2) . . . . ?
C8C N1C C3C C2C -26.7(2) . . . . ?
C8C N1C C3C C4C 155.13(12) . . . . ?
C8C N2C C9C C10C -63.84(19) . . . . ?
C8C N2C C9C C11C 65.92(18) . . . . ?
C8C N2C C12C C13C 122.93(15) . . . . ?
C8C N2C C12C C14C -111.31(16) . . . . ?
C9C N2C C8C O1C 1.8(2) . . . . ?
C9C N2C C8C N1C -177.74(13) . . . . ?
C9C N2C C12C C13C -62.56(18) . . . . ?
C9C N2C C12C C14C 63.20(18) . . . . ?
C12C N2C C8C O1C 176.15(13) . . . . ?
C12C N2C C8C N1C -3.4(2) . . . . ?
C12C N2C C9C C10C 121.32(15) . . . . ?
C12C N2C C9C C11C -108.92(15) . . . . ?

loop_
_refln_index_h
_refln_index_k
_refln_index_l
_refln_F_squared_meas
_refln_F_squared_sigma
0 0 -3 0.51 0.55
0 0 -4 2676.14 31.76
0 0 -5 0.11 0.97
0 0 -6 9999 106.82
0 0 -7 0.13 1.45
0 0 -8 309.95 9.08
0 0 -9 1.29 1.46
0 0 -10 105.87 5.98
0 0 -11 -1.22 1.67
0 0 -12 453.35 13.68
0 0 -13 0.72 2.18
0 0 -14 54.35 5.32
0 0 -15 1.76 2.13
0 0 -16 75.84 6.65
0 0 -17 -1.76 1.86
0 0 -18 142.17 9.79
0 0 -18 132.21 10.4
0 0 -19 2.23 2.39
0 0 19 -0.11 0.53
0 0 -19 0.1 1.81
0 0 -20 472.57 21.05
0 0 20 492.05 8.2
0 0 21 0.5 0.73
0 0 -21 -0.39 1.75
0 0 -22 17.62 4.31
0 0 22 17.99 1.5
0 0 -23 -3.76 2.55
0 0 23 0.47 0.79
0 0 -24 26.5 5.57
0 0 24 33.7 2.09
0 0 25 0.46 0.85
0 0 26 24.61 1.88
0 0 27 -0.45 0.85
0 0 28 34.34 2.08
0 0 29 0.95 1.01
0 0 30 1.88 0.88
0 0 31 0.22 0.74
0 0 32 4.99 0.76
0 0 33 0.27 0.45
0 1 0 0.39 0.3
0 -1 0 -0.09 0.33
0 -1 -1 70.89 2.11
0 1 1 68.2 2.26
0 1 -1 71.02 2.2
0 1 -2 4386.2 46.32
0 -1 -2 4228.33 45.51
0 -1 -2 4300.13 46.89
0 -1 -3 547.1 8.73
0 -1 -3 537.63 9.58
0 -1 -4 42.89 2.64
0 1 -4 38.53 2.38
0 -1 -4 39.68 2.17
0 1 -5 43.76 2.72
0 1 -5 44.25 2.86
0 -1 -5 43.08 2.84
0 1 -6 441.66 10.4
0 -1 -6 475.16 10.66
0 1 -6 465.09 9.99
0 1 -7 1006.09 17.16
0 -1 -7 959.24 17.65
0 -1 -8 1250.59 21.6
0 1 -8 1258.06 21.16
0 1 -9 224.29 8.09
0 -1 -9 221.55 8.34
0 1 -10 100.92 5.76
0 -1 -10 98.77 5.91
0 1 -11 -0.28 1.66
0 -1 -11 -0.37 1.8
0 1 -11 0.03 1.61
0 1 -12 631.91 17.63
0 1 -12 638.75 16.84
0 -1 -12 668.98 17.41
0 1 -13 214.27 9.71
0 -1 -13 214.13 10.22
0 1 -13 207.07 10.15
0 1 -14 83.91 6.99
0 -1 -14 93.86 6.82
0 1 -14 97.5 6.83
0 1 -15 16.01 3.27
0 -1 -15 15.35 3.4
0 1 -15 11.88 3.27
0 -1 -16 -0.55 2.21
0 1 -16 -0.26 1.71
0 1 -17 -0.88 2.01
0 -1 -17 0.75 1.91
0 -1 -18 87.79 7.75
0 1 -18 79.45 7.95
0 -1 -19 1.88 1.81
0 -1 19 2.86 0.68
0 1 19 2.19 0.62
0 1 -19 1.83 1.62
0 -1 -20 1.62 1.84
0 1 -20 -0.95 2.01
0 -1 -20 -0.79 1.53
0 1 20 0.11 0.58
0 -1 20 0.67 0.59
0 1 21 16.31 1.42
0 -1 -21 20.93 4.5
0 -1 21 16.92 1.37
0 -1 -21 15.67 4.51
0 1 -21 13.42 3.73
0 -1 -22 7.33 3.17
0 -1 22 7.46 1.08
0 1 -22 4.88 2.65
0 1 22 7.1 1.1
0 1 23 123.67 3.86
0 -1 -23 116.38 11.27
0 -1 23 129.7 3.87
0 1 -23 116.74 10.99
0 1 24 106.91 3.64
0 -1 24 108.97 3.64
0 1 25 23.84 1.85
0 -1 25 23.75 1.77
0 -1 26 34.97 2.15
0 1 26 32.49 2.12
0 -1 27 49.96 2.43
0 1 27 46.13 2.42
0 1 28 2.38 0.91
0 -1 28 1.77 0.92
0 1 29 -0.89 0.88
0 -1 29 -0.24 0.83
0 -1 30 16.13 1.33
0 1 30 17.43 1.48
0 -1 31 2.82 0.8
0 1 31 1.45 0.7
0 -1 32 -0.39 0.49
0 1 32 -0.7 0.6
0 -1 33 0.06 0.43
0 1 33 -0.07 0.41
0 -2 0 -0.37 0.6
0 2 0 0.04 0.7
0 -2 1 712.45 11.65
0 -2 -1 684.19 10.98
0 2 1 688.11 11.48
0 2 -1 689.88 11.25
0 -2 -2 7483 79.98
0 -2 -2 7254.27 77.65
0 2 -2 7394.54 78.44
0 2 2 7236.56 78.94
0 2 -3 91.87 3.75
0 -2 -3 89.07 4.08
0 -2 -3 87.52 3.37
0 2 -4 4646.34 52.75
0 -2 -4 4490.74 51.37
0 -2 -4 4625.44 53.89
0 -2 -5 1436.44 20.7
0 2 -5 1472.48 21.82
0 -2 -5 1443.93 22.71
0 -2 -6 292.92 8.98
0 -2 -6 273.47 7.63
0 2 -6 283.31 8.32
0 2 -7 5.08 1.59
0 -2 -7 5.61 1.81
0 -2 -8 118.96 6.12
0 2 -8 124.92 6.15
0 2 -9 121.69 6.47
0 -2 -9 132.71 6.87
0 -2 -10 1190.28 23.62
0 2 -10 1148.78 23.07
0 2 -11 50.73 4.75
0 -2 -11 54.03 4.97
0 2 -12 9.26 2.27
0 -2 -12 11.7 2.97
0 -2 -13 106.28 7.41
0 2 -13 100.55 7.22
0 -2 -14 52.65 5.54
0 2 -14 50.46 5.55
0 -2 -15 40.92 5.01
0 2 -15 42.92 5.31
0 2 -16 207.55 11.66
0 -2 -16 237.83 12.22
0 -2 -17 32.07 4.74
0 2 -17 29.62 4.72
0 2 -18 178.44 11.66
0 -2 -18 205.29 12.28
0 2 18 191.01 4.38
0 -2 19 112.92 3.28
0 -2 -19 121.34 9.8
0 2 19 111.64 3.34
0 -2 19 109.49 3.15
0 2 -19 101.82 9.04
0 2 20 -0.61 0.7
0 -2 -20 0.29 2.22
0 -2 20 0.36 0.7
0 -2 20 0.32 0.48
0 -2 21 272.34 5.81
0 2 21 281.51 5.94
0 -2 -21 295 16.05
0 -2 21 274.11 5.6
0 2 -21 268.81 15.85
0 2 -22 -1.31 1.96
0 -2 -22 -0.87 2.27
0 -2 22 1.68 0.79
0 2 22 1.56 0.85
0 -2 -22 2.6 2.13
0 -2 22 1.31 0.59
0 -2 23 0.48 0.81
0 2 23 -0.39 0.77
0 2 -23 -0.57 1.44
0 -2 23 0.7 0.61
0 -2 -23 -0.8 2.77
0 2 24 6.96 1.13
0 -2 24 6.25 0.95
0 -2 24 5.32 1.1
0 2 25 12.13 1.5
0 -2 25 11.42 1.11
0 -2 25 11.41 1.33
0 -2 26 -0.41 0.86
0 2 26 -0.23 0.92
0 -2 27 2.03 0.9
0 2 27 1.66 0.97
0 2 28 3.53 1.08
0 -2 28 3.43 0.94
0 2 29 1.17 0.9
0 -2 29 1.29 0.86
0 -2 30 26.23 1.55
0 2 30 25.46 1.59
0 2 31 0.94 0.66
0 -2 31 1.08 0.68
0 2 32 10.51 0.95
0 -2 32 10.22 0.91
0 2 33 26.06 1.22
0 -2 33 26.06 1.18
0 3 0 -1.57 1.18
0 -3 0 0.1 1.04
0 3 -1 747.24 13.65
0 3 1 743.41 13.94
0 -3 -1 758.06 13.39
0 -3 1 785.9 14.2
0 3 2 1015.19 17.39
0 -3 2 1034.88 17.57
0 -3 -2 999.02 16.27
0 3 -2 1045.97 17
0 -3 -3 430.77 9.54
0 -3 -3 454.64 11.42
0 -3 3 435.34 10.69
0 3 -3 434.64 10.08
0 3 -4 50.56 3.35
0 -3 -4 53.18 3.18
0 -3 -4 51.11 3.89
0 -3 -5 45.11 3.07
0 -3 -5 48.9 4.03
0 3 -5 46.6 3.28
0 -3 -6 673.02 15.63
0 -3 -6 640.65 13.32
0 3 -6 672.52 14.45
0 3 -7 12.32 2.02
0 -3 -7 13.42 2.7
0 -3 -7 11.83 1.86
0 -3 -8 139.73 6.31
0 3 -8 151.29 6.96
0 -3 -8 144.28 7.52
0 -3 -9 83.02 5.84
0 3 -9 79.18 5.31
0 3 -10 116.44 6.81
0 -3 -10 120.25 7.29
0 3 -11 38.3 4.15
0 -3 -11 43.88 4.8
0 3 -12 1.5 1.4
0 -3 -12 1.14 1.86
0 3 -13 192.89 10.06
0 -3 -13 205.37 10.58
0 3 -14 34.09 4.44
0 -3 -14 39.79 5.06
0 3 -15 359.71 14.99
0 -3 -15 372.7 15.45
0 3 -16 9.64 2.94
0 -3 -16 12.05 3.14
0 3 -17 4.03 1.9
0 -3 -17 -1.83 2.17
0 3 18 4.49 0.77
0 3 -18 5.69 2.42
0 -3 -18 6.27 2.9
0 -3 18 6.09 0.85
0 -3 19 85.9 2.87
0 3 -19 77.74 8.1
0 -3 19 81.45 2.73
0 -3 -19 77.14 7.95
0 3 19 77.89 2.87
0 3 20 6.64 1.02
0 3 -20 4.84 2.45
0 -3 20 8.14 0.99
0 -3 -20 3.59 2.62
0 -3 20 6.39 0.93
0 -3 21 277.7 5.91
0 3 21 286.43 6.13
0 -3 -21 288.97 16.32
0 -3 21 285.31 5.83
0 3 -21 265.08 15.22
0 3 -22 14.85 3.78
0 -3 22 17.49 1.42
0 -3 22 20.49 1.65
0 3 22 17.96 1.58
0 -3 -22 21.64 4.74
0 -3 23 79.94 3.01
0 3 23 82.78 3.19
0 3 -23 68.05 8.13
0 -3 -23 71.85 8.46
0 -3 23 81.14 2.92
0 -3 24 5 0.96
0 3 24 5.55 1.08
0 -3 24 8.13 1.08
0 3 25 26.24 1.91
0 -3 25 26.6 1.83
0 -3 25 26.69 1.69
0 -3 26 40.86 1.99
0 3 26 41.2 2.33
0 -3 26 40.73 2.2
0 -3 27 -0.51 0.63
0 -3 27 0.39 0.81
0 3 27 0.88 1.02
0 -3 28 3.89 0.82
0 -3 28 2.9 0.66
0 3 28 3.06 1.05
0 -3 29 13.88 1.25
0 3 29 18.19 1.52
0 3 30 -1.07 0.77
0 -3 30 -0.05 0.64
0 3 31 10.56 1.04
0 -3 31 9.23 0.89
0 -3 32 0.78 0.43
0 3 32 2.26 0.57
0 3 33 44.12 1.5
0 4 0 139.67 6.1
0 -4 0 145.31 6
0 4 1 149.28 6.46
0 -4 -1 149.96 6.02
0 4 -1 157.98 6.4
0 -4 1 151.65 6.28
0 -4 -2 444.33 10.86
0 4 2 439.64 11.7
0 4 -2 443.87 11.27
0 -4 2 457.42 11.82
0 -4 -3 1.22 1.08
0 -4 3 -0.3 1.18
0 4 -3 0.04 1.01
0 -4 -3 -0.31 1.57
0 -4 -4 739.1 14.88
0 4 -4 748.07 15.83
0 -4 4 751.61 16.74
0 -4 -4 778.93 17.66
0 -4 5 2.05 1.35
0 4 -5 3.1 1.23
0 -4 -5 2.43 1.24
0 -4 -5 0.44 1.76
0 4 -6 129.29 6.33
0 -4 -6 127.29 5.9
0 -4 -6 129.09 7.1
0 -4 -7 84.13 5
[truncated: 1,539,355 more chars]
